# Supplementary material for: The Tumor Suppressor Adenomatous Polyposis Coli (apc) Is Required for Neural Crest-Dependent Craniofacial Development in Zebrafish
Source: J Dev Biol. 2023 Jun 29;11(3):29. doi: 10.3390/jdb11030029 (PMC10366761; doi:10.3390/jdb11030029)
Supplement: Supplementary file 1 [file jdb-11-00029-s001.zip]

Archive with 7 entries (6 files):
- Supplemental Table S1_DEG apc vs WT 1120.xlsx
- Supplemental Table S2_splicing variations.xlsx
- Supplemental Table S3 gsea_report_for_apc_1669500183744.xlsx
- __MACOSX/
- __MACOSX/._Supplemental Table 1_DEG apc vs WT 1120.xlsx
- __MACOSX/._Supplemental Table 2_splicing variations.xlsx
- __MACOSX/._Supplemental Table 3 gsea_report_for_apc_1669500183744.xlsx
