# Supplementary material for: The Tumor Suppressor Adenomatous Polyposis Coli (apc) Is Required for Neural Crest-Dependent Craniofacial Development in Zebrafish
Source: J Dev Biol. 2023 Jun 29;11(3):29. doi: 10.3390/jdb11030029 (PMC10366761; doi:10.3390/jdb11030029)
Supplement: Supplementary file 1 [file jdb-11-00029-s001.zip › Supplemental Table S1_DEG apc vs WT 1120.xlsx]

## Sheet: Sheet1
ID	Gene stable ID	Gene description	Gene name	ZFIN ID	ZFIN symbol	apc_cont - Mean	apccont_v_wtcont log2FoldChange	apccont_v_wtcont padj
ENSDARG00000095549.1	ENSDARG00000095549	si:dkeyp-106c3.2 [Source:ZFIN;Acc:ZDB-GENE-070705-527]	si:dkeyp-106c3.2	ZDB-GENE-120214-42	si:dkey-13n23.3	33.3578	21.5883	1.00455e-05
ENSDARG00000094994.3	ENSDARG00000094994	si:dkey-106c17.2 [Source:ZFIN;Acc:ZDB-GENE-060503-612]	si:dkey-106c17.2	ZDB-GENE-060503-612	si:dkey-106c17.2	27.7067	7.39507	0.0372754
ENSDARG00000035632.5	ENSDARG00000035632	chemokine (C-C motif) ligand 19a, tandem duplicate 2 [Source:ZFIN;Acc:ZDB-GENE-081022-55]	ccl19a.2	ZDB-GENE-081022-55	ccl19a.2	703.142	6.71288	1.30794e-06
ENSDARG00000039309.6	ENSDARG00000039309	hook microtubule-tethering protein 2 [Source:ZFIN;Acc:ZDB-GENE-040426-1636]	hook2	ZDB-GENE-040426-1636	hook2	14.9976	6.51202	0.00121398
ENSDARG00000074983.2	ENSDARG00000074983	jacalin 9 [Source:ZFIN;Acc:ZDB-GENE-080218-23]	jac9	ZDB-GENE-080218-23	jac9	619.045	6.48985	3.11472e-05
ENSDARG00000105489.1	ENSDARG00000105489	hypothetical protein LOC564660 [Source:ZFIN;Acc:ZDB-GENE-060130-8]	loc564660	ZDB-GENE-060130-8	loc564660	316.437	6.3256	0.000131852
ENSDARG00000037859.7	ENSDARG00000037859	interleukin 11a [Source:ZFIN;Acc:ZDB-GENE-051019-1]	il11a	ZDB-GENE-051019-1	il11a	664.313	5.94745	5.37398e-07
ENSDARG00000104925.1	ENSDARG00000104925	si:dkey-26m3.2 [Source:ZFIN;Acc:ZDB-GENE-061009-42]	si:dkey-26m3.2	ZDB-GENE-061009-42	si:dkey-26m3.2	10.3128	5.77069	0.00242507
ENSDARG00000076958.4	ENSDARG00000076958	jacalin 8 [Source:ZFIN;Acc:ZDB-GENE-080218-18]	jac8	ZDB-GENE-080218-18	jac8	490.376	5.71196	1.73818e-06
ENSDARG00000091085.2	ENSDARG00000091085	leptin a [Source:ZFIN;Acc:ZDB-GENE-081001-1]	lepa	ZDB-GENE-081001-1	lepa	350.49	5.68613	1.15567e-22
ENSDARG00000098950.1	ENSDARG00000098950	si:dkeyp-92c9.4 [Source:ZFIN;Acc:ZDB-GENE-141216-314]	si:dkeyp-92c9.4	ZDB-GENE-141216-314	si:dkeyp-92c9.4	16.069	5.62569	0.000914671
ENSDARG00000092704.2	ENSDARG00000092704	zmp:0000001031 [Source:ZFIN;Acc:ZDB-GENE-130530-1034]	zmp:0000001031	ZDB-GENE-130530-1034	zmp:0000001031	267.384	5.54425	1.41975e-37
ENSDARG00000100429.1	ENSDARG00000100429	immunity-related GTPase family, f4 [Source:ZFIN;Acc:ZDB-GENE-060929-404]	irgf4	ZDB-GENE-060929-404	irgf4	14.1899	5.44382	0.00468615
ENSDARG00000058557.5	ENSDARG00000058557	interleukin 11b [Source:ZFIN;Acc:ZDB-GENE-051019-2]	il11b	ZDB-GENE-051019-2	il11b	306.473	5.42017	2.06779e-06
ENSDARG00000045548.5	ENSDARG00000045548	leptin b [Source:ZFIN;Acc:ZDB-GENE-041210-183]	lepb	ZDB-GENE-041210-183	lepb	104.055	5.20166	3.3758e-09
ENSDARG00000093738.2	ENSDARG00000093738	parathyroid hormone 1a [Source:ZFIN;Acc:ZDB-GENE-040623-1]	pth1a	ZDB-GENE-040623-1	pth1a	355.286	5.16905	5.96662e-24
ENSDARG00000105422.2	ENSDARG00000105422	si:dkey-1k23.3 [Source:ZFIN;Acc:ZDB-GENE-160113-121]	si:dkey-1k23.3	ZDB-GENE-160113-121	si:dkey-1k23.3	261.91	5.02239	1.02279e-06
ENSDARG00000014024.11	ENSDARG00000014024	membrane-spanning 4-domains, subfamily A, member 17A.4 [Source:ZFIN;Acc:ZDB-GENE-070822-16]	ms4a17a.4	ZDB-GENE-070822-16	ms4a17a.4	1237.49	4.99504	1.18468e-05
ENSDARG00000098203.1	ENSDARG00000098203	APC down-regulated 1 [Source:HGNC Symbol;Acc:HGNC:15718]	APCDD1			191.834	4.98955	1.7571e-12
ENSDARG00000069851.5	ENSDARG00000069851	Pim proto-oncogene, serine/threonine kinase, related 152 [Source:ZFIN;Acc:ZDB-GENE-081028-8]	pimr152	ZDB-GENE-081028-8	pimr152	15.1644	4.88035	0.00487026
ENSDARG00000078622.4	ENSDARG00000078622	secretory calcium-binding phosphoprotein 5 [Source:ZFIN;Acc:ZDB-GENE-090313-256]	scpp5	ZDB-GENE-090313-256	scpp5	898.772	4.87631	2.55334e-10
ENSDARG00000079425.4	ENSDARG00000079425	si:dkey-12f6.5 [Source:ZFIN;Acc:ZDB-GENE-110411-173]	si:dkey-12f6.5	ZDB-GENE-110411-173	si:dkey-12f6.5	114.864	4.83754	3.34574e-09
ENSDARG00000041389.6	ENSDARG00000041389	si:dkey-81n2.1 [Source:ZFIN;Acc:ZDB-GENE-070705-492]	si:dkey-81n2.1	ZDB-GENE-070705-492	si:dkey-81n2.1	5.5571	4.81642	0.00911007
ENSDARG00000074476.5	ENSDARG00000074476	odontogenic, ameloblast asssociated [Source:ZFIN;Acc:ZDB-GENE-090313-260]	odam	ZDB-GENE-090313-260	odam	15.2869	4.78481	0.00375369
ENSDARG00000095409.3	ENSDARG00000095409	si:ch211-226h7.8 [Source:ZFIN;Acc:ZDB-GENE-130531-7]	si:ch211-226h7.8	ZDB-GENE-130531-7	si:ch211-226h7.8	89.0815	4.76336	7.15159e-16
ENSDARG00000093101.2	ENSDARG00000093101		BX005305.6			31.8385	4.73051	0.0139741
ENSDARG00000086589.2	ENSDARG00000086589					17.6164	4.68428	0.0011022
ENSDARG00000076196.4	ENSDARG00000076196	si:ch211-226h7.6 [Source:ZFIN;Acc:ZDB-GENE-130531-12]	si:ch211-226h7.6	ZDB-GENE-130531-12	si:ch211-226h7.6	55.4561	4.67623	2.04861e-06
ENSDARG00000055831.7	ENSDARG00000055831	si:dkey-182g1.6 [Source:ZFIN;Acc:ZDB-GENE-100922-82]	si:dkey-182g1.6	ZDB-GENE-100922-82	si:dkey-182g1.6	183.265	4.63188	1.33914e-30
ENSDARG00000038025.3	ENSDARG00000038025	chromobox homolog 7a [Source:ZFIN;Acc:ZDB-GENE-050417-400]	cbx7a	ZDB-GENE-050417-400	cbx7a	6900.65	4.62256	9.57449e-09
ENSDARG00000068141.5	ENSDARG00000068141	TNF superfamily member 11 [Source:ZFIN;Acc:ZDB-GENE-090805-2]	tnfsf11	ZDB-GENE-090805-2	tnfsf11	478.791	4.56355	7.91485e-36
ENSDARG00000094951.2	ENSDARG00000094951		BX072532.1			48.2948	4.53449	5.63261e-08
ENSDARG00000075403.3	ENSDARG00000075403	glycoprotein hormone alpha 2 [Source:ZFIN;Acc:ZDB-GENE-091029-1]	gpha2	ZDB-GENE-091029-1	gpha2	131.461	4.45805	8.16382e-12
ENSDARG00000091712.3	ENSDARG00000091712	si:dkey-238d18.5 [Source:ZFIN;Acc:ZDB-GENE-131121-374]	si:dkey-238d18.5	ZDB-GENE-131121-374	si:dkey-238d18.5	322.481	4.40059	8.02923e-31
ENSDARG00000014103.5	ENSDARG00000014103	dickkopf WNT signaling pathway inhibitor 1a [Source:ZFIN;Acc:ZDB-GENE-090313-406]	dkk1a	ZDB-GENE-090313-406	dkk1a	5625.74	4.37614	1.41877e-13
ENSDARG00000059410.6	ENSDARG00000059410	chemokine (C-C motif) receptor 12b, tandem duplicate 1 [Source:ZFIN;Acc:ZDB-GENE-090420-5]	ccr12b.1	ZDB-GENE-090420-5	ccr12b.1	6.66555	4.3301	0.0140186
ENSDARG00000019920.6	ENSDARG00000019920	lefty1 [Source:ZFIN;Acc:ZDB-GENE-990630-10]	lft1	ZDB-GENE-990630-10	lft1	113.429	4.31774	8.40326e-08
ENSDARG00000031126.8	ENSDARG00000031126	notum pectinacetylesterase homolog 1a (Drosophila) [Source:ZFIN;Acc:ZDB-GENE-120807-2]	notum1a	ZDB-GENE-120807-2	notum1a	21474.6	4.29103	5.73366e-18
ENSDARG00000097080.1	ENSDARG00000097080	si:ch73-181m17.1 [Source:ZFIN;Acc:ZDB-GENE-131122-49]	si:ch73-181m17.1	ZDB-GENE-131122-49	si:ch73-181m17.1	424.675	4.28378	1.3632e-21
ENSDARG00000045427.7	ENSDARG00000045427	si:dkey-96n2.3 [Source:ZFIN;Acc:ZDB-GENE-091204-118]	si:dkey-96n2.3	ZDB-GENE-091204-118	si:dkey-96n2.3	54.3995	4.27417	1.12153e-06
ENSDARG00000045219.6	ENSDARG00000045219	dickkopf WNT signaling pathway inhibitor 1b [Source:ZFIN;Acc:ZDB-GENE-990708-5]	dkk1b	ZDB-GENE-990708-5	dkk1b	14073.1	4.21117	3.05034e-13
ENSDARG00000091234.3	ENSDARG00000091234	si:ch73-335l21.4 [Source:ZFIN;Acc:ZDB-GENE-160728-105]	si:ch73-335l21.4	ZDB-GENE-160728-105	si:ch73-335l21.4	2966.79	4.1844	7.53506e-14
ENSDARG00000101613.1	ENSDARG00000101613	si:dkey-238i5.2 [Source:ZFIN;Acc:ZDB-GENE-030131-9718]	si:dkey-238i5.2	ZDB-GENE-030131-9718	si:dkey-238i5.2	7925.39	4.16806	1.91119e-50
ENSDARG00000093546.2	ENSDARG00000093546	membrane-spanning 4-domains, subfamily A, member 17a.2 [Source:ZFIN;Acc:ZDB-GENE-070705-367]	ms4a17a.2	ZDB-GENE-070705-367	ms4a17a.2	1086.12	4.15009	4.38533e-08
ENSDARG00000075891.5	ENSDARG00000075891	spalt-like transcription factor 1b [Source:ZFIN;Acc:ZDB-GENE-020228-3]	sall1b	ZDB-GENE-020228-3	sall1b	2494.5	4.11599	4.99677e-39
ENSDARG00000007344.7	ENSDARG00000007344	titin-cap (telethonin) [Source:ZFIN;Acc:ZDB-GENE-070501-5]	tcap	ZDB-GENE-070501-5	tcap	4598.85	4.11249	6.23052e-11
ENSDARG00000025428.4	ENSDARG00000025428	suppressor of cytokine signaling 3a [Source:ZFIN;Acc:ZDB-GENE-030131-7349]	socs3a	ZDB-GENE-030131-7349	socs3a	2090.61	4.00072	4.58777e-26
ENSDARG00000104400.1	ENSDARG00000104400	suppressor of cytokine signaling 3a [Source:ZFIN;Acc:ZDB-GENE-030131-7349]	socs3a	ZDB-GENE-030131-7349	socs3a	2090.61	3.99785	6.10533e-26
ENSDARG00000022334.7	ENSDARG00000022334	si:ch211-156l18.7 [Source:ZFIN;Acc:ZDB-GENE-130530-566]	si:ch211-156l18.7	ZDB-GENE-130530-566	si:ch211-156l18.7	24.6324	3.97958	0.000635763
ENSDARG00000105232.1	ENSDARG00000105232	si:ch211-260e23.8 [Source:ZFIN;Acc:ZDB-GENE-141216-116]	si:ch211-260e23.8	ZDB-GENE-141216-116	si:ch211-260e23.8	58.3375	3.97145	1.43757e-06
ENSDARG00000094570.3	ENSDARG00000094570	si:ch211-226h7.2 [Source:ZFIN;Acc:ZDB-GENE-130531-8]	si:ch211-226h7.2	ZDB-GENE-130531-8	si:ch211-226h7.2	238.928	3.97087	4.45798e-21
ENSDARG00000031588.8	ENSDARG00000031588	si:dkey-239b22.1 [Source:ZFIN;Acc:ZDB-GENE-131119-12]	si:dkey-239b22.1	ZDB-GENE-131119-12	si:dkey-239b22.1	1818.12	3.96916	6.39327e-26
ENSDARG00000092253.2	ENSDARG00000092253	Pim proto-oncogene, serine/threonine kinase, related 152 [Source:ZFIN;Acc:ZDB-GENE-081028-8]	pimr152	ZDB-GENE-081028-8	pimr152	10.9256	3.93896	0.0431422
ENSDARG00000059369.5	ENSDARG00000059369	si:ch1073-15f12.3 [Source:ZFIN;Acc:ZDB-GENE-081104-69]	si:ch1073-15f12.3	ZDB-GENE-081104-69	si:ch1073-15f12.3	375.916	3.92733	9.88397e-24
ENSDARG00000074150.4	ENSDARG00000074150	si:ch211-226h7.5 [Source:ZFIN;Acc:ZDB-GENE-130531-3]	si:ch211-226h7.5	ZDB-GENE-130531-3	si:ch211-226h7.5	56.0085	3.92218	2.95216e-08
ENSDARG00000104595.1	ENSDARG00000104595		CU104716.3			7.91185	3.90497	0.0164849
ENSDARG00000087311.3	ENSDARG00000087311	lectin, galactoside-binding, soluble, 9 (galectin 9)-like 5 [Source:ZFIN;Acc:ZDB-GENE-070822-22]	lgals9l5	ZDB-GENE-070822-22	lgals9l5	40.5123	3.88269	0.00123243
ENSDARG00000077745.4	ENSDARG00000077745	si:ch73-380l3.2 [Source:ZFIN;Acc:ZDB-GENE-080303-1]	si:ch73-380l3.2	ZDB-GENE-080303-1	si:ch73-380l3.2	62.9321	3.86424	1.68267e-09
ENSDARG00000044795.7	ENSDARG00000044795	ectonucleoside triphosphate diphosphohydrolase 2b [Source:ZFIN;Acc:ZDB-GENE-061013-2]	entpd2b	ZDB-GENE-061013-2	entpd2b	204.583	3.85573	2.31302e-24
ENSDARG00000053563.7	ENSDARG00000053563	membrane-spanning 4-domains, subfamily A, member 17A.12 [Source:ZFIN;Acc:ZDB-GENE-080829-4]	ms4a17a.12	ZDB-GENE-080829-4	ms4a17a.12	473.313	3.79576	0.00167973
ENSDARG00000099162.1	ENSDARG00000099162		BX005392.4			110.901	3.78782	5.21749e-17
ENSDARG00000097527.1	ENSDARG00000097527	si:ch73-56d11.3 [Source:ZFIN;Acc:ZDB-GENE-131126-22]	si:ch73-56d11.3	ZDB-GENE-131126-22	si:ch73-56d11.3	192.852	3.74152	0.00484582
ENSDARG00000087832.2	ENSDARG00000087832	B-cell CLL/lymphoma 3 [Source:ZFIN;Acc:ZDB-GENE-061013-1]	bcl3	ZDB-GENE-061013-1	bcl3	360.576	3.7236	1.88892e-38
ENSDARG00000103634.1	ENSDARG00000103634	si:ch73-329n5.6 [Source:ZFIN;Acc:ZDB-GENE-131121-171]	si:ch73-329n5.6	ZDB-GENE-131121-171	si:ch73-329n5.6	782.388	3.71691	3.56495e-30
ENSDARG00000028780.9	ENSDARG00000028780	granzyme A [Source:ZFIN;Acc:ZDB-GENE-091204-156]	gzma	ZDB-GENE-091204-156	gzma	8.04485	3.70984	0.0345532
ENSDARG00000091961.1	ENSDARG00000091961	parathyroid hormone 1b [Source:ZFIN;Acc:ZDB-GENE-040623-2]	pth1b	ZDB-GENE-040623-2	pth1b	131.413	3.70744	5.58806e-16
ENSDARG00000089235.3	ENSDARG00000089235	thrombospondin-type laminin G domain and EAR repeats b [Source:ZFIN;Acc:ZDB-GENE-030131-4270]	tspearb	ZDB-GENE-030131-4270	tspearb	4011.31	3.69372	1.00386e-77
ENSDARG00000105562.1	ENSDARG00000105562	si:dkey-23i12.7 [Source:ZFIN;Acc:ZDB-GENE-160728-52]	si:dkey-23i12.7	ZDB-GENE-160728-52	si:dkey-23i12.7	121.838	3.68537	5.67524e-17
ENSDARG00000054331.5	ENSDARG00000054331	WNT1 inducible signaling pathway protein 1a [Source:ZFIN;Acc:ZDB-GENE-070705-178]	wisp1a	ZDB-GENE-070705-178	wisp1a	184.823	3.6786	2.97733e-32
ENSDARG00000001721.10	ENSDARG00000001721	otoconin 90 [Source:ZFIN;Acc:ZDB-GENE-070912-300]	oc90	ZDB-GENE-070912-300	oc90	7040.94	3.67365	1.01965e-29
ENSDARG00000037910.5	ENSDARG00000037910	filamin A interacting protein 1-like [Source:ZFIN;Acc:ZDB-GENE-070410-7]	filip1l	ZDB-GENE-070410-7	filip1l	23636.2	3.64916	2.96866e-50
ENSDARG00000052779.6	ENSDARG00000052779	zgc:153932 [Source:ZFIN;Acc:ZDB-GENE-070209-223]	zgc:153932	ZDB-GENE-070209-223	zgc:153932	73.8925	3.64827	2.95024e-10
ENSDARG00000075829.3	ENSDARG00000075829	KiSS-1 metastasis-suppressor [Source:ZFIN;Acc:ZDB-GENE-080128-1]	kiss1	ZDB-GENE-080128-1	kiss1	46.7191	3.62359	3.38486e-06
ENSDARG00000031683.7	ENSDARG00000031683	v-fos FBJ murine osteosarcoma viral oncogene homolog Ab [Source:ZFIN;Acc:ZDB-GENE-031222-4]	fosab	ZDB-GENE-031222-4	fosab	4922	3.5981	1.03103e-26
ENSDARG00000056795.5	ENSDARG00000056795	serpin peptidase inhibitor, clade E (nexin, plasminogen activator inhibitor type 1), member 1 [Source:ZFIN;Acc:ZDB-GENE-070912-60]	serpine1	ZDB-GENE-070912-60	serpine1	7268.42	3.57839	2.4711e-30
ENSDARG00000099866.2	ENSDARG00000099866		CABZ01085552.1			300.323	3.56248	1.62415e-21
ENSDARG00000061497.6	ENSDARG00000061497	thrombospondin, type I, domain containing 7Bb [Source:ZFIN;Acc:ZDB-GENE-090708-2]	thsd7bb	ZDB-GENE-090708-2	thsd7bb	680.467	3.53299	1.84225e-20
ENSDARG00000099351.1	ENSDARG00000099351	insulin-like growth factor binding protein 1a [Source:ZFIN;Acc:ZDB-GENE-021231-1]	igfbp1a	ZDB-GENE-021231-1	igfbp1a	12034	3.52916	1.97225e-38
ENSDARG00000056654.6	ENSDARG00000056654	guanine nucleotide binding protein (G protein), alpha 15 (Gq class), tandem duplicate 2 [Source:ZFIN;Acc:ZDB-GENE-110408-31]	gna15.2	ZDB-GENE-110408-31	gna15.2	19.2724	3.46885	0.000349235
ENSDARG00000079373.4	ENSDARG00000079373	FOS-like antigen 1b [Source:ZFIN;Acc:ZDB-GENE-091204-259]	fosl1b	ZDB-GENE-091204-259	fosl1b	142.913	3.45526	1.18867e-13
ENSDARG00000054324.6	ENSDARG00000054324	RERG/RAS-like b [Source:ZFIN;Acc:ZDB-GENE-040724-73]	rerglb	ZDB-GENE-040724-73	rerglb	1498.38	3.44772	5.14161e-54
ENSDARG00000106002.1	ENSDARG00000106002		CABZ01063789.1			248.807	3.44306	1.74639e-15
ENSDARG00000026611.7	ENSDARG00000026611	suppressor of cytokine signaling 3b [Source:ZFIN;Acc:ZDB-GENE-040426-2528]	socs3b	ZDB-GENE-040426-2528	socs3b	6019.46	3.41413	4.37843e-33
ENSDARG00000093098.1	ENSDARG00000093098	chemokine (C-C motif) ligand 34b, duplicate 8 [Source:ZFIN;Acc:ZDB-GENE-111012-6]	ccl34b.8	ZDB-GENE-111012-6	ccl34b.8	22.1199	3.38651	0.00054137
ENSDARG00000092660.2	ENSDARG00000092660	cytochrome P450, family 27, subfamily C, polypeptide 1 [Source:ZFIN;Acc:ZDB-GENE-080204-68]	cyp27c1	ZDB-GENE-080204-68	cyp27c1	6266.81	3.38514	2.48425e-44
ENSDARG00000060012.3	ENSDARG00000060012	coagulation factor II (thrombin) receptor [Source:ZFIN;Acc:ZDB-GENE-060526-30]	f2r	ZDB-GENE-060526-30	f2r	1577.27	3.36025	1.27627e-85
ENSDARG00000073820.3	ENSDARG00000073820	zgc:174917 [Source:ZFIN;Acc:ZDB-GENE-070928-42]	zgc:174917	ZDB-GENE-070928-42	zgc:174917	278.943	3.35736	6.35224e-15
ENSDARG00000005541.4	ENSDARG00000005541	wnt inhibitory factor 1 [Source:ZFIN;Acc:ZDB-GENE-990712-17]	wif1	ZDB-GENE-990712-17	wif1	30205.6	3.354	5.18114e-39
ENSDARG00000014907.7	ENSDARG00000014907	HtrA serine peptidase 1b [Source:ZFIN;Acc:ZDB-GENE-080219-7]	htra1b	ZDB-GENE-080219-7	htra1b	3190.4	3.34957	1.16243e-50
ENSDARG00000086838.4	ENSDARG00000086838	integrin, alpha 2 (CD49B, alpha 2 subunit of VLA-2 receptor), tandem duplicate 3 [Source:ZFIN;Acc:ZDB-GENE-091204-176]	itga2.3	ZDB-GENE-091204-176	itga2.3	958.906	3.32594	9.93801e-14
ENSDARG00000091540.2	ENSDARG00000091540	notum pectinacetylesterase homolog 1b (Drosophila) [Source:ZFIN;Acc:ZDB-GENE-040718-391]	notum1b	ZDB-GENE-040718-391	notum1b	679.798	3.31054	1.09986e-37
ENSDARG00000016837.8	ENSDARG00000016837	GLI pathogenesis-related 2, like [Source:ZFIN;Acc:ZDB-GENE-041010-53]	glipr2l	ZDB-GENE-041010-53	glipr2l	2428.71	3.31016	4.2723e-41
ENSDARG00000102776.2	ENSDARG00000102776	chemokine (C-X-C motif) ligand 19 [Source:ZFIN;Acc:ZDB-GENE-140708-2]	cxcl19	ZDB-GENE-140708-2	cxcl19	111.204	3.30589	2.6569e-15
ENSDARG00000074378.4	ENSDARG00000074378	jun B proto-oncogene a [Source:ZFIN;Acc:ZDB-GENE-040426-2172]	junba	ZDB-GENE-040426-2172	junba	3247.56	3.301	1.19453e-22
ENSDARG00000025670.10	ENSDARG00000025670	follistatin-like 3 (secreted glycoprotein) [Source:ZFIN;Acc:ZDB-GENE-050913-111]	fstl3	ZDB-GENE-050913-111	fstl3	2997.99	3.29196	7.64851e-26
ENSDARG00000087863.3	ENSDARG00000087863	CD44 molecule (Indian blood group) a [Source:ZFIN;Acc:ZDB-GENE-110429-1]	cd44a	ZDB-GENE-110429-1	cd44a	389.261	3.28838	8.66214e-40
ENSDARG00000069246.4	ENSDARG00000069246	relaxin/insulin-like family peptide receptor 3.3a3 [Source:ZFIN;Acc:ZDB-GENE-050419-246]	rxfp3.3a3	ZDB-GENE-050419-246	rxfp3.3a3	315.896	3.27486	3.0971e-26
ENSDARG00000045190.6	ENSDARG00000045190	cholesterol 25-hydroxylase [Source:ZFIN;Acc:ZDB-GENE-041212-81]	ch25h	ZDB-GENE-041212-81	ch25h	90.8082	3.26733	1.72168e-08
ENSDARG00000103277.2	ENSDARG00000103277	cytochrome P450, family 24, subfamily A, polypeptide 1 [Source:ZFIN;Acc:ZDB-GENE-060825-1]	cyp24a1	ZDB-GENE-060825-1	cyp24a1	4252.81	3.26251	2.17112e-28
ENSDARG00000079227.5	ENSDARG00000079227	pleckstrin homology domain containing, family S member 1 [Source:ZFIN;Acc:ZDB-GENE-080204-50]	plekhs1	ZDB-GENE-080204-50	plekhs1	161.252	3.23328	5.59903e-15
ENSDARG00000091140.3	ENSDARG00000091140	phosphoinositide-3-kinase, regulatory subunit 6b [Source:ZFIN;Acc:ZDB-GENE-120524-1]	pik3r6b	ZDB-GENE-120524-1	pik3r6b	40.5627	3.23261	3.28142e-06
ENSDARG00000093365.3	ENSDARG00000093365	si:ch211-226h7.3 [Source:ZFIN;Acc:ZDB-GENE-130531-9]	si:ch211-226h7.3	ZDB-GENE-130531-9	si:ch211-226h7.3	1185.65	3.22721	1.57498e-14
ENSDARG00000092403.2	ENSDARG00000092403		BX324132.3			10.3667	3.22586	0.0324381
ENSDARG00000043796.4	ENSDARG00000043796	membrane-spanning 4-domains, subfamily A, member 17A.7 [Source:ZFIN;Acc:ZDB-GENE-080829-2]	ms4a17a.7	ZDB-GENE-080829-2	ms4a17a.7	1883	3.20686	1.80775e-37
ENSDARG00000053906.5	ENSDARG00000053906	angiopoietin 2b [Source:ZFIN;Acc:ZDB-GENE-010817-2]	angpt2b	ZDB-GENE-010817-2	angpt2b	3461.86	3.19061	1.97849e-40
ENSDARG00000031246.8	ENSDARG00000031246	heparin-binding EGF-like growth factor b [Source:ZFIN;Acc:ZDB-GENE-070820-6]	hbegfb	ZDB-GENE-070820-6	hbegfb	1377.14	3.1865	5.77099e-37
ENSDARG00000055365.6	ENSDARG00000055365	si:dkey-25e12.3 [Source:ZFIN;Acc:ZDB-GENE-041001-132]	si:dkey-25e12.3	ZDB-GENE-041001-132	si:dkey-25e12.3	693.302	3.18395	6.11404e-28
ENSDARG00000015355.8	ENSDARG00000015355	FOS-like antigen 1a [Source:ZFIN;Acc:ZDB-GENE-061207-7]	fosl1a	ZDB-GENE-061207-7	fosl1a	638.05	3.14424	1.30464e-45
ENSDARG00000002509.10	ENSDARG00000002509	zgc:153911 [Source:ZFIN;Acc:ZDB-GENE-061013-174]	zgc:153911	ZDB-GENE-061013-174	zgc:153911	709.603	3.13499	9.51872e-43
ENSDARG00000026236.8	ENSDARG00000026236	zgc:56585 [Source:ZFIN;Acc:ZDB-GENE-040426-1084]	zgc:56585	ZDB-GENE-040426-1084	zgc:56585	4514.49	3.13296	1.36488e-55
ENSDARG00000100612.2	ENSDARG00000100612	si:ch211-163c2.1 [Source:ZFIN;Acc:ZDB-GENE-160114-75]	si:ch211-163c2.1	ZDB-GENE-160114-75	si:ch211-163c2.1	14.1796	3.1254	0.00435773
ENSDARG00000092281.3	ENSDARG00000092281	filamin B, beta (actin binding protein 278) [Source:ZFIN;Acc:ZDB-GENE-041026-1]	flnb	ZDB-GENE-041026-1	flnb	5365.01	3.12056	2.40972e-67
ENSDARG00000075261.3	ENSDARG00000075261	TIMP metallopeptidase inhibitor 2b [Source:ZFIN;Acc:ZDB-GENE-040426-2655]	timp2b	ZDB-GENE-040426-2655	timp2b	7186.53	3.1134	4.02608e-40
ENSDARG00000013687.10	ENSDARG00000013687	cartilage intermediate layer protein 2 [Source:ZFIN;Acc:ZDB-GENE-050208-436]	cilp2	ZDB-GENE-050208-436	cilp2	3517.76	3.1022	4.06121e-38
ENSDARG00000040623.6	ENSDARG00000040623	fos-like antigen 2 [Source:ZFIN;Acc:ZDB-GENE-070209-164]	fosl2	ZDB-GENE-070209-164	fosl2	1993.27	3.10024	7.97119e-37
ENSDARG00000042983.8	ENSDARG00000042983	hyaluronan synthase 1 [Source:ZFIN;Acc:ZDB-GENE-040218-2]	has1	ZDB-GENE-040218-2	has1	27.8572	3.09159	0.00221756
ENSDARG00000100248.1	ENSDARG00000100248	complement component 1, r subcomponent [Source:ZFIN;Acc:ZDB-GENE-050913-24]	c1r	ZDB-GENE-050913-24	c1r	78.2745	3.08396	9.86131e-06
ENSDARG00000088002.3	ENSDARG00000088002	wu:fc23c09 [Source:ZFIN;Acc:ZDB-GENE-030131-2988]	wu:fc23c09	ZDB-GENE-030131-2988	wu:fc23c09	107.31	3.07894	1.18062e-09
ENSDARG00000089399.3	ENSDARG00000089399	transmembrane protein 176l.2 [Source:ZFIN;Acc:ZDB-GENE-080829-12]	tmem176l.2	ZDB-GENE-080829-12	tmem176l.2	457.712	3.06511	1.80271e-23
ENSDARG00000099002.1	ENSDARG00000099002	cAMP responsive element binding protein 5a [Source:ZFIN;Acc:ZDB-GENE-120827-2]	creb5a	ZDB-GENE-120827-2	creb5a	964.74	3.04588	2.66236e-45
ENSDARG00000043798.5	ENSDARG00000043798	membrane-spanning 4-domains, subfamily A, member 17A.1 [Source:ZFIN;Acc:ZDB-GENE-050417-307]	ms4a17a.1	ZDB-GENE-050417-307	ms4a17a.1	220.005	3.04289	9.37382e-10
ENSDARG00000076747.3	ENSDARG00000076747	transmembrane and coiled-coil domain family 1 [Source:HGNC Symbol;Acc:HGNC:29116]	TMCC1 (1 of many)			324.533	3.01984	1.87112e-17
ENSDARG00000075045.4	ENSDARG00000075045	chemokine (C-X-C motif) ligand 18b [Source:ZFIN;Acc:ZDB-GENE-090313-165]	cxcl18b	ZDB-GENE-090313-165	cxcl18b	582.305	3.01494	5.1793e-54
ENSDARG00000061196.6	ENSDARG00000061196	elastin microfibril interfacer 2a [Source:ZFIN;Acc:ZDB-GENE-060503-247]	emilin2a	ZDB-GENE-060503-247	emilin2a	4256.93	3.00859	1.16115e-54
ENSDARG00000044280.6	ENSDARG00000044280	opsin 1 (cone pigments), medium-wave-sensitive, 2 [Source:ZFIN;Acc:ZDB-GENE-030728-5]	opn1mw2	ZDB-GENE-030728-5	opn1mw2	29.5464	2.98743	0.002427
ENSDARG00000102899.1	ENSDARG00000102899	cAMP responsive element modulator b [Source:ZFIN;Acc:ZDB-GENE-050417-150]	cremb	ZDB-GENE-050417-150	cremb	214.218	2.98492	2.4865e-16
ENSDARG00000099701.1	ENSDARG00000099701		BX324132.5			382.999	2.98123	1.46057e-16
ENSDARG00000007356.7	ENSDARG00000007356	fibroblast growth factor 20a [Source:ZFIN;Acc:ZDB-GENE-060110-1]	fgf20a	ZDB-GENE-060110-1	fgf20a	1088.95	2.94432	1.50283e-31
ENSDARG00000007329.8	ENSDARG00000007329	T-box 16 [Source:ZFIN;Acc:ZDB-GENE-990615-5]	tbx16	ZDB-GENE-990615-5	tbx16	245.433	2.93052	3.25395e-14
ENSDARG00000007823.9	ENSDARG00000007823	activating transcription factor 3 [Source:ZFIN;Acc:ZDB-GENE-040426-728]	atf3	ZDB-GENE-040426-728	atf3	2062.75	2.91914	1.9994e-45
ENSDARG00000096906.1	ENSDARG00000096906	si:dkey-7i4.24 [Source:ZFIN;Acc:ZDB-GENE-030131-1157]	si:dkey-7i4.24	ZDB-GENE-030131-1157	si:dkey-7i4.24	82.0101	2.91026	6.58089e-05
ENSDARG00000103642.1	ENSDARG00000103642	peptidoglycan recognition protein 6 [Source:ZFIN;Acc:ZDB-GENE-071227-2]	pglyrp6	ZDB-GENE-071227-2	pglyrp6	42.1346	2.9059	0.000107927
ENSDARG00000087084.3	ENSDARG00000087084	hydroxycarboxylic acid receptor 1-4 [Source:ZFIN;Acc:ZDB-GENE-111111-10]	hcar1-4	ZDB-GENE-111111-10	hcar1-4	305.011	2.89993	3.93179e-37
ENSDARG00000052011.2	ENSDARG00000052011	Ras-related associated with diabetes [Source:ZFIN;Acc:ZDB-GENE-030131-5607]	rrad	ZDB-GENE-030131-5607	rrad	2982.01	2.88683	5.85558e-24
ENSDARG00000095489.2	ENSDARG00000095489		BX296549.5			531.495	2.86679	5.85763e-16
ENSDARG00000086374.2	ENSDARG00000086374	ISG15 ubiquitin-like modifier [Source:ZFIN;Acc:ZDB-GENE-021211-1]	isg15	ZDB-GENE-021211-1	isg15	180.834	2.86679	5.13669e-10
ENSDARG00000056791.4	ENSDARG00000056791			ZDB-GENE-050522-144	zgc:112320	23.8122	2.84933	0.00297906
ENSDARG00000104766.1	ENSDARG00000104766	G protein-coupled receptor 82 [Source:HGNC Symbol;Acc:HGNC:4533]	GPR82			26.2631	2.84373	0.00127922
ENSDARG00000088432.3	ENSDARG00000088432	si:dkey-162h11.3 [Source:ZFIN;Acc:ZDB-GENE-121214-324]	si:dkey-162h11.3	ZDB-GENE-121214-324	si:dkey-162h11.3	313.843	2.84224	5.34736e-17
ENSDARG00000010434.12	ENSDARG00000010434	clusterin [Source:ZFIN;Acc:ZDB-GENE-040426-1774]	clu	ZDB-GENE-040426-1774	clu	8827.77	2.8346	2.08075e-25
ENSDARG00000074642.3	ENSDARG00000074642	zgc:153932 [Source:ZFIN;Acc:ZDB-GENE-070209-223]	zgc:153932	ZDB-GENE-070209-223	zgc:153932	331.865	2.82188	1.18062e-09
ENSDARG00000021201.7	ENSDARG00000021201	notochord homeobox [Source:ZFIN;Acc:ZDB-GENE-990415-75]	noto	ZDB-GENE-990415-75	noto	266.188	2.78549	4.04311e-22
ENSDARG00000087646.2	ENSDARG00000087646	runt-related transcription factor 1 [Source:ZFIN;Acc:ZDB-GENE-000605-1]	runx1	ZDB-GENE-000605-1	runx1	47.1942	2.78191	1.22822e-05
ENSDARG00000018478.8	ENSDARG00000018478	alanine-glyoxylate aminotransferase b [Source:ZFIN;Acc:ZDB-GENE-010302-3]	agxtb	ZDB-GENE-010302-3	agxtb	2779.79	2.78066	9.5734e-05
ENSDARG00000053561.6	ENSDARG00000053561	membrane-spanning 4-domains, subfamily A, member 17A.11 [Source:ZFIN;Acc:ZDB-GENE-050417-157]	ms4a17a.11	ZDB-GENE-050417-157	ms4a17a.11	12402.3	2.77451	7.75023e-45
ENSDARG00000105578.1	ENSDARG00000105578	autocrine motility factor receptor, E3 ubiquitin protein ligase b [Source:ZFIN;Acc:ZDB-GENE-130530-643]	amfrb	ZDB-GENE-130530-643	amfrb	68.0349	2.75988	2.11435e-09
ENSDARG00000101577.1	ENSDARG00000101577	si:ch211-172l8.4 [Source:ZFIN;Acc:ZDB-GENE-131127-224]	si:ch211-172l8.4	ZDB-GENE-131127-224	si:ch211-172l8.4	247.073	2.75194	3.32376e-24
ENSDARG00000014358.8	ENSDARG00000014358	opticin [Source:ZFIN;Acc:ZDB-GENE-030131-1798]	optc	ZDB-GENE-030131-1798	optc	1253.58	2.74639	2.79934e-33
ENSDARG00000041414.6	ENSDARG00000041414	Bcl2 modifying factor 2 [Source:ZFIN;Acc:ZDB-GENE-041210-319]	bmf2	ZDB-GENE-041210-319	bmf2	219.901	2.74079	1.12861e-26
ENSDARG00000030133.6	ENSDARG00000030133	FK506 binding protein 6 [Source:ZFIN;Acc:ZDB-GENE-050302-4]	fkbp6	ZDB-GENE-050302-4	fkbp6	25.8828	2.73856	0.0238833
ENSDARG00000054026.5	ENSDARG00000054026	musculoskeletal, embryonic nuclear protein 1a [Source:ZFIN;Acc:ZDB-GENE-111129-3]	mustn1a	ZDB-GENE-111129-3	mustn1a	245.865	2.72427	3.06144e-11
ENSDARG00000093052.2	ENSDARG00000093052	complement component 6 [Source:ZFIN;Acc:ZDB-GENE-040426-1358]	c6	ZDB-GENE-040426-1358	c6	426.63	2.72285	8.06129e-12
ENSDARG00000012297.8	ENSDARG00000012297	cyclic nucleotide gated channel alpha 3b [Source:ZFIN;Acc:ZDB-GENE-090312-121]	cnga3b	ZDB-GENE-090312-121	cnga3b	43.0998	2.72235	6.79162e-07
ENSDARG00000092204.4	ENSDARG00000092204	membrane-spanning 4-domains, subfamily A, member 17A.5 [Source:ZFIN;Acc:ZDB-GENE-040912-55]	ms4a17a.5	ZDB-GENE-040912-55	ms4a17a.5	728.656	2.7212	1.99963e-13
ENSDARG00000070604.4	ENSDARG00000070604	zgc:162509 [Source:ZFIN;Acc:ZDB-GENE-050809-100]	zgc:162509	ZDB-GENE-050809-100	zgc:162509	308.797	2.71955	7.92461e-15
ENSDARG00000095698.4	ENSDARG00000095698	si:dkey-228a15.1 [Source:ZFIN;Acc:ZDB-GENE-060503-344]	si:dkey-228a15.1	ZDB-GENE-060503-344	si:dkey-228a15.1	1180	2.7172	2.34737e-51
ENSDARG00000102299.3	ENSDARG00000102299	chemokine (C-X-C motif) ligand 8b, duplicate 1 [Source:ZFIN;Acc:ZDB-GENE-101026-3]	cxcl8b.1	ZDB-GENE-101026-3	cxcl8b.1	134.938	2.709	2.46827e-05
ENSDARG00000093992.1	ENSDARG00000093992	si:ch211-279g13.1 [Source:ZFIN;Acc:ZDB-GENE-081104-222]	si:ch211-279g13.1	ZDB-GENE-081104-222	si:ch211-279g13.1	26.8078	2.67189	0.000763781
ENSDARG00000101461.1	ENSDARG00000101461	epithelial membrane protein 3b [Source:ZFIN;Acc:ZDB-GENE-050913-51]	emp3b	ZDB-GENE-050913-51	emp3b	646.788	2.67159	3.59312e-20
ENSDARG00000027582.9	ENSDARG00000027582	angiopoietin-like 7 [Source:ZFIN;Acc:ZDB-GENE-041010-175]	angptl7	ZDB-GENE-041010-175	angptl7	17756	2.6634	3.89276e-34
ENSDARG00000070408.6	ENSDARG00000070408	cyclin D2, b [Source:ZFIN;Acc:ZDB-GENE-050420-354]	ccnd2b	ZDB-GENE-050420-354	ccnd2b	692.769	2.64288	1.4898e-50
ENSDARG00000104773.1	ENSDARG00000104773	jun B proto-oncogene b [Source:ZFIN;Acc:ZDB-GENE-040426-2666]	junbb	ZDB-GENE-040426-2666	junbb	8788.84	2.63355	2.26752e-30
ENSDARG00000091860.2	ENSDARG00000091860	zgc:194007 [Source:ZFIN;Acc:ZDB-GENE-081022-49]	zgc:194007	ZDB-GENE-081022-49	zgc:194007	67.3238	2.63313	2.81485e-09
ENSDARG00000021232.7	ENSDARG00000021232	NK2 transcription factor related 7 [Source:ZFIN;Acc:ZDB-GENE-990415-179]	nkx2.7	ZDB-GENE-990415-179	nkx2.7	1030.19	2.62377	2.05254e-19
ENSDARG00000002295.9	ENSDARG00000002295	si:dkey-21p1.3 [Source:ZFIN;Acc:ZDB-GENE-081105-162]	si:dkey-21p1.3	ZDB-GENE-081105-162	si:dkey-21p1.3	189.554	2.62214	1.44055e-13
ENSDARG00000012263.8	ENSDARG00000012263		CABZ01036814.1			12.8937	2.60178	0.0362144
ENSDARG00000079765.3	ENSDARG00000079765	si:ch211-112f3.4 [Source:ZFIN;Acc:ZDB-GENE-141219-9]	si:ch211-112f3.4	ZDB-GENE-141219-9	si:ch211-112f3.4	876.475	2.60023	3.53317e-47
ENSDARG00000009727.11	ENSDARG00000009727	twinfilin actin-binding protein 2b [Source:ZFIN;Acc:ZDB-GENE-050522-238]	twf2b	ZDB-GENE-050522-238	twf2b	1341.89	2.5971	7.97102e-22
ENSDARG00000052207.6	ENSDARG00000052207	complement component c3a, duplicate 3 [Source:ZFIN;Acc:ZDB-GENE-990415-37]	c3a.3	ZDB-GENE-990415-37	c3a.3	4920.84	2.59382	6.2034e-25
ENSDARG00000037142.9	ENSDARG00000037142	zgc:153146 [Source:ZFIN;Acc:ZDB-GENE-060825-339]	zgc:153146	ZDB-GENE-060825-339	zgc:153146	371.486	2.58155	2.2932e-16
ENSDARG00000087196.4	ENSDARG00000087196	fin bud initiation factor b [Source:ZFIN;Acc:ZDB-GENE-050417-423]	fibinb	ZDB-GENE-050417-423	fibinb	3497.81	2.55689	3.81894e-36
ENSDARG00000057644.6	ENSDARG00000057644	ADAM metallopeptidase domain 8b [Source:ZFIN;Acc:ZDB-GENE-070808-1]	adam8b	ZDB-GENE-070808-1	adam8b	4009.53	2.53989	6.31847e-92
ENSDARG00000104919.1	ENSDARG00000104919	si:ch211-153b23.3 [Source:ZFIN;Acc:ZDB-GENE-141216-408]	si:ch211-153b23.3	ZDB-GENE-141216-408	si:ch211-153b23.3	886.951	2.53945	1.44373e-38
ENSDARG00000088878.4	ENSDARG00000088878	C1q and TNF related 1 [Source:ZFIN;Acc:ZDB-GENE-050417-427]	c1qtnf1	ZDB-GENE-050417-427	c1qtnf1	1006.8	2.53748	1.04992e-39
ENSDARG00000052895.8	ENSDARG00000052895	HtrA serine peptidase 3a [Source:ZFIN;Acc:ZDB-GENE-040801-245]	htra3a	ZDB-GENE-040801-245	htra3a	52.7254	2.53673	4.74886e-06
ENSDARG00000062350.5	ENSDARG00000062350	synemin, intermediate filament protein [Source:ZFIN;Acc:ZDB-GENE-050419-81]	synm	ZDB-GENE-050419-81	synm	3628.65	2.53158	6.78386e-49
ENSDARG00000034559.7	ENSDARG00000034559	sushi-repeat containing protein, X-linked 2 [Source:ZFIN;Acc:ZDB-GENE-110411-231]	srpx2	ZDB-GENE-110411-231	srpx2	344.299	2.52674	5.70146e-30
ENSDARG00000014248.11	ENSDARG00000014248	PDZ and LIM domain 3b [Source:ZFIN;Acc:ZDB-GENE-060130-104]	pdlim3b	ZDB-GENE-060130-104	pdlim3b	2881.36	2.52388	2.64796e-65
ENSDARG00000087909.2	ENSDARG00000087909	interleukin 4 [Source:ZFIN;Acc:ZDB-GENE-100204-1]	il4	ZDB-GENE-100204-1	il4	9.672	2.52028	0.0335781
ENSDARG00000062998.8	ENSDARG00000062998	peptidoglycan recognition protein 2 [Source:ZFIN;Acc:ZDB-GENE-071227-1]	pglyrp2	ZDB-GENE-071227-1	pglyrp2	109.926	2.5166	1.10111e-12
ENSDARG00000053315.8	ENSDARG00000053315	transmembrane protease, serine 3a [Source:ZFIN;Acc:ZDB-GENE-070912-70]	tmprss3a	ZDB-GENE-070912-70	tmprss3a	606.976	2.50878	2.4899e-22
ENSDARG00000090698.3	ENSDARG00000090698	leucine rich repeat containing 52 [Source:HGNC Symbol;Acc:HGNC:32156]	LRRC52	ZDB-GENE-121214-255	si:dkey-52j6.3	12.1475	2.50437	0.0396096
ENSDARG00000067701.4	ENSDARG00000067701	myozenin 3a [Source:ZFIN;Acc:ZDB-GENE-111012-4]	myoz3a	ZDB-GENE-111012-4	myoz3a	3240.85	2.50406	4.85458e-15
ENSDARG00000042577.4	ENSDARG00000042577	basic leucine zipper transcription factor, ATF-like 3 [Source:ZFIN;Acc:ZDB-GENE-041014-356]	batf3	ZDB-GENE-041014-356	batf3	135.166	2.4891	1.07644e-11
ENSDARG00000043093.6	ENSDARG00000043093	macrophage expressed 1, tandem duplicate 2 [Source:ZFIN;Acc:ZDB-GENE-050522-305]	mpeg1.2	ZDB-GENE-050522-305	mpeg1.2	284.604	2.48426	1.12203e-16
ENSDARG00000087225.2	ENSDARG00000087225	si:ch73-361p23.3 [Source:ZFIN;Acc:ZDB-GENE-130530-906]	si:ch73-361p23.3	ZDB-GENE-130530-906	si:ch73-361p23.3	38.8094	2.47987	0.000343787
ENSDARG00000103199.1	ENSDARG00000103199	si:dkey-247k7.2 [Source:ZFIN;Acc:ZDB-GENE-031118-45]	si:dkey-247k7.2	ZDB-GENE-031118-45	si:dkey-247k7.2	2430.84	2.4791	7.61459e-17
ENSDARG00000025607.8	ENSDARG00000025607	interferon phi 1 [Source:ZFIN;Acc:ZDB-GENE-030721-3]	ifnphi1	ZDB-GENE-030721-3	ifnphi1	38.7238	2.47484	2.81413e-06
ENSDARG00000070894.5	ENSDARG00000070894	abhydrolase domain containing 6b [Source:ZFIN;Acc:ZDB-GENE-070410-104]	abhd6b	ZDB-GENE-070410-104	abhd6b	222.677	2.4727	9.69106e-11
ENSDARG00000091230.2	ENSDARG00000091230		CR974475.1			62.9605	2.47175	5.55582e-05
ENSDARG00000105630.1	ENSDARG00000105630	alpha-kinase 3b [Source:ZFIN;Acc:ZDB-GENE-121101-3]	alpk3b	ZDB-GENE-121101-3	alpk3b	1027.76	2.47069	2.25328e-47
ENSDARG00000068874.6	ENSDARG00000068874	si:ch211-250m6.7 [Source:ZFIN;Acc:ZDB-GENE-041210-239]	si:ch211-250m6.7	ZDB-GENE-041210-239	si:ch211-250m6.7	123.586	2.47039	0.000187586
ENSDARG00000043586.6	ENSDARG00000043586	Fas cell surface death receptor [Source:ZFIN;Acc:ZDB-GENE-061019-2]	fas	ZDB-GENE-061019-2	fas	128.206	2.46582	1.66996e-10
ENSDARG00000005050.7	ENSDARG00000005050	wingless-type MMTV integration site family, member 2Ba [Source:ZFIN;Acc:ZDB-GENE-030717-2]	wnt2ba	ZDB-GENE-030717-2	wnt2ba	337.204	2.46491	3.62707e-26
ENSDARG00000035852.6	ENSDARG00000035852	cocaine- and amphetamine-regulated transcript 3 [Source:ZFIN;Acc:ZDB-GENE-120223-5]	cart3	ZDB-GENE-120223-5	cart3	1081.21	2.46165	3.24488e-12
ENSDARG00000058631.5	ENSDARG00000058631		CABZ01030107.1			796.517	2.45476	3.86152e-20
ENSDARG00000103775.1	ENSDARG00000103775					12749.5	2.45026	4.44314e-47
ENSDARG00000069294.4	ENSDARG00000069294	insulin-like 5b [Source:ZFIN;Acc:ZDB-GENE-070122-5]	insl5b	ZDB-GENE-070122-5	insl5b	15.844	2.43844	0.0306125
ENSDARG00000094385.1	ENSDARG00000094385	si:dkey-85k15.6 [Source:ZFIN;Acc:ZDB-GENE-100922-216]	si:dkey-85k15.6	ZDB-GENE-100922-216	si:dkey-85k15.6	16.227	2.43411	0.0188171
ENSDARG00000039863.7	ENSDARG00000039863	leukemia inhibitory factor receptor alpha b [Source:ZFIN;Acc:ZDB-GENE-080107-2]	lifrb	ZDB-GENE-080107-2	lifrb	1269.94	2.42741	7.93438e-36
ENSDARG00000069408.3	ENSDARG00000069408	fucosyltransferase 7 [Source:HGNC Symbol;Acc:HGNC:4018]	FUT7	ZDB-GENE-140106-92	zmp:0000001132	26.3683	2.41693	0.0043267
ENSDARG00000002204.5	ENSDARG00000002204	heat shock protein, alpha-crystallin-related, b11 [Source:ZFIN;Acc:ZDB-GENE-030131-5148]	hspb11	ZDB-GENE-030131-5148	hspb11	2844.12	2.41577	1.88284e-17
ENSDARG00000062707.6	ENSDARG00000062707	plasminogen activator, tissue [Source:ZFIN;Acc:ZDB-GENE-081104-181]	plat	ZDB-GENE-081104-181	plat	1703.94	2.41213	4.81952e-33
ENSDARG00000097157.2	ENSDARG00000097157	si:ch211-207n23.2 [Source:ZFIN;Acc:ZDB-GENE-131121-310]	si:ch211-207n23.2	ZDB-GENE-131121-310	si:ch211-207n23.2	566.924	2.41117	1.45378e-12
ENSDARG00000045802.5	ENSDARG00000045802	hyaluronan and proteoglycan link protein 3 [Source:ZFIN;Acc:ZDB-GENE-040426-2089]	hapln3	ZDB-GENE-040426-2089	hapln3	5230.33	2.41101	5.30595e-70
ENSDARG00000039351.6	ENSDARG00000039351	chemokine (C-C motif) ligand 19b [Source:ZFIN;Acc:ZDB-GENE-091204-19]	ccl19b	ZDB-GENE-091204-19	ccl19b	91.9201	2.40633	2.09981e-06
ENSDARG00000040284.5	ENSDARG00000040284	si:dkey-79d12.5 [Source:ZFIN;Acc:ZDB-GENE-131127-429]	si:dkey-79d12.5	ZDB-GENE-131127-429	si:dkey-79d12.5	599.148	2.40458	1.80637e-30
ENSDARG00000089086.2	ENSDARG00000089086	musculoskeletal, embryonic nuclear protein 1b [Source:ZFIN;Acc:ZDB-GENE-111129-2]	mustn1b	ZDB-GENE-111129-2	mustn1b	984.781	2.4029	6.16565e-22
ENSDARG00000006110.11	ENSDARG00000006110	chordin [Source:ZFIN;Acc:ZDB-GENE-990415-33]	chd	ZDB-GENE-990415-33	chd	814.378	2.39853	2.7539e-23
ENSDARG00000100131.1	ENSDARG00000100131	cadherin 29 [Source:ZFIN;Acc:ZDB-GENE-141212-240]	cdh29	ZDB-GENE-141212-240	cdh29	61.4458	2.39841	0.000136501
ENSDARG00000042816.4	ENSDARG00000042816	matrix metallopeptidase 9 [Source:ZFIN;Acc:ZDB-GENE-040426-2132]	mmp9	ZDB-GENE-040426-2132	mmp9	2373.65	2.39163	1.93688e-40
ENSDARG00000093347.1	ENSDARG00000093347	si:ch211-239f4.6 [Source:ZFIN;Acc:ZDB-GENE-061009-18]	si:ch211-239f4.6	ZDB-GENE-061009-18	si:ch211-239f4.6	596.984	2.38975	7.90664e-19
ENSDARG00000010425.5	ENSDARG00000010425	scavenger receptor class A, member 5 (putative) [Source:ZFIN;Acc:ZDB-GENE-041210-258]	scara5	ZDB-GENE-041210-258	scara5	708.034	2.38251	1.59908e-29
ENSDARG00000074815.5	ENSDARG00000074815	matrix-remodelling associated 5a [Source:ZFIN;Acc:ZDB-GENE-090312-22]	mxra5a	ZDB-GENE-090312-22	mxra5a	8282.24	2.37769	1.72816e-35
ENSDARG00000104618.1	ENSDARG00000104618	gremlin 1b [Source:ZFIN;Acc:ZDB-GENE-090218-21]	grem1b	ZDB-GENE-090218-21	grem1b	231.384	2.36352	2.35333e-12
ENSDARG00000061260.5	ENSDARG00000061260	si:dkey-202e22.2 [Source:ZFIN;Acc:ZDB-GENE-141215-27]	si:dkey-202e22.2	ZDB-GENE-141215-27	si:dkey-202e22.2	3206.31	2.35984	2.48184e-34
ENSDARG00000006526.11	ENSDARG00000006526	fibronectin 1b [Source:ZFIN;Acc:ZDB-GENE-030131-6545]	fn1b	ZDB-GENE-030131-6545	fn1b	71758.5	2.34466	3.58134e-58
ENSDARG00000059507.5	ENSDARG00000059507	si:dkey-163m14.2 [Source:ZFIN;Acc:ZDB-GENE-120215-47]	si:dkey-163m14.2	ZDB-GENE-120215-47	si:dkey-163m14.2	550.273	2.34399	2.55758e-30
ENSDARG00000105333.1	ENSDARG00000105333	fibrillin 1 [Source:ZFIN;Acc:ZDB-GENE-091204-466]	fbn1	ZDB-GENE-091204-466	fbn1	251.121	2.32441	3.2723e-10
ENSDARG00000040067.3	ENSDARG00000040067	si:ch211-274j7.1 [Source:ZFIN;Acc:ZDB-GENE-141212-344]	si:ch211-274j7.1	ZDB-GENE-141212-344	si:ch211-274j7.1	183.375	2.32332	1.97296e-10
ENSDARG00000023053.9	ENSDARG00000023053	family with sequence similarity 129, member Ab [Source:ZFIN;Acc:ZDB-GENE-070912-688]	fam129ab	ZDB-GENE-070912-688	fam129ab	1072.76	2.32155	5.00114e-46
ENSDARG00000086647.3	ENSDARG00000086647	cholinergic receptor, nicotinic, gamma [Source:ZFIN;Acc:ZDB-GENE-030131-3805]	chrng	ZDB-GENE-030131-3805	chrng	1664.85	2.31704	1.6865e-42
ENSDARG00000031876.5	ENSDARG00000031876	par-6 family cell polarity regulator gamma a [Source:ZFIN;Acc:ZDB-GENE-050923-1]	pard6ga	ZDB-GENE-050923-1	pard6ga	34.5836	2.31552	0.00130753
ENSDARG00000016188.10	ENSDARG00000016188			ZDB-GENE-091204-463	si:ch73-63e15.2	3805	2.31017	1.26546e-36
ENSDARG00000020133.6	ENSDARG00000020133	Jun dimerization protein 2b [Source:ZFIN;Acc:ZDB-GENE-040718-197]	jdp2b	ZDB-GENE-040718-197	jdp2b	1387	2.29483	1.13257e-15
ENSDARG00000099385.1	ENSDARG00000099385		CT030188.1			10731	2.29459	6.31414e-40
ENSDARG00000103592.1	ENSDARG00000103592		CABZ01102124.1			68.7694	2.28411	1.81297e-06
ENSDARG00000077424.3	ENSDARG00000077424	Ras association (RalGDS/AF-6) domain family (N-terminal) member 10a [Source:ZFIN;Acc:ZDB-GENE-091013-4]	rassf10a	ZDB-GENE-091013-4	rassf10a	3034.49	2.27377	9.3541e-62
ENSDARG00000079472.3	ENSDARG00000079472					200.737	2.24896	4.70054e-15
ENSDARG00000099354.1	ENSDARG00000099354		CABZ01112575.1			85.066	2.2371	2.43724e-06
ENSDARG00000094861.2	ENSDARG00000094861	si:dkey-163f12.11 [Source:ZFIN;Acc:ZDB-GENE-081104-323]	si:dkey-163f12.11	ZDB-GENE-081104-323	si:dkey-163f12.11	81.0277	2.23328	8.745e-08
ENSDARG00000019772.10	ENSDARG00000019772	si:ch1073-280e3.1 [Source:ZFIN;Acc:ZDB-GENE-110411-261]	si:ch1073-280e3.1	ZDB-GENE-110411-261	si:ch1073-280e3.1	309.362	2.23238	5.95594e-15
ENSDARG00000005846.5	ENSDARG00000005846	Sp5 transcription factor [Source:HGNC Symbol;Acc:HGNC:14529]	SP5			273.101	2.23115	7.76e-15
ENSDARG00000089519.3	ENSDARG00000089519	fibulin 7 [Source:ZFIN;Acc:ZDB-GENE-170130-2]	fbln7	ZDB-GENE-170130-2	fbln7	1631.01	2.23034	6.72104e-45
ENSDARG00000068263.4	ENSDARG00000068263	colony stimulating factor 1b (macrophage) [Source:ZFIN;Acc:ZDB-GENE-061215-106]	csf1b	ZDB-GENE-061215-106	csf1b	1661.1	2.22882	2.62892e-29
ENSDARG00000057113.5	ENSDARG00000057113	complement component 6 [Source:ZFIN;Acc:ZDB-GENE-040426-1358]	c6	ZDB-GENE-040426-1358	c6	11004.1	2.22286	4.46194e-26
ENSDARG00000039232.6	ENSDARG00000039232	dual specificity phosphatase 8b [Source:ZFIN;Acc:ZDB-GENE-120914-3]	dusp8b	ZDB-GENE-120914-3	dusp8b	2434.06	2.2141	2.88833e-36
ENSDARG00000036767.7	ENSDARG00000036767	si:dkey-204a24.10 [Source:ZFIN;Acc:ZDB-GENE-120215-160]	si:dkey-204a24.10	ZDB-GENE-120215-160	si:dkey-204a24.10	340.718	2.21243	3.2121e-17
ENSDARG00000090707.2	ENSDARG00000090707	immunity-related GTPase family, e6 [Source:ZFIN;Acc:ZDB-GENE-100713-2]	irge6	ZDB-GENE-100713-2	irge6	26.7646	2.20513	0.00652243
ENSDARG00000102389.1	ENSDARG00000102389	ventrally expressed dharma/bozozok antagonist [Source:ZFIN;Acc:ZDB-GENE-030813-1]	ved	ZDB-GENE-030813-1	ved	739.654	2.20382	1.00345e-23
ENSDARG00000094316.1	ENSDARG00000094316	si:rp71-80o10.4 [Source:ZFIN;Acc:ZDB-GENE-090313-413]	si:rp71-80o10.4	ZDB-GENE-090313-413	si:rp71-80o10.4	460.577	2.20317	2.61963e-26
ENSDARG00000078602.2	ENSDARG00000078602	prostaglandin E receptor 1c (subtype EP1) [Source:ZFIN;Acc:ZDB-GENE-120917-4]	ptger1c	ZDB-GENE-120917-4	ptger1c	20.5741	2.20016	0.0347817
ENSDARG00000076571.4	ENSDARG00000076571	Sp5 transcription factor a [Source:ZFIN;Acc:ZDB-GENE-030430-2]	sp5a	ZDB-GENE-030430-2	sp5a	1883.11	2.19965	2.49858e-43
ENSDARG00000063223.5	ENSDARG00000063223	ADP-ribosylation factor-like 14 [Source:ZFIN;Acc:ZDB-GENE-070705-288]	arl14	ZDB-GENE-070705-288	arl14	590.114	2.19957	5.19953e-29
ENSDARG00000025903.8	ENSDARG00000025903	lectin, galactoside-binding, soluble, 9 (galectin 9)-like 1 [Source:ZFIN;Acc:ZDB-GENE-030131-9543]	lgals9l1	ZDB-GENE-030131-9543	lgals9l1	443.507	2.19762	1.4677e-15
ENSDARG00000042189.6	ENSDARG00000042189	tetraspanin 33b [Source:ZFIN;Acc:ZDB-GENE-060503-607]	tspan33b	ZDB-GENE-060503-607	tspan33b	445.348	2.19746	5.87732e-17
ENSDARG00000079199.4	ENSDARG00000079199	multiple EGF-like-domains 6a [Source:ZFIN;Acc:ZDB-GENE-090312-12]	megf6a	ZDB-GENE-090312-12	megf6a	1115.73	2.18784	1.56983e-34
ENSDARG00000030650.8	ENSDARG00000030650	R3H domain containing-like [Source:ZFIN;Acc:ZDB-GENE-090313-275]	r3hdml	ZDB-GENE-090313-275	r3hdml	728.184	2.18426	1.21087e-13
ENSDARG00000020053.8	ENSDARG00000020053	naked cuticle homolog 1 (Drosophila) [Source:ZFIN;Acc:ZDB-GENE-061108-3]	nkd1	ZDB-GENE-061108-3	nkd1	6118.71	2.17124	1.4898e-50
ENSDARG00000091783.3	ENSDARG00000091783	si:dkeyp-71f10.5 [Source:ZFIN;Acc:ZDB-GENE-131121-547]	si:dkeyp-71f10.5	ZDB-GENE-131121-547	si:dkeyp-71f10.5	776.801	2.16612	5.39078e-27
ENSDARG00000031136.9	ENSDARG00000031136	monooxygenase, DBH-like 1 [Source:ZFIN;Acc:ZDB-GENE-030131-9320]	moxd1	ZDB-GENE-030131-9320	moxd1	1171.09	2.16181	1.61049e-15
ENSDARG00000014309.8	ENSDARG00000014309	southpaw [Source:ZFIN;Acc:ZDB-GENE-030219-1]	spaw	ZDB-GENE-030219-1	spaw	64.5092	2.15592	7.62908e-07
ENSDARG00000076420.2	ENSDARG00000076420	dickkopf WNT signaling pathway inhibitor 2 [Source:ZFIN;Acc:ZDB-GENE-080204-14]	dkk2	ZDB-GENE-080204-14	dkk2	298.832	2.15403	3.93941e-15
ENSDARG00000030932.4	ENSDARG00000030932	fibroblast growth factor 10a [Source:ZFIN;Acc:ZDB-GENE-030715-1]	fgf10a	ZDB-GENE-030715-1	fgf10a	1377.52	2.15157	1.11581e-26
ENSDARG00000007709.9	ENSDARG00000007709	ADAM metallopeptidase with thrombospondin type 1 motif, 8a [Source:ZFIN;Acc:ZDB-GENE-060526-202]	adamts8a	ZDB-GENE-060526-202	adamts8a	880.888	2.14283	2.93783e-38
ENSDARG00000059805.4	ENSDARG00000059805	solute carrier family 25, member 38a [Source:ZFIN;Acc:ZDB-GENE-060929-320]	slc25a38a	ZDB-GENE-060929-320	slc25a38a	210.275	2.13652	5.98999e-11
ENSDARG00000107385.1	ENSDARG00000107385		CR769772.5			14.6367	2.13531	0.0164987
ENSDARG00000095533.2	ENSDARG00000095533	si:ch211-198c19.3 [Source:ZFIN;Acc:ZDB-GENE-100922-226]	si:ch211-198c19.3	ZDB-GENE-100922-226	si:ch211-198c19.3	53.1915	2.12661	0.000125981
ENSDARG00000079570.4	ENSDARG00000079570	R-spondin 2 [Source:ZFIN;Acc:ZDB-GENE-060503-667]	rspo2	ZDB-GENE-060503-667	rspo2	2128.67	2.11925	1.4307e-43
ENSDARG00000044754.2	ENSDARG00000044754	gonadotropin-releasing hormone 2 [Source:ZFIN;Acc:ZDB-GENE-030516-1]	gnrh2	ZDB-GENE-030516-1	gnrh2	247.668	2.11296	1.18318e-12
ENSDARG00000088040.2	ENSDARG00000088040			ZDB-GENE-090311-51	si:dkeyp-27c8.2	1763.2	2.10923	3.51847e-16
ENSDARG00000087359.4	ENSDARG00000087359	complement component c3a, duplicate 2 [Source:ZFIN;Acc:ZDB-GENE-990415-36]	c3a.2	ZDB-GENE-990415-36	c3a.2	476.763	2.10881	1.08291e-10
ENSDARG00000105674.2	ENSDARG00000105674	si:ch73-56d11.5 [Source:ZFIN;Acc:ZDB-GENE-161017-12]	si:ch73-56d11.5	ZDB-GENE-161017-12	si:ch73-56d11.5	618.181	2.10226	4.08821e-21
ENSDARG00000098315.1	ENSDARG00000098315	cytochrome P450, family 1, subfamily A [Source:ZFIN;Acc:ZDB-GENE-011219-1]	cyp1a	ZDB-GENE-011219-1	cyp1a	2811.24	2.09456	5.08221e-26
ENSDARG00000053488.4	ENSDARG00000053488	si:ch73-22a13.3 [Source:ZFIN;Acc:ZDB-GENE-141216-64]	si:ch73-22a13.3	ZDB-GENE-141216-64	si:ch73-22a13.3	92.7685	2.09321	2.98558e-06
ENSDARG00000029124.8	ENSDARG00000029124	ADAM metallopeptidase with thrombospondin type 1 motif, 15a [Source:ZFIN;Acc:ZDB-GENE-060526-203]	adamts15a	ZDB-GENE-060526-203	adamts15a	4032.37	2.09155	2.41942e-29
ENSDARG00000090002.2	ENSDARG00000090002	CLN6, transmembrane ER protein b [Source:ZFIN;Acc:ZDB-GENE-110623-6]	cln6b	ZDB-GENE-110623-6	cln6b	30.0824	2.09119	0.00397435
ENSDARG00000060498.7	ENSDARG00000060498	tumor necrosis factor receptor superfamily, member 9a [Source:ZFIN;Acc:ZDB-GENE-060421-8213]	tnfrsf9a	ZDB-GENE-060421-8213	tnfrsf9a	535.418	2.08668	2.4339e-24
ENSDARG00000017835.10	ENSDARG00000017835	BRF1, RNA polymerase III transcription initiation factor a [Source:ZFIN;Acc:ZDB-GENE-030131-6334]	brf1a	ZDB-GENE-030131-6334	brf1a	1302.35	2.08665	5.3358e-39
ENSDARG00000075121.3	ENSDARG00000075121	heparin-binding EGF-like growth factor a [Source:ZFIN;Acc:ZDB-GENE-080204-119]	hbegfa	ZDB-GENE-080204-119	hbegfa	4725.38	2.08249	9.01922e-32
ENSDARG00000078729.4	ENSDARG00000078729	atypical chemokine receptor 4a [Source:ZFIN;Acc:ZDB-GENE-070301-6]	ackr4a	ZDB-GENE-070301-6	ackr4a	146.274	2.0757	4.92627e-11
ENSDARG00000095580.2	ENSDARG00000095580	si:ch211-67e16.11 [Source:ZFIN;Acc:ZDB-GENE-030131-7044]	si:ch211-67e16.11	ZDB-GENE-030131-7044	si:ch211-67e16.11	1879.75	2.07134	6.55458e-33
ENSDARG00000103026.2	ENSDARG00000103026	prolyl 3-hydroxylase 2 [Source:ZFIN;Acc:ZDB-GENE-061207-44]	p3h2	ZDB-GENE-061207-44	p3h2	2221.44	2.06983	3.66116e-39
ENSDARG00000077407.3	ENSDARG00000077407	si:dkey-184p18.2 [Source:ZFIN;Acc:ZDB-GENE-060503-55]	si:dkey-184p18.2	ZDB-GENE-060503-55	si:dkey-184p18.2	1672.73	2.06874	1.95003e-62
ENSDARG00000076251.5	ENSDARG00000076251	interferon regulatory factor 3 [Source:ZFIN;Acc:ZDB-GENE-071120-7]	irf3	ZDB-GENE-071120-7	irf3	276.28	2.06699	2.53157e-18
ENSDARG00000016412.4	ENSDARG00000016412	angiotensinogen [Source:ZFIN;Acc:ZDB-GENE-030131-1205]	agt	ZDB-GENE-030131-1205	agt	2913.23	2.06515	7.45166e-16
ENSDARG00000090524.2	ENSDARG00000090524	coagulation factor II (thrombin) receptor-like 2 [Source:ZFIN;Acc:ZDB-GENE-110127-4]	f2rl2	ZDB-GENE-110127-4	f2rl2	534.278	2.06222	1.98823e-12
ENSDARG00000044251.4	ENSDARG00000044251	RasGEF domain family, member 1Bb [Source:ZFIN;Acc:ZDB-GENE-040801-220]	rasgef1bb	ZDB-GENE-040801-220	rasgef1bb	5972.9	2.05955	2.83187e-42
ENSDARG00000056021.4	ENSDARG00000056021	sclerostin domain containing 1b [Source:ZFIN;Acc:ZDB-GENE-060503-653]	sostdc1b	ZDB-GENE-060503-653	sostdc1b	811.924	2.05783	4.36666e-27
ENSDARG00000077864.5	ENSDARG00000077864	RAS guanyl releasing protein 3 (calcium and DAG-regulated) [Source:ZFIN;Acc:ZDB-GENE-070424-82]	rasgrp3	ZDB-GENE-070424-82	rasgrp3	457.527	2.05344	1.10951e-17
ENSDARG00000086189.4	ENSDARG00000086189	matrix Gla protein [Source:ZFIN;Acc:ZDB-GENE-060928-1]	mgp	ZDB-GENE-060928-1	mgp	18.911	2.04993	0.00804138
ENSDARG00000096156.2	ENSDARG00000096156	si:dkey-21h14.11 [Source:ZFIN;Acc:ZDB-GENE-110913-62]	si:dkey-21h14.11	ZDB-GENE-110913-62	si:dkey-21h14.11	77.5904	2.04328	5.47554e-06
ENSDARG00000102017.1	ENSDARG00000102017	transient receptor potential cation channel, subfamily C, member 4b [Source:ZFIN;Acc:ZDB-GENE-120329-1]	trpc4b	ZDB-GENE-120329-1	trpc4b	203.966	2.03598	2.1755e-13
ENSDARG00000056653.6	ENSDARG00000056653	four and a half LIM domains 1b [Source:ZFIN;Acc:ZDB-GENE-031219-1]	fhl1b	ZDB-GENE-031219-1	fhl1b	2228.28	2.0358	4.51784e-24
ENSDARG00000056624.5	ENSDARG00000056624	c-fos induced growth factor [Source:ZFIN;Acc:ZDB-GENE-070810-6]	figf	ZDB-GENE-070810-6	figf	773.178	2.03571	2.36374e-24
ENSDARG00000003216.6	ENSDARG00000003216	annexin A2a [Source:ZFIN;Acc:ZDB-GENE-030131-4282]	anxa2a	ZDB-GENE-030131-4282	anxa2a	30280.7	2.03289	8.85605e-22
ENSDARG00000099621.1	ENSDARG00000099621	si:ch211-69b22.5 [Source:ZFIN;Acc:ZDB-GENE-141216-348]	si:ch211-69b22.5	ZDB-GENE-141216-348	si:ch211-69b22.5	168.156	2.03263	1.01332e-07
ENSDARG00000037873.6	ENSDARG00000037873	cytochrome P450, family 3, subfamily c, polypeptide 3 [Source:ZFIN;Acc:ZDB-GENE-041114-102]	cyp3c3	ZDB-GENE-041114-102	cyp3c3	148.427	2.031	3.18288e-08
ENSDARG00000001259.10	ENSDARG00000001259	growth arrest-specific 2a [Source:ZFIN;Acc:ZDB-GENE-091013-1]	gas2a	ZDB-GENE-091013-1	gas2a	831.546	2.02918	1.38681e-21
ENSDARG00000101649.1	ENSDARG00000101649					684.363	2.0288	7.44627e-27
ENSDARG00000090552.3	ENSDARG00000090552	si:dkey-7j14.6 [Source:ZFIN;Acc:ZDB-GENE-030131-8466]	si:dkey-7j14.6	ZDB-GENE-030131-8466	si:dkey-7j14.6	7995.28	2.02817	8.42256e-29
ENSDARG00000098700.1	ENSDARG00000098700	interleukin 1, beta [Source:ZFIN;Acc:ZDB-GENE-040702-2]	il1b	ZDB-GENE-040702-2	il1b	58.0608	2.02557	0.000362952
ENSDARG00000094386.1	ENSDARG00000094386	adhesion G protein-coupled receptor G4b [Source:ZFIN;Acc:ZDB-GENE-091204-201]	adgrg4b	ZDB-GENE-091204-201	adgrg4b	35.5858	2.02246	0.0196772
ENSDARG00000042874.6	ENSDARG00000042874	pleckstrin homology-like domain, family A, member 2 [Source:ZFIN;Acc:ZDB-GENE-050522-73]	phlda2	ZDB-GENE-050522-73	phlda2	4865.09	2.01607	9.53117e-24
ENSDARG00000095458.1	ENSDARG00000095458	si:dkey-240h12.3 [Source:ZFIN;Acc:ZDB-GENE-070705-405]	si:dkey-240h12.3	ZDB-GENE-070705-405	si:dkey-240h12.3	74.8291	2.01536	9.16383e-05
ENSDARG00000038587.2	ENSDARG00000038587		CU929150.1			36.5451	2.00338	0.00116235
ENSDARG00000104693.1	ENSDARG00000104693	interleukin 6 signal transducer [Source:ZFIN;Acc:ZDB-GENE-080104-6]	il6st	ZDB-GENE-080104-6	il6st	3488.94	1.99782	2.21722e-13
ENSDARG00000018569.9	ENSDARG00000018569	tumor necrosis factor receptor superfamily, member 1a [Source:ZFIN;Acc:ZDB-GENE-040426-2252]	tnfrsf1a	ZDB-GENE-040426-2252	tnfrsf1a	3661.6	1.99759	5.05336e-42
ENSDARG00000078558.5	ENSDARG00000078558	si:dkey-22i16.10 [Source:ZFIN;Acc:ZDB-GENE-090312-54]	si:dkey-22i16.10	ZDB-GENE-090312-54	si:dkey-22i16.10	24.9589	1.99491	0.0488308
ENSDARG00000056643.6	ENSDARG00000056643	solute carrier family 22 (organic anion transporter), member 7b, tandem duplicate 1 [Source:ZFIN;Acc:ZDB-GENE-040426-1311]	slc22a7b.1	ZDB-GENE-040426-1311	slc22a7b.1	123.278	1.98774	5.79604e-07
ENSDARG00000070546.4	ENSDARG00000070546	mesogenin 1 [Source:ZFIN;Acc:ZDB-GENE-030722-1]	msgn1	ZDB-GENE-030722-1	msgn1	87.9432	1.98565	2.56779e-06
ENSDARG00000026704.6	ENSDARG00000026704	finTRIM family, member 72 [Source:ZFIN;Acc:ZDB-GENE-041114-86]	ftr72	ZDB-GENE-041114-86	ftr72	35.1782	1.98487	0.0342557
ENSDARG00000036987.7	ENSDARG00000036987	hyaluronan synthase 2 [Source:ZFIN;Acc:ZDB-GENE-020828-1]	has2	ZDB-GENE-020828-1	has2	775.895	1.98461	6.31313e-32
ENSDARG00000037178.5	ENSDARG00000037178	zic family member 2 (odd-paired homolog, Drosophila) b [Source:ZFIN;Acc:ZDB-GENE-030219-92]	zic2b	ZDB-GENE-030219-92	zic2b	5266.56	1.9844	1.10964e-37
ENSDARG00000103383.1	ENSDARG00000103383	dynein, axonemal, heavy chain 9 [Source:ZFIN;Acc:ZDB-GENE-020925-1]	dnah9	ZDB-GENE-020925-1	dnah9	105.425	1.98423	2.64331e-05
ENSDARG00000007950.10	ENSDARG00000007950	integrin, alpha 11b [Source:ZFIN;Acc:ZDB-GENE-071009-4]	itga11b	ZDB-GENE-071009-4	itga11b	621.642	1.98225	6.88756e-08
ENSDARG00000089131.3	ENSDARG00000089131	interleukin 17 receptor E-like [Source:ZFIN;Acc:ZDB-GENE-120112-1]	il17rel	ZDB-GENE-120112-1	il17rel	64.4877	1.97567	0.0005054
ENSDARG00000103519.1	ENSDARG00000103519	ADAM metallopeptidase with thrombospondin type 1 motif, 1 [Source:ZFIN;Acc:ZDB-GENE-070814-1]	adamts1	ZDB-GENE-070814-1	adamts1	3986.29	1.97507	1.14706e-39
ENSDARG00000056453.7	ENSDARG00000056453	actin filament associated protein 1-like 1b [Source:ZFIN;Acc:ZDB-GENE-061013-428]	afap1l1b	ZDB-GENE-061013-428	afap1l1b	2718.02	1.97369	6.82273e-24
ENSDARG00000099761.2	ENSDARG00000099761	ventral homeobox [Source:ZFIN;Acc:ZDB-GENE-010108-1]	vox	ZDB-GENE-010108-1	vox	277.183	1.97129	1.12559e-14
ENSDARG00000038878.6	ENSDARG00000038878	interleukin 12a [Source:ZFIN;Acc:ZDB-GENE-060724-1]	il12a	ZDB-GENE-060724-1	il12a	43.7693	1.9601	0.000579466
ENSDARG00000090728.2	ENSDARG00000090728	tumor necrosis factor receptor superfamily, member 9b [Source:ZFIN;Acc:ZDB-GENE-101109-2]	tnfrsf9b	ZDB-GENE-101109-2	tnfrsf9b	16.1402	1.95879	0.0257203
ENSDARG00000006868.8	ENSDARG00000006868	thyrotropin-releasing hormone [Source:ZFIN;Acc:ZDB-GENE-020930-1]	trh	ZDB-GENE-020930-1	trh	276.618	1.95775	2.79074e-07
ENSDARG00000078613.3	ENSDARG00000078613	von Hippel-Lindau tumor suppressor like [Source:ZFIN;Acc:ZDB-GENE-081022-78]	vhll	ZDB-GENE-081022-78	vhll	274.674	1.95337	1.79558e-13
ENSDARG00000090618.3	ENSDARG00000090618	MAM and LDL receptor class A domain containing 1 [Source:ZFIN;Acc:ZDB-GENE-140106-257]	malrd1	ZDB-GENE-140106-257	malrd1	113.277	1.95292	3.9596e-07
ENSDARG00000060668.6	ENSDARG00000060668	transmembrane 4 L six family member 18 [Source:ZFIN;Acc:ZDB-GENE-050208-690]	tm4sf18	ZDB-GENE-050208-690	tm4sf18	522.35	1.95261	1.7531e-18
ENSDARG00000055632.6	ENSDARG00000055632	smoothelin, like [Source:ZFIN;Acc:ZDB-GENE-040212-1]	smtnl	ZDB-GENE-040212-1	smtnl	3320.94	1.94564	3.02882e-28
ENSDARG00000052148.6	ENSDARG00000052148	prostaglandin-endoperoxide synthase 1 [Source:ZFIN;Acc:ZDB-GENE-020530-1]	ptgs1	ZDB-GENE-020530-1	ptgs1	3440.57	1.94346	1.63464e-29
ENSDARG00000101023.1	ENSDARG00000101023	muscle segment homeobox 2b [Source:ZFIN;Acc:ZDB-GENE-980526-492]	msx2b	ZDB-GENE-980526-492	msx2b	5007.27	1.94336	2.89645e-32
ENSDARG00000017398.10	ENSDARG00000017398	solute carrier family 44, member 5a [Source:ZFIN;Acc:ZDB-GENE-070705-333]	slc44a5a	ZDB-GENE-070705-333	slc44a5a	101.247	1.9422	3.14191e-07
ENSDARG00000077217.4	ENSDARG00000077217	zgc:162184 [Source:ZFIN;Acc:ZDB-GENE-070424-83]	zgc:162184	ZDB-GENE-070424-83	zgc:162184	568.942	1.93701	2.02696e-22
ENSDARG00000002794.7	ENSDARG00000002794			ZDB-GENE-130530-527	zmp:0000000524	197.784	1.93578	1.50155e-13
ENSDARG00000100629.1	ENSDARG00000100629		CABZ01058865.3			24.6407	1.93402	0.0072527
ENSDARG00000000002.7	ENSDARG00000000002	coiled-coil domain containing 80 [Source:ZFIN;Acc:ZDB-GENE-030616-56]	ccdc80	ZDB-GENE-030616-56	ccdc80	5474.12	1.92538	1.90863e-40
ENSDARG00000061081.7	ENSDARG00000061081	cAMP-regulated phosphoprotein, 21 [Source:ZFIN;Acc:ZDB-GENE-081104-296]	arpp21	ZDB-GENE-081104-296	arpp21	2220.64	1.92516	6.37271e-69
ENSDARG00000076510.2	ENSDARG00000076510	fibroblast growth factor 22 [Source:ZFIN;Acc:ZDB-GENE-050208-380]	fgf22	ZDB-GENE-050208-380	fgf22	147.021	1.91926	1.40847e-12
ENSDARG00000089691.2	ENSDARG00000089691	isthmin 2a [Source:ZFIN;Acc:ZDB-GENE-130530-972]	ism2a	ZDB-GENE-130530-972	ism2a	511.415	1.91654	4.74243e-08
ENSDARG00000057992.6	ENSDARG00000057992	follistatin b [Source:ZFIN;Acc:ZDB-GENE-031118-139]	fstb	ZDB-GENE-031118-139	fstb	2795.48	1.91378	6.19301e-20
ENSDARG00000100475.2	ENSDARG00000100475	fibroblast growth factor 10b [Source:ZFIN;Acc:ZDB-GENE-060828-1]	fgf10b	ZDB-GENE-060828-1	fgf10b	183.532	1.91096	4.36462e-09
ENSDARG00000068126.4	ENSDARG00000068126	natriuretic peptide C [Source:ZFIN;Acc:ZDB-GENE-070705-24]	nppc	ZDB-GENE-070705-24	nppc	1016.08	1.90974	4.79783e-16
ENSDARG00000101476.1	ENSDARG00000101476	si:dkey-65j4.2 [Source:ZFIN;Acc:ZDB-GENE-141219-43]	si:dkey-65j4.2	ZDB-GENE-141219-43	si:dkey-65j4.2	90.5555	1.90624	0.00142492
ENSDARG00000056374.4	ENSDARG00000056374	NADPH oxidase organizer 1b [Source:ZFIN;Acc:ZDB-GENE-101203-1]	noxo1b	ZDB-GENE-101203-1	noxo1b	271.496	1.89799	1.20774e-14
ENSDARG00000099424.1	ENSDARG00000099424	lecithin-cholesterol acyltransferase [Source:ZFIN;Acc:ZDB-GENE-010716-3]	lcat	ZDB-GENE-010716-3	lcat	1781.94	1.89537	4.64378e-20
ENSDARG00000021432.5	ENSDARG00000021432	outer dense fiber of sperm tails 3-like 2 [Source:ZFIN;Acc:ZDB-GENE-080723-64]	odf3l2	ZDB-GENE-080723-64	odf3l2	46.8205	1.88764	0.000743653
ENSDARG00000022139.6	ENSDARG00000022139	osteoclast stimulatory transmembrane protein [Source:ZFIN;Acc:ZDB-GENE-050327-65]	ocstamp	ZDB-GENE-050327-65	ocstamp	247.389	1.8875	4.2888e-16
ENSDARG00000022303.7	ENSDARG00000022303	HIG1 hypoxia inducible domain family, member 1A [Source:ZFIN;Acc:ZDB-GENE-030826-15]	higd1a	ZDB-GENE-030826-15	higd1a	4282.9	1.88647	1.2478e-19
ENSDARG00000102630.1	ENSDARG00000102630	zgc:56628 [Source:ZFIN;Acc:ZDB-GENE-040426-1099]	LMO4	ZDB-GENE-040426-1099	zgc:56628	288.82	1.88614	1.1963e-11
ENSDARG00000089181.3	ENSDARG00000089181	adenosine deaminase domain containing 1 (testis-specific) [Source:ZFIN;Acc:ZDB-GENE-030131-6285]	adad1	ZDB-GENE-030131-6285	adad1	89.6776	1.88067	1.40165e-07
ENSDARG00000056750.6	ENSDARG00000056750	si:ch211-254p10.2 [Source:ZFIN;Acc:ZDB-GENE-100922-17]	si:ch211-254p10.2	ZDB-GENE-100922-17	si:ch211-254p10.2	128.114	1.87986	5.37662e-06
ENSDARG00000060622.6	ENSDARG00000060622	si:ch73-14h1.2 [Source:ZFIN;Acc:ZDB-GENE-070912-263]	si:ch73-14h1.2	ZDB-GENE-070912-263	si:ch73-14h1.2	30.5414	1.87935	0.00648991
ENSDARG00000017141.9	ENSDARG00000017141	phospholipase A2, group IVAb (cytosolic, calcium-dependent) [Source:ZFIN;Acc:ZDB-GENE-041014-325]	pla2g4ab	ZDB-GENE-041014-325	pla2g4ab	47.2988	1.87629	0.00195524
ENSDARG00000053158.7	ENSDARG00000053158	protease, serine, 56 [Source:ZFIN;Acc:ZDB-GENE-070912-579]	prss56	ZDB-GENE-070912-579	prss56	381.061	1.86594	3.48139e-13
ENSDARG00000019815.10	ENSDARG00000019815	fibronectin 1a [Source:ZFIN;Acc:ZDB-GENE-000426-1]	fn1a	ZDB-GENE-000426-1	fn1a	20685.2	1.85852	1.09511e-18
ENSDARG00000035308.8	ENSDARG00000035308	growth factor receptor-bound protein 10b [Source:ZFIN;Acc:ZDB-GENE-091020-12]	grb10b	ZDB-GENE-091020-12	grb10b	263.799	1.85697	2.50931e-06
ENSDARG00000093193.3	ENSDARG00000093193	chitinase, acidic.6 [Source:ZFIN;Acc:ZDB-GENE-030131-1140]	chia.6	ZDB-GENE-030131-1140	chia.6	319.422	1.85515	3.39229e-12
ENSDARG00000017634.9	ENSDARG00000017634	phosducin b [Source:ZFIN;Acc:ZDB-GENE-031023-2]	pdcb	ZDB-GENE-031023-2	pdcb	42.404	1.85462	0.00095461
ENSDARG00000059363.5	ENSDARG00000059363	transforming growth factor beta receptor 2a [Source:ZFIN;Acc:ZDB-GENE-120404-1]	tgfbr2a	ZDB-GENE-120404-1	tgfbr2a	326.568	1.85306	1.63838e-07
ENSDARG00000068242.5	ENSDARG00000068242	cyclic nucleotide gated channel beta 1a [Source:ZFIN;Acc:ZDB-GENE-050419-164]	cngb1a	ZDB-GENE-050419-164	cngb1a	46.3856	1.85097	0.00387793
ENSDARG00000016470.8	ENSDARG00000016470	annexin A5b [Source:ZFIN;Acc:ZDB-GENE-030131-9076]	anxa5b	ZDB-GENE-030131-9076	anxa5b	10265.1	1.8501	7.00077e-37
ENSDARG00000016457.10	ENSDARG00000016457	interferon regulatory factor 9 [Source:ZFIN;Acc:ZDB-GENE-040912-165]	irf9	ZDB-GENE-040912-165	irf9	1477.72	1.84959	2.01358e-17
ENSDARG00000068280.4	ENSDARG00000068280	growth factor receptor bound protein 14 [Source:HGNC Symbol;Acc:HGNC:4565]	GRB14			670.385	1.83918	2.38699e-23
ENSDARG00000062788.5	ENSDARG00000062788	immunoresponsive gene 1, like [Source:ZFIN;Acc:ZDB-GENE-061103-301]	irg1l	ZDB-GENE-061103-301	irg1l	2560.38	1.83527	6.39669e-11
ENSDARG00000099880.1	ENSDARG00000099880	Sp6 transcription factor [Source:HGNC Symbol;Acc:HGNC:14530]	SP6	ZDB-GENE-040426-1824	zgc:77358	1143.56	1.83289	2.55043e-21
ENSDARG00000090234.2	ENSDARG00000090234	Bcl2 modifying factor 1 [Source:ZFIN;Acc:ZDB-GENE-070119-1]	bmf1	ZDB-GENE-070119-1	bmf1	84.8024	1.8299	3.28928e-05
ENSDARG00000038969.3	ENSDARG00000038969	zgc:113142 [Source:ZFIN;Acc:ZDB-GENE-050220-2]	zgc:113142	ZDB-GENE-050220-2	zgc:113142	1209.85	1.82972	1.57707e-16
ENSDARG00000077975.4	ENSDARG00000077975	si:ch73-343l4.8 [Source:ZFIN;Acc:ZDB-GENE-090313-159]	si:ch73-343l4.8	ZDB-GENE-090313-159	si:ch73-343l4.8	32.4384	1.82953	0.0157635
ENSDARG00000019686.10	ENSDARG00000019686	fibrinogen-like 2b [Source:ZFIN;Acc:ZDB-GENE-120709-53]	fgl2b	ZDB-GENE-120709-53	fgl2b	63.9296	1.82153	0.016708
ENSDARG00000069473.5	ENSDARG00000069473	Fras1 related extracellular matrix 1a [Source:ZFIN;Acc:ZDB-GENE-081119-1]	frem1a	ZDB-GENE-081119-1	frem1a	7157.56	1.82031	1.49271e-16
ENSDARG00000038296.5	ENSDARG00000038296	transmembrane protein 86B [Source:ZFIN;Acc:ZDB-GENE-060825-132]	tmem86b	ZDB-GENE-060825-132	tmem86b	230.647	1.81743	1.42957e-05
ENSDARG00000062374.6	ENSDARG00000062374	leukocyte receptor cluster (LRC) member 9 [Source:ZFIN;Acc:ZDB-GENE-061013-607]	leng9	ZDB-GENE-061013-607	leng9	1124.06	1.81742	3.84149e-20
ENSDARG00000091715.4	ENSDARG00000091715	si:dkey-162h11.2 [Source:ZFIN;Acc:ZDB-GENE-121214-90]	si:dkey-162h11.2	ZDB-GENE-121214-90	si:dkey-162h11.2	822.86	1.81291	1.04543e-08
ENSDARG00000087687.2	ENSDARG00000087687	transmembrane protein 100 [Source:HGNC Symbol;Acc:HGNC:25607]	TMEM100			485.458	1.81144	5.45346e-20
ENSDARG00000013598.7	ENSDARG00000013598	tumor necrosis factor b (TNF superfamily, member 2) [Source:ZFIN;Acc:ZDB-GENE-050601-2]	tnfb	ZDB-GENE-050601-2	tnfb	95.001	1.80958	0.000848932
ENSDARG00000018566.11	ENSDARG00000018566	filamin C, gamma a (actin binding protein 280) [Source:ZFIN;Acc:ZDB-GENE-070503-1]	flnca	ZDB-GENE-070503-1	flnca	5878.16	1.80783	1.59274e-17
ENSDARG00000059054.6	ENSDARG00000059054	pyruvate dehydrogenase kinase, isozyme 2b [Source:ZFIN;Acc:ZDB-GENE-040426-939]	pdk2b	ZDB-GENE-040426-939	pdk2b	557.534	1.80468	8.25063e-07
ENSDARG00000004328.6	ENSDARG00000004328	lin-28 homolog A [Source:HGNC Symbol;Acc:HGNC:15986]	LIN28A	ZDB-GENE-110914-157	si:ch1073-284b18.2	136.807	1.80428	0.000248221
ENSDARG00000088062.2	ENSDARG00000088062		CABZ01089151.1			27.4362	1.80419	0.0188596
ENSDARG00000021242.11	ENSDARG00000021242	major vault protein [Source:ZFIN;Acc:ZDB-GENE-030826-33]	mvp	ZDB-GENE-030826-33	mvp	22899.8	1.80389	8.09476e-23
ENSDARG00000051876.8	ENSDARG00000051876	Usher syndrome 1C [Source:ZFIN;Acc:ZDB-GENE-060312-41]	ush1c	ZDB-GENE-060312-41	ush1c	420.593	1.80293	2.28758e-08
ENSDARG00000006588.8	ENSDARG00000006588	zgc:111983 [Source:ZFIN;Acc:ZDB-GENE-050417-335]	zgc:111983	ZDB-GENE-050417-335	zgc:111983	1288.52	1.79496	5.75111e-14
ENSDARG00000003203.8	ENSDARG00000003203	Rh family, C glycoprotein a [Source:ZFIN;Acc:ZDB-GENE-070424-81]	rhcga	ZDB-GENE-070424-81	rhcga	259.807	1.79235	0.0132469
ENSDARG00000069295.5	ENSDARG00000069295	B-cell CLL/lymphoma 6a, genome duplicate b [Source:ZFIN;Acc:ZDB-GENE-030131-7523]	bcl6ab	ZDB-GENE-030131-7523	bcl6ab	4550.95	1.78573	2.24716e-72
ENSDARG00000093440.1	ENSDARG00000093440	tumor necrosis factor, alpha-induced protein 6 [Source:ZFIN;Acc:ZDB-GENE-060421-2654]	tnfaip6	ZDB-GENE-060421-2654	tnfaip6	994.509	1.7842	8.74558e-13
ENSDARG00000097208.2	ENSDARG00000097208			ZDB-GENE-131127-435	si:ch1073-281m9.1	1554.44	1.78389	1.84425e-18
ENSDARG00000015559.8	ENSDARG00000015559	follistatin-like 1a [Source:ZFIN;Acc:ZDB-GENE-030131-4148]	fstl1a	ZDB-GENE-030131-4148	fstl1a	7968.17	1.78248	5.00177e-32
ENSDARG00000017155.9	ENSDARG00000017155	wingless-type MMTV integration site family, member 10a [Source:ZFIN;Acc:ZDB-GENE-990415-278]	wnt10a	ZDB-GENE-990415-278	wnt10a	394.376	1.7809	0.00173473
ENSDARG00000071498.6	ENSDARG00000071498	four and a half LIM domains 1a [Source:ZFIN;Acc:ZDB-GENE-040206-1]	fhl1a	ZDB-GENE-040206-1	fhl1a	1476.86	1.7793	5.79474e-22
ENSDARG00000093198.2	ENSDARG00000093198	complement C3 [Source:HGNC Symbol;Acc:HGNC:1318]	C3 (1 of many)			448.603	1.77772	2.86271e-25
ENSDARG00000095378.1	ENSDARG00000095378	growth differentiation factor 10a [Source:ZFIN;Acc:ZDB-GENE-090312-17]	gdf10a	ZDB-GENE-090312-17	gdf10a	9731.61	1.77487	4.11577e-42
ENSDARG00000102094.1	ENSDARG00000102094	wu:fd46c06 [Source:ZFIN;Acc:ZDB-GENE-030131-4645]	wu:fd46c06	ZDB-GENE-030131-4645	wu:fd46c06	155.765	1.77389	9.76718e-06
ENSDARG00000091003.2	ENSDARG00000091003	interleukin 34 [Source:ZFIN;Acc:ZDB-GENE-050419-150]	il34	ZDB-GENE-050419-150	il34	602.517	1.7711	1.45184e-13
ENSDARG00000062262.8	ENSDARG00000062262	endothelin receptor type Ab [Source:ZFIN;Acc:ZDB-GENE-040426-2364]	ednrab	ZDB-GENE-040426-2364	ednrab	328.508	1.76991	6.73661e-07
ENSDARG00000076483.4	ENSDARG00000076483	zgc:198241 [Source:ZFIN;Acc:ZDB-GENE-080303-14]	zgc:198241	ZDB-GENE-080303-14	zgc:198241	128.826	1.76909	2.33679e-05
ENSDARG00000092166.2	ENSDARG00000092166	si:dkey-147f3.8 [Source:ZFIN;Acc:ZDB-GENE-061009-32]	si:dkey-147f3.8	ZDB-GENE-061009-32	si:dkey-147f3.8	2306.69	1.76541	8.96529e-26
ENSDARG00000042130.5	ENSDARG00000042130	zona pellucida glycoprotein 3a, tandem duplicate 2 [Source:ZFIN;Acc:ZDB-GENE-040727-2]	zp3a.2	ZDB-GENE-040727-2	zp3a.2	135.858	1.76258	1.36618e-05
ENSDARG00000103580.1	ENSDARG00000103580					401.392	1.7611	3.34305e-16
ENSDARG00000053479.4	ENSDARG00000053479	growth differentiation factor 6a [Source:ZFIN;Acc:ZDB-GENE-980526-373]	gdf6a	ZDB-GENE-980526-373	gdf6a	1844.07	1.75924	8.27248e-44
ENSDARG00000040816.7	ENSDARG00000040816	si:dkey-27n14.1 [Source:ZFIN;Acc:ZDB-GENE-100922-123]	si:dkey-27n14.1	ZDB-GENE-100922-123	si:dkey-27n14.1	311.362	1.75879	4.2572e-16
ENSDARG00000010925.8	ENSDARG00000010925	HtrA serine peptidase 3 [Source:HGNC Symbol;Acc:HGNC:30406]	HTRA3			846.919	1.75424	8.06475e-16
ENSDARG00000093458.1	ENSDARG00000093458	si:dkey-76d14.2 [Source:ZFIN;Acc:ZDB-GENE-070912-580]	si:dkey-76d14.2	ZDB-GENE-070912-580	si:dkey-76d14.2	65.8922	1.75382	0.00153663
ENSDARG00000102160.1	ENSDARG00000102160	si:dkeyp-61b2.1 [Source:ZFIN;Acc:ZDB-GENE-141216-430]	si:dkeyp-61b2.1	ZDB-GENE-141216-430	si:dkeyp-61b2.1	113.111	1.74939	0.000361294
ENSDARG00000007641.7	ENSDARG00000007641	muscle segment homeobox 1a [Source:ZFIN;Acc:ZDB-GENE-980526-312]	msx1a	ZDB-GENE-980526-312	msx1a	1539.55	1.74748	4.76707e-16
ENSDARG00000015576.4	ENSDARG00000015576	inositol 1,4,5-trisphosphate receptor interacting protein [Source:ZFIN;Acc:ZDB-GENE-050417-422]	itprip	ZDB-GENE-050417-422	itprip	771.731	1.74601	2.4052e-34
ENSDARG00000043531.5	ENSDARG00000043531	jun proto-oncogene [Source:ZFIN;Acc:ZDB-GENE-030131-7859]	jun	ZDB-GENE-030131-7859	jun	14427.7	1.74563	6.79642e-22
ENSDARG00000096762.1	ENSDARG00000096762	si:dkey-61p9.11 [Source:ZFIN;Acc:ZDB-GENE-041210-242]	si:dkey-61p9.11	ZDB-GENE-041210-242	si:dkey-61p9.11	89.2041	1.74541	0.000946131
ENSDARG00000056012.5	ENSDARG00000056012	even-skipped-like1 [Source:ZFIN;Acc:ZDB-GENE-980526-69]	eve1	ZDB-GENE-980526-69	eve1	269.324	1.74274	2.0179e-08
ENSDARG00000100964.1	ENSDARG00000100964	si:ch211-57b15.2 [Source:ZFIN;Acc:ZDB-GENE-141219-31]	si:ch211-57b15.2	ZDB-GENE-141219-31	si:ch211-57b15.2	128.58	1.73674	1.73353e-06
ENSDARG00000067781.4	ENSDARG00000067781	urotensin II-related peptide [Source:ZFIN;Acc:ZDB-GENE-110718-3]	urp2	ZDB-GENE-110718-3	urp2	410.363	1.7319	2.91071e-10
ENSDARG00000012968.7	ENSDARG00000012968	ras homolog family member Ub [Source:ZFIN;Acc:ZDB-GENE-050417-308]	rhoub	ZDB-GENE-050417-308	rhoub	2430.99	1.73003	1.25865e-23
ENSDARG00000019646.5	ENSDARG00000019646	twist3 [Source:ZFIN;Acc:ZDB-GENE-000210-7]	twist3	ZDB-GENE-000210-7	twist3	1906.17	1.7296	8.85605e-22
ENSDARG00000014946.9	ENSDARG00000014946	angiopoietin 2a [Source:ZFIN;Acc:ZDB-GENE-121101-1]	angpt2a	ZDB-GENE-121101-1	angpt2a	69.0252	1.7288	1.50322e-05
ENSDARG00000069017.6	ENSDARG00000069017	elastin b [Source:ZFIN;Acc:ZDB-GENE-061212-2]	elnb	ZDB-GENE-061212-2	elnb	116.693	1.72349	8.21711e-07
ENSDARG00000052118.4	ENSDARG00000052118	ADAMTS like 5 [Source:ZFIN;Acc:ZDB-GENE-161017-76]	adamtsl5	ZDB-GENE-161017-76	adamtsl5	1533.66	1.72109	9.89027e-37
ENSDARG00000101434.1	ENSDARG00000101434	solute carrier family 39 (zinc transporter), member 3 [Source:ZFIN;Acc:ZDB-GENE-060315-9]	slc39a3	ZDB-GENE-060315-9	slc39a3	699.839	1.71882	9.88397e-24
ENSDARG00000013926.12	ENSDARG00000013926	solute carrier family 16, member 9a [Source:ZFIN;Acc:ZDB-GENE-040426-1364]	slc16a9a	ZDB-GENE-040426-1364	slc16a9a	451.056	1.71476	4.91379e-14
ENSDARG00000105581.1	ENSDARG00000105581	microseminoprotein, prostate associated [Source:HGNC Symbol;Acc:HGNC:29663]	MSMP	ZDB-GENE-160728-117	si:ch211-69e13.6	31.2396	1.7087	0.0178526
ENSDARG00000094578.2	ENSDARG00000094578	epithelial stromal interaction 1 [Source:ZFIN;Acc:ZDB-GENE-081104-172]	epsti1	ZDB-GENE-081104-172	epsti1	30.6427	1.70854	0.0134619
ENSDARG00000099437.1	ENSDARG00000099437	si:ch1073-268j14.1 [Source:ZFIN;Acc:ZDB-GENE-141216-172]	si:ch1073-268j14.1	ZDB-GENE-141216-172	si:ch1073-268j14.1	302.518	1.70825	1.08303e-05
ENSDARG00000040251.5	ENSDARG00000040251	cathepsin K [Source:ZFIN;Acc:ZDB-GENE-001205-4]	ctsk	ZDB-GENE-001205-4	ctsk	9722.7	1.7052	2.205e-21
ENSDARG00000002445.6	ENSDARG00000002445	PR domain containing 1a, with ZNF domain [Source:ZFIN;Acc:ZDB-GENE-030131-2193]	prdm1a	ZDB-GENE-030131-2193	prdm1a	5461.93	1.70468	3.51847e-16
ENSDARG00000023217.8	ENSDARG00000023217	cAMP responsive element modulator a [Source:ZFIN;Acc:ZDB-GENE-030131-7031]	crema	ZDB-GENE-030131-7031	crema	835.914	1.70453	2.38654e-11
ENSDARG00000062573.7	ENSDARG00000062573	zinc and ring finger 3 [Source:ZFIN;Acc:ZDB-GENE-070705-263]	znrf3	ZDB-GENE-070705-263	znrf3	3272.05	1.70403	8.38201e-24
ENSDARG00000077139.5	ENSDARG00000077139	collagen, type VI, alpha 3 [Source:ZFIN;Acc:ZDB-GENE-070501-8]	col6a3	ZDB-GENE-070501-8	col6a3	16117.6	1.70197	9.49586e-19
ENSDARG00000092499.1	ENSDARG00000092499	si:ch211-183d21.1 [Source:ZFIN;Acc:ZDB-GENE-030131-8516]	si:ch211-183d21.1	ZDB-GENE-030131-8516	si:ch211-183d21.1	2241.71	1.6969	3.55762e-15
ENSDARG00000092199.3	ENSDARG00000092199	si:ch211-250c4.4 [Source:ZFIN;Acc:ZDB-GENE-081107-32]	si:ch211-250c4.4	ZDB-GENE-081107-32	si:ch211-250c4.4	694.072	1.69518	2.55729e-11
ENSDARG00000041430.8	ENSDARG00000041430	bone morphogenetic protein 2b [Source:ZFIN;Acc:ZDB-GENE-980526-474]	bmp2b	ZDB-GENE-980526-474	bmp2b	4175.7	1.69478	4.39073e-19
ENSDARG00000080020.5	ENSDARG00000080020	interleukin 13 receptor, alpha 1 [Source:ZFIN;Acc:ZDB-GENE-060503-103]	il13ra1	ZDB-GENE-060503-103	il13ra1	1334.69	1.69383	1.55594e-25
ENSDARG00000007277.8	ENSDARG00000007277	myogenic factor 5 [Source:ZFIN;Acc:ZDB-GENE-000616-6]	myf5	ZDB-GENE-000616-6	myf5	865.647	1.6932	4.71037e-16
ENSDARG00000104651.1	ENSDARG00000104651	muscle segment homeobox 2a [Source:ZFIN;Acc:ZDB-GENE-980526-322]	msx2a	ZDB-GENE-980526-322	msx2a	683.963	1.69015	3.66073e-29
ENSDARG00000104263.1	ENSDARG00000104263					153.078	1.68397	1.00908e-05
ENSDARG00000077176.2	ENSDARG00000077176	zgc:174888 [Source:ZFIN;Acc:ZDB-GENE-030328-33]	zgc:174888	ZDB-GENE-030328-33	zgc:174888	1500.07	1.68217	5.1422e-19
ENSDARG00000100149.2	ENSDARG00000100149	axin 2 (conductin, axil) [Source:ZFIN;Acc:ZDB-GENE-000403-2]	axin2	ZDB-GENE-000403-2	axin2	13030.3	1.68101	9.65124e-66
ENSDARG00000055278.6	ENSDARG00000055278	complement factor B [Source:ZFIN;Acc:ZDB-GENE-980526-487]	cfb	ZDB-GENE-980526-487	cfb	33658.2	1.6776	6.8229e-22
ENSDARG00000041869.6	ENSDARG00000041869	tumor necrosis factor receptor superfamily, member 19 [Source:ZFIN;Acc:ZDB-GENE-030131-6760]	tnfrsf19	ZDB-GENE-030131-6760	tnfrsf19	2860.75	1.67533	1.06645e-62
ENSDARG00000095915.1	ENSDARG00000095915	collagen, type VI, alpha 3 [Source:ZFIN;Acc:ZDB-GENE-070501-8]	col6a3	ZDB-GENE-070501-8	col6a3	317.804	1.67322	0.00620536
ENSDARG00000074561.4	ENSDARG00000074561			ZDB-GENE-130530-755	si:dkey-175a17.3	196.113	1.67291	1.78419e-10
ENSDARG00000070681.3	ENSDARG00000070681	C1q and TNF related 12 [Source:ZFIN;Acc:ZDB-GENE-061215-120]	c1qtnf12	ZDB-GENE-061215-120	c1qtnf12	963.786	1.67201	1.11012e-23
ENSDARG00000087681.3	ENSDARG00000087681			ZDB-GENE-081104-352	si:dkey-1c11.1	435.446	1.66957	4.13909e-05
ENSDARG00000069934.6	ENSDARG00000069934	poly (ADP-ribose) polymerase family, member 4 [Source:ZFIN;Acc:ZDB-GENE-070912-387]	parp4	ZDB-GENE-070912-387	parp4	3705.58	1.65851	9.38931e-39
ENSDARG00000010276.9	ENSDARG00000010276	prostaglandin-endoperoxide synthase 2b [Source:ZFIN;Acc:ZDB-GENE-041014-323]	ptgs2b	ZDB-GENE-041014-323	ptgs2b	748.415	1.6561	1.22612e-08
ENSDARG00000069199.4	ENSDARG00000069199	zgc:172120 [Source:ZFIN;Acc:ZDB-GENE-080204-46]	zgc:172120	ZDB-GENE-080204-46	zgc:172120	278.949	1.65523	3.27657e-13
ENSDARG00000053131.4	ENSDARG00000053131	interleukin-1 receptor-associated kinase 3 [Source:ZFIN;Acc:ZDB-GENE-060503-710]	irak3	ZDB-GENE-060503-710	irak3	223.976	1.6518	2.34261e-08
ENSDARG00000017444.10	ENSDARG00000017444	histidine ammonia-lyase [Source:ZFIN;Acc:ZDB-GENE-070410-5]	hal	ZDB-GENE-070410-5	hal	1217.33	1.65161	2.41272e-18
ENSDARG00000104571.1	ENSDARG00000104571	growth arrest and DNA-damage-inducible, alpha, b [Source:ZFIN;Acc:ZDB-GENE-040704-60]	gadd45ab	ZDB-GENE-040704-60	gadd45ab	1834.32	1.64905	2.93562e-22
ENSDARG00000033544.7	ENSDARG00000033544	ADAM metallopeptidase with thrombospondin type 1 motif, 15b [Source:ZFIN;Acc:ZDB-GENE-070814-5]	adamts15b	ZDB-GENE-070814-5	adamts15b	1025.33	1.64643	3.64471e-13
ENSDARG00000102398.2	ENSDARG00000102398	calponin 1, basic, smooth muscle, b [Source:ZFIN;Acc:ZDB-GENE-091118-54]	cnn1b	ZDB-GENE-091118-54	cnn1b	158.1	1.64522	2.48411e-08
ENSDARG00000016391.10	ENSDARG00000016391	calcium binding and coiled-coil domain 1b [Source:ZFIN;Acc:ZDB-GENE-031118-126]	calcoco1b	ZDB-GENE-031118-126	calcoco1b	144.46	1.64412	7.10506e-07
ENSDARG00000040777.3	ENSDARG00000040777	inhibin, beta B [Source:ZFIN;Acc:ZDB-GENE-990415-2]	inhbb	ZDB-GENE-990415-2	inhbb	4348.32	1.64066	1.06319e-33
ENSDARG00000076127.4	ENSDARG00000076127	gamma-aminobutyric acid (GABA) A receptor, beta 1 [Source:ZFIN;Acc:ZDB-GENE-090313-230]	gabrb1	ZDB-GENE-090313-230	gabrb1	78.9609	1.63782	0.000190381
ENSDARG00000069143.5	ENSDARG00000069143	map3k7 C-terminal like [Source:ZFIN;Acc:ZDB-GENE-091204-239]	map3k7cl	ZDB-GENE-091204-239	map3k7cl	269.364	1.63433	1.02311e-07
ENSDARG00000022712.11	ENSDARG00000022712	signal transducer and activator of transcription 3 (acute-phase response factor) [Source:ZFIN;Acc:ZDB-GENE-980526-68]	stat3	ZDB-GENE-980526-68	stat3	4754.75	1.63133	8.84552e-14
ENSDARG00000038424.8	ENSDARG00000038424	si:dkey-8k3.2 [Source:ZFIN;Acc:ZDB-GENE-100922-98]	si:dkey-8k3.2	ZDB-GENE-100922-98	si:dkey-8k3.2	15736.8	1.63131	1.73425e-30
ENSDARG00000088561.2	ENSDARG00000088561		CR450729.1			52.4866	1.63088	0.000201605
ENSDARG00000052332.5	ENSDARG00000052332	finTRIM family, member 98 [Source:ZFIN;Acc:ZDB-GENE-081105-171]	ftr98	ZDB-GENE-081105-171	ftr98	32.1831	1.62922	0.00791839
ENSDARG00000101540.1	ENSDARG00000101540	fibroblast growth factor 3 [Source:ZFIN;Acc:ZDB-GENE-980526-178]	fgf3	ZDB-GENE-980526-178	fgf3	1273.42	1.62637	4.9504e-27
ENSDARG00000057143.5	ENSDARG00000057143	neurotrophin receptor associated death domain [Source:ZFIN;Acc:ZDB-GENE-030131-2537]	nradd	ZDB-GENE-030131-2537	nradd	2078.72	1.62475	5.69297e-38
ENSDARG00000062377.5	ENSDARG00000062377					79.2787	1.62381	0.000439622
ENSDARG00000079839.4	ENSDARG00000079839	arrestin domain containing 1b [Source:ZFIN;Acc:ZDB-GENE-080515-2]	arrdc1b	ZDB-GENE-080515-2	arrdc1b	796.282	1.62012	1.85622e-10
ENSDARG00000056986.4	ENSDARG00000056986	dishevelled-binding antagonist of beta-catenin 2 [Source:ZFIN;Acc:ZDB-GENE-030131-9975]	dact2	ZDB-GENE-030131-9975	dact2	3881.06	1.61604	9.27879e-35
ENSDARG00000071496.3	ENSDARG00000071496	zic family member 6 [Source:ZFIN;Acc:ZDB-GENE-061207-1]	zic6	ZDB-GENE-061207-1	zic6	1866.55	1.61547	3.53057e-37
ENSDARG00000077239.5	ENSDARG00000077239	si:ch211-165i18.2 [Source:ZFIN;Acc:ZDB-GENE-070705-77]	si:ch211-165i18.2	ZDB-GENE-070705-77	si:ch211-165i18.2	86.5986	1.6139	7.79474e-06
ENSDARG00000002298.4	ENSDARG00000002298	ankyrin repeat domain 22 [Source:ZFIN;Acc:ZDB-GENE-040426-1120]	ankrd22	ZDB-GENE-040426-1120	ankrd22	426.217	1.60959	1.31819e-19
ENSDARG00000101073.1	ENSDARG00000101073	si:zfos-1011f11.2 [Source:ZFIN;Acc:ZDB-GENE-121214-271]	si:zfos-1011f11.2	ZDB-GENE-121214-271	si:zfos-1011f11.2	88.8624	1.60813	2.45147e-06
ENSDARG00000104090.1	ENSDARG00000104090	zgc:153924 [Source:ZFIN;Acc:ZDB-GENE-060929-812]	zgc:153924	ZDB-GENE-060929-812	zgc:153924	413.548	1.60635	7.22415e-19
ENSDARG00000013711.9	ENSDARG00000013711			ZDB-GENE-040426-2056	zgc:77486	2485.46	1.60586	1.17502e-12
ENSDARG00000075265.4	ENSDARG00000075265	plasminogen activator, urokinase a [Source:ZFIN;Acc:ZDB-GENE-090313-278]	plaua	ZDB-GENE-090313-278	plaua	102.525	1.60465	0.00108497
ENSDARG00000074085.4	ENSDARG00000074085	si:ch1073-188e1.1 [Source:ZFIN;Acc:ZDB-GENE-070705-5]	si:ch1073-188e1.1	ZDB-GENE-070705-5	si:ch1073-188e1.1	80.4104	1.60232	0.0435935
ENSDARG00000011769.7	ENSDARG00000011769	carboxypeptidase M [Source:ZFIN;Acc:ZDB-GENE-041210-191]	cpm	ZDB-GENE-041210-191	cpm	3913.69	1.6021	4.37315e-40
ENSDARG00000033355.5	ENSDARG00000033355	zgc:101699 [Source:ZFIN;Acc:ZDB-GENE-041114-140]	zgc:101699	ZDB-GENE-041114-140	zgc:101699	48.7655	1.60205	0.00896517
ENSDARG00000068275.4	ENSDARG00000068275	pentraxin 3, long a [Source:ZFIN;Acc:ZDB-GENE-030131-8720]	ptx3a	ZDB-GENE-030131-8720	ptx3a	4956.51	1.59737	3.98924e-19
ENSDARG00000021677.8	ENSDARG00000021677	PHD finger protein 11 [Source:ZFIN;Acc:ZDB-GENE-081104-417]	phf11	ZDB-GENE-081104-417	phf11	176.429	1.59724	1.33328e-05
ENSDARG00000097008.2	ENSDARG00000097008	opsin 1 (cone pigments), medium-wave-sensitive, 1 [Source:ZFIN;Acc:ZDB-GENE-990604-42]	opn1mw1	ZDB-GENE-990604-42	opn1mw1	36.5554	1.59596	0.0158894
ENSDARG00000016750.8	ENSDARG00000016750	ATP-binding cassette, sub-family C (CFTR/MRP), member 6a [Source:ZFIN;Acc:ZDB-GENE-050517-18]	abcc6a	ZDB-GENE-050517-18	abcc6a	140.898	1.59176	3.50845e-07
ENSDARG00000093954.2	ENSDARG00000093954	si:dkey-9i23.16 [Source:ZFIN;Acc:ZDB-GENE-090313-362]	si:dkey-9i23.16	ZDB-GENE-090313-362	si:dkey-9i23.16	1006	1.59164	5.39078e-27
ENSDARG00000075343.3	ENSDARG00000075343	colony stimulating factor 1a (macrophage) [Source:ZFIN;Acc:ZDB-GENE-080204-107]	csf1a	ZDB-GENE-080204-107	csf1a	1152.92	1.59112	2.51067e-29
ENSDARG00000005673.7	ENSDARG00000005673	coagulation factor IIIb [Source:ZFIN;Acc:ZDB-GENE-050417-234]	f3b	ZDB-GENE-050417-234	f3b	1047.63	1.5903	3.71717e-21
ENSDARG00000091209.5	ENSDARG00000091209	uncoupling protein 3 [Source:ZFIN;Acc:ZDB-GENE-040426-1317]	ucp3	ZDB-GENE-040426-1317	ucp3	272.649	1.58961	2.22617e-11
ENSDARG00000091058.2	ENSDARG00000091058	transmembrane protein 173 [Source:ZFIN;Acc:ZDB-GENE-120921-1]	tmem173	ZDB-GENE-120921-1	tmem173	203.606	1.58845	8.15081e-06
ENSDARG00000074390.5	ENSDARG00000074390	transmembrane protein 176l.4 [Source:ZFIN;Acc:ZDB-GENE-030131-3532]	tmem176l.4	ZDB-GENE-030131-3532	tmem176l.4	8123.08	1.58816	3.86152e-20
ENSDARG00000100872.1	ENSDARG00000100872	OTU deubiquitinase 1 [Source:ZFIN;Acc:ZDB-GENE-170421-2]	otud1	ZDB-GENE-170421-2	otud1	1281.69	1.58803	2.17395e-14
ENSDARG00000070914.3	ENSDARG00000070914	dual specificity phosphatase 6 [Source:ZFIN;Acc:ZDB-GENE-030613-1]	dusp6	ZDB-GENE-030613-1	dusp6	11849.7	1.58762	2.82236e-52
ENSDARG00000034643.6	ENSDARG00000034643	four and a half LIM domains 3a [Source:ZFIN;Acc:ZDB-GENE-030131-4741]	fhl3a	ZDB-GENE-030131-4741	fhl3a	4823.28	1.58685	6.81085e-45
ENSDARG00000061436.8	ENSDARG00000061436	collagen, type VI, alpha 2 [Source:ZFIN;Acc:ZDB-GENE-070501-7]	col6a2	ZDB-GENE-070501-7	col6a2	14709.1	1.5807	4.34944e-15
ENSDARG00000079679.4	ENSDARG00000079679	centrosomal protein 112 [Source:ZFIN;Acc:ZDB-GENE-120104-2]	cep112	ZDB-GENE-120104-2	cep112	2249.51	1.57902	2.73921e-22
ENSDARG00000031971.6	ENSDARG00000031971	KDEL (Lys-Asp-Glu-Leu) containing 1 [Source:ZFIN;Acc:ZDB-GENE-040426-878]	kdelc1	ZDB-GENE-040426-878	kdelc1	4414.59	1.57684	6.64203e-18
ENSDARG00000016999.7	ENSDARG00000016999	lin-28 homolog A (C. elegans) [Source:ZFIN;Acc:ZDB-GENE-040426-747]	lin28a	ZDB-GENE-040426-747	lin28a	577.308	1.57538	2.00779e-05
ENSDARG00000078674.2	ENSDARG00000078674	heat shock protein, alpha-crystallin-related, 9 [Source:ZFIN;Acc:ZDB-GENE-080214-6]	hspb9	ZDB-GENE-080214-6	hspb9	3521.42	1.57489	8.57264e-08
ENSDARG00000103854.1	ENSDARG00000103854		CABZ01078593.1			745.324	1.57259	5.54447e-05
ENSDARG00000037677.6	ENSDARG00000037677	fibroblast growth factor 24 [Source:ZFIN;Acc:ZDB-GENE-030708-1]	fgf24	ZDB-GENE-030708-1	fgf24	593.429	1.56812	3.23585e-28
ENSDARG00000099491.1	ENSDARG00000099491	transmembrane protein 176l.1 [Source:ZFIN;Acc:ZDB-GENE-080829-11]	tmem176l.1	ZDB-GENE-080829-11	tmem176l.1	1614.76	1.56541	2.33273e-30
ENSDARG00000020541.7	ENSDARG00000020541	isthmin 1 [Source:ZFIN;Acc:ZDB-GENE-050523-3]	ism1	ZDB-GENE-050523-3	ism1	5248.96	1.56535	6.266e-22
ENSDARG00000074908.3	ENSDARG00000074908	collagen, type VI, alpha 1 [Source:ZFIN;Acc:ZDB-GENE-070501-6]	col6a1	ZDB-GENE-070501-6	col6a1	24514.1	1.56207	8.24037e-25
ENSDARG00000043802.5	ENSDARG00000043802	membrane-spanning 4-domains, subfamily A, member 17A.9 [Source:ZFIN;Acc:ZDB-GENE-050320-79]	ms4a17a.9	ZDB-GENE-050320-79	ms4a17a.9	6532.79	1.55944	8.285e-20
ENSDARG00000075608.4	ENSDARG00000075608	microtubule associated monooxygenase, calponin and LIM domain containing 2a [Source:ZFIN;Acc:ZDB-GENE-110110-2]	mical2a	ZDB-GENE-110110-2	mical2a	590.595	1.55597	1.39771e-13
ENSDARG00000061941.7	ENSDARG00000061941	transient receptor potential cation channel, subfamily V, member 4 [Source:ZFIN;Acc:ZDB-GENE-030912-7]	trpv4	ZDB-GENE-030912-7	trpv4	1910.94	1.55466	5.35064e-54
ENSDARG00000077785.4	ENSDARG00000077785	activating transcription factor 5b [Source:ZFIN;Acc:ZDB-GENE-030131-2637]	atf5b	ZDB-GENE-030131-2637	atf5b	4247.66	1.55442	9.23e-28
ENSDARG00000024564.5	ENSDARG00000024564	saccharopine dehydrogenase b [Source:ZFIN;Acc:ZDB-GENE-041010-211]	sccpdhb	ZDB-GENE-041010-211	sccpdhb	5153.41	1.55399	8.59874e-24
ENSDARG00000097351.1	ENSDARG00000097351	filamin B, like [Source:ZFIN;Acc:ZDB-GENE-031112-6]	flnbl	ZDB-GENE-031112-6	flnbl	2514.54	1.55279	1.99963e-13
ENSDARG00000025522.6	ENSDARG00000025522	serum/glucocorticoid regulated kinase 1 [Source:ZFIN;Acc:ZDB-GENE-030131-2860]	sgk1	ZDB-GENE-030131-2860	sgk1	6271.54	1.55114	3.48488e-31
ENSDARG00000058498.7	ENSDARG00000058498	solute carrier family 9, subfamily A (NHE3, cation proton antiporter 3), member 3, tandem duplicate 1 [Source:ZFIN;Acc:ZDB-GENE-060503-545]	slc9a3.1	ZDB-GENE-060503-545	slc9a3.1	132.286	1.54947	0.00324067
ENSDARG00000068369.7	ENSDARG00000068369	angiopoietin-like 2b [Source:ZFIN;Acc:ZDB-GENE-050624-1]	angptl2b	ZDB-GENE-050624-1	angptl2b	3317.14	1.54896	6.19285e-13
ENSDARG00000017354.8	ENSDARG00000017354	eph receptor A2 a [Source:ZFIN;Acc:ZDB-GENE-990415-63]	epha2a	ZDB-GENE-990415-63	epha2a	3508.95	1.54802	7.06122e-14
ENSDARG00000020031.5	ENSDARG00000020031	claudin 11a [Source:ZFIN;Acc:ZDB-GENE-040718-369]	cldn11a	ZDB-GENE-040718-369	cldn11a	5026.41	1.54645	1.96952e-20
ENSDARG00000100828.1	ENSDARG00000100828		CU929150.2			52.8445	1.54614	0.00262208
ENSDARG00000059798.8	ENSDARG00000059798	potassium voltage-gated channel, KQT-like subfamily, member 1 [Source:ZFIN;Acc:ZDB-GENE-061214-5]	kcnq1	ZDB-GENE-061214-5	kcnq1	97.8627	1.5386	2.19245e-05
ENSDARG00000087227.2	ENSDARG00000087227	oncoprotein induced transcript 3 [Source:ZFIN;Acc:ZDB-GENE-130530-907]	oit3	ZDB-GENE-130530-907	oit3	140.391	1.53628	2.05643e-07
ENSDARG00000094648.2	ENSDARG00000094648	si:ch211-194g2.4 [Source:ZFIN;Acc:ZDB-GENE-090313-65]	si:ch211-194g2.4	ZDB-GENE-090313-65	si:ch211-194g2.4	107.31	1.53371	2.05748e-05
ENSDARG00000078659.4	ENSDARG00000078659	transmembrane protein 176 [Source:ZFIN;Acc:ZDB-GENE-080902-2]	tmem176	ZDB-GENE-080902-2	tmem176	4365	1.53173	2.63085e-20
ENSDARG00000007836.9	ENSDARG00000007836	cathepsin La [Source:ZFIN;Acc:ZDB-GENE-030131-106]	ctsla	ZDB-GENE-030131-106	ctsla	123259	1.53119	7.81932e-12
ENSDARG00000021938.10	ENSDARG00000021938	SMAD family member 9 [Source:ZFIN;Acc:ZDB-GENE-031014-1]	smad9	ZDB-GENE-031014-1	smad9	1789.94	1.53	1.02722e-18
ENSDARG00000015312.7	ENSDARG00000015312	Kruppel-like factor 12a [Source:ZFIN;Acc:ZDB-GENE-030131-9188]	klf12a	ZDB-GENE-030131-9188	klf12a	1673.32	1.52966	5.94236e-34
ENSDARG00000079752.5	ENSDARG00000079752	collagen, type VI, alpha 4a [Source:ZFIN;Acc:ZDB-GENE-041111-303]	col6a4a	ZDB-GENE-041111-303	col6a4a	12374.6	1.52927	7.82391e-15
ENSDARG00000012694.8	ENSDARG00000012694	complement component c3a, duplicate 1 [Source:ZFIN;Acc:ZDB-GENE-990415-35]	c3a.1	ZDB-GENE-990415-35	c3a.1	120161	1.52817	4.46714e-23
ENSDARG00000053493.5	ENSDARG00000053493	aldehyde dehydrogenase 1 family, member A2 [Source:ZFIN;Acc:ZDB-GENE-011010-3]	aldh1a2	ZDB-GENE-011010-3	aldh1a2	11627.6	1.52767	2.0492e-26
ENSDARG00000058389.4	ENSDARG00000058389	chemokine (C-C motif) ligand 19a, tandem duplicate 1 [Source:ZFIN;Acc:ZDB-GENE-060526-181]	ccl19a.1	ZDB-GENE-060526-181	ccl19a.1	103.147	1.52622	0.000362122
ENSDARG00000090496.4	ENSDARG00000090496	thrombospondin, type I, domain containing 7Ab [Source:ZFIN;Acc:ZDB-GENE-130530-999]	thsd7ab	ZDB-GENE-130530-999	thsd7ab	81.8984	1.51653	0.000198396
ENSDARG00000076135.5	ENSDARG00000076135	multimerin 2a [Source:ZFIN;Acc:ZDB-GENE-080424-3]	mmrn2a	ZDB-GENE-080424-3	mmrn2a	2883.49	1.51374	3.39604e-12
ENSDARG00000096365.2	ENSDARG00000096365	si:ch211-195m9.3 [Source:ZFIN;Acc:ZDB-GENE-120215-210]	si:ch211-195m9.3	ZDB-GENE-120215-210	si:ch211-195m9.3	277.319	1.51197	1.04052e-11
ENSDARG00000036567.6	ENSDARG00000036567	arylalkylamine N-acetyltransferase 1 [Source:ZFIN;Acc:ZDB-GENE-040329-1]	aanat1	ZDB-GENE-040329-1	aanat1	130.839	1.51192	1.86972e-05
ENSDARG00000044010.7	ENSDARG00000044010	lysyl oxidase-like 2a [Source:ZFIN;Acc:ZDB-GENE-070818-1]	loxl2a	ZDB-GENE-070818-1	loxl2a	4026.62	1.51167	2.68972e-14
ENSDARG00000090560.3	ENSDARG00000090560	microfibrillar associated protein 5 [Source:ZFIN;Acc:ZDB-GENE-100922-279]	mfap5	ZDB-GENE-100922-279	mfap5	300.854	1.50789	2.85197e-08
ENSDARG00000076182.5	ENSDARG00000076182	signal transducer and activator of transcription 1b [Source:ZFIN;Acc:ZDB-GENE-030616-23]	stat1b	ZDB-GENE-030616-23	stat1b	92.5855	1.5061	5.05366e-05
ENSDARG00000052846.6	ENSDARG00000052846	follistatin a [Source:ZFIN;Acc:ZDB-GENE-990714-11]	fsta	ZDB-GENE-990714-11	fsta	3396.18	1.50503	9.60674e-32
ENSDARG00000086703.4	ENSDARG00000086703	si:dkey-126g1.7 [Source:ZFIN;Acc:ZDB-GENE-090313-181]	si:dkey-126g1.7	ZDB-GENE-090313-181	si:dkey-126g1.7	139.274	1.50307	8.85245e-06
ENSDARG00000051912.7	ENSDARG00000051912			ZDB-GENE-060929-800	zgc:152945	2113.27	1.49968	5.41646e-09
ENSDARG00000054304.4	ENSDARG00000054304	homeobox and leucine zipper encoding a [Source:ZFIN;Acc:ZDB-GENE-030616-592]	homeza	ZDB-GENE-030616-592	homeza	5572.62	1.4974	9.01875e-37
ENSDARG00000079773.3	ENSDARG00000079773	NADPH oxidase, EF-hand calcium binding domain 5 [Source:ZFIN;Acc:ZDB-GENE-091120-9]	nox5	ZDB-GENE-091120-9	nox5	95.506	1.49712	5.18967e-05
ENSDARG00000030954.8	ENSDARG00000030954	finTRIM family, member 56 [Source:ZFIN;Acc:ZDB-GENE-030131-2801]	ftr56	ZDB-GENE-030131-2801	ftr56	187.536	1.49431	3.77685e-09
ENSDARG00000077792.4	ENSDARG00000077792	CDC42 effector protein (Rho GTPase binding) 1b [Source:ZFIN;Acc:ZDB-GENE-120215-219]	cdc42ep1b	ZDB-GENE-120215-219	cdc42ep1b	205.509	1.49065	3.37116e-08
ENSDARG00000017653.8	ENSDARG00000017653	regulator of G protein signaling 13 [Source:ZFIN;Acc:ZDB-GENE-070410-138]	rgs13	ZDB-GENE-070410-138	rgs13	44.5957	1.48643	0.00549997
ENSDARG00000045708.7	ENSDARG00000045708	adrenomedullin 2a [Source:ZFIN;Acc:ZDB-GENE-041210-100]	adm2a	ZDB-GENE-041210-100	adm2a	198.491	1.48621	2.79528e-05
ENSDARG00000054741.3	ENSDARG00000054741	protein kinase, cGMP-dependent, type II [Source:ZFIN;Acc:ZDB-GENE-060531-80]	prkg2	ZDB-GENE-060531-80	prkg2	142.23	1.484	0.00204303
ENSDARG00000053835.4	ENSDARG00000053835	pleckstrin homology domain containing, family H (with MyTH4 domain) member 1 [Source:ZFIN;Acc:ZDB-GENE-061219-1]	plekhh1	ZDB-GENE-061219-1	plekhh1	1696.54	1.48179	5.39925e-15
ENSDARG00000059931.5	ENSDARG00000059931	hyaluronoglucosaminidase 2a [Source:ZFIN;Acc:ZDB-GENE-131121-41]	hyal2a	ZDB-GENE-131121-41	hyal2a	587.616	1.48123	1.1594e-08
ENSDARG00000060070.7	ENSDARG00000060070	adenylate cyclase 7 [Source:ZFIN;Acc:ZDB-GENE-040713-1]	adcy7	ZDB-GENE-040713-1	adcy7	707.84	1.47774	4.0746e-06
ENSDARG00000069758.4	ENSDARG00000069758	si:dkey-189g17.2 [Source:ZFIN;Acc:ZDB-GENE-030131-5562]	si:dkey-189g17.2	ZDB-GENE-030131-5562	si:dkey-189g17.2	83.9874	1.47473	0.0017938
ENSDARG00000058365.5	ENSDARG00000058365	heat shock protein b8 [Source:ZFIN;Acc:ZDB-GENE-030131-2480]	hspb8	ZDB-GENE-030131-2480	hspb8	1966.75	1.47212	1.36754e-11
ENSDARG00000044485.5	ENSDARG00000044485	spalt-like transcription factor 4 [Source:ZFIN;Acc:ZDB-GENE-060328-2]	sall4	ZDB-GENE-060328-2	sall4	2643.86	1.47018	2.32715e-10
ENSDARG00000057352.7	ENSDARG00000057352	solute carrier family 25 (mitochondrial carnitine/acylcarnitine carrier), member 29 [Source:ZFIN;Acc:ZDB-GENE-050913-70]	slc25a29	ZDB-GENE-050913-70	slc25a29	65.3192	1.46969	0.0411923
ENSDARG00000079618.4	ENSDARG00000079618	salt-inducible kinase 2a [Source:ZFIN;Acc:ZDB-GENE-070705-451]	sik2a	ZDB-GENE-070705-451	sik2a	62.5147	1.46947	0.0132853
ENSDARG00000088689.3	ENSDARG00000088689	si:ch211-201o1.1 [Source:ZFIN;Acc:ZDB-GENE-120709-60]	si:ch211-201o1.1	ZDB-GENE-120709-60	si:ch211-201o1.1	214.128	1.46583	2.25254e-07
ENSDARG00000103961.2	ENSDARG00000103961	polymerase (DNA directed) nu [Source:ZFIN;Acc:ZDB-GENE-100917-1]	poln	ZDB-GENE-100917-1	poln	109.891	1.46411	8.32241e-06
ENSDARG00000016789.10	ENSDARG00000016789	zgc:152891 [Source:ZFIN;Acc:ZDB-GENE-061013-229]	zgc:152891	ZDB-GENE-061013-229	zgc:152891	73.1557	1.46238	0.00255684
ENSDARG00000055359.5	ENSDARG00000055359	SP110 nuclear body protein, tandem duplicate 1 [Source:ZFIN;Acc:ZDB-GENE-141212-239]	sp100.1	ZDB-GENE-141212-239	sp100.1	66.4479	1.46132	0.000435055
ENSDARG00000002707.9	ENSDARG00000002707	hairy-related 11 [Source:ZFIN;Acc:ZDB-GENE-040824-4]	her11	ZDB-GENE-040824-4	her11	62.0856	1.46076	0.000109045
ENSDARG00000008886.10	ENSDARG00000008886	muscle segment homeobox 1b [Source:ZFIN;Acc:ZDB-GENE-980526-26]	msx1b	ZDB-GENE-980526-26	msx1b	7135.82	1.45985	6.0964e-16
ENSDARG00000090472.3	ENSDARG00000090472	tubulin tyrosine ligase-like family, member 10 [Source:ZFIN;Acc:ZDB-GENE-081104-350]	ttll10	ZDB-GENE-081104-350	ttll10	435.256	1.45578	1.2605e-15
ENSDARG00000062494.5	ENSDARG00000062494	olfactomedin like 1 [Source:HGNC Symbol;Acc:HGNC:24473]	OLFML1			63.9723	1.45494	0.000104268
ENSDARG00000069744.5	ENSDARG00000069744	v-mos Moloney murine sarcoma viral oncogene homolog [Source:ZFIN;Acc:ZDB-GENE-040428-3]	mos	ZDB-GENE-040428-3	mos	63.2353	1.44796	0.00347782
ENSDARG00000086691.2	ENSDARG00000086691	DnaJ (Hsp40) homolog, subfamily C, member 12 [Source:ZFIN;Acc:ZDB-GENE-070801-3]	dnajc12	ZDB-GENE-070801-3	dnajc12	471.687	1.44694	2.53126e-08
ENSDARG00000097181.1	ENSDARG00000097181	defensin, beta-like 3 [Source:ZFIN;Acc:ZDB-GENE-070207-3]	defbl3	ZDB-GENE-070207-3	defbl3	36.1389	1.43939	0.0124283
ENSDARG00000100134.1	ENSDARG00000100134		FO904861.3			48.61	1.43883	0.00172192
ENSDARG00000061963.5	ENSDARG00000061963	vertebrae development associated [Source:ZFIN;Acc:ZDB-GENE-060929-700]	vrtn	ZDB-GENE-060929-700	vrtn	90.777	1.43523	0.000330886
ENSDARG00000059256.3	ENSDARG00000059256	homeobox D13a [Source:ZFIN;Acc:ZDB-GENE-990415-119]	hoxd13a	ZDB-GENE-990415-119	hoxd13a	456.741	1.43438	1.66263e-13
ENSDARG00000018303.9	ENSDARG00000018303	ets variant 4 [Source:ZFIN;Acc:ZDB-GENE-990415-71]	etv4	ZDB-GENE-990415-71	etv4	7765.25	1.43141	2.80911e-22
ENSDARG00000015065.9	ENSDARG00000015065	complement component 4 [Source:ZFIN;Acc:ZDB-GENE-030131-5697]	c4	ZDB-GENE-030131-5697	c4	263.767	1.43009	0.0032398
ENSDARG00000078603.5	ENSDARG00000078603	myosin IHb [Source:ZFIN;Acc:ZDB-GENE-070705-355]	myo1hb	ZDB-GENE-070705-355	myo1hb	131.54	1.42585	9.03493e-06
ENSDARG00000060927.8	ENSDARG00000060927	si:ch211-136a13.1 [Source:ZFIN;Acc:ZDB-GENE-050419-214]	si:ch211-136a13.1	ZDB-GENE-050419-214	si:ch211-136a13.1	1897.95	1.42462	2.85143e-22
ENSDARG00000014039.10	ENSDARG00000014039	si:dkeyp-93d12.1 [Source:ZFIN;Acc:ZDB-GENE-041014-303]	si:dkeyp-93d12.1	ZDB-GENE-041014-303	si:dkeyp-93d12.1	160.335	1.42376	0.0280482
ENSDARG00000054688.1	ENSDARG00000054688	ITPRIP like 2 [Source:HGNC Symbol;Acc:HGNC:27257]	ITPRIPL2			322.867	1.42139	2.11692e-14
ENSDARG00000019307.8	ENSDARG00000019307	dual specificity phosphatase 5 [Source:ZFIN;Acc:ZDB-GENE-010625-1]	dusp5	ZDB-GENE-010625-1	dusp5	950.542	1.4208	3.51397e-13
ENSDARG00000086098.2	ENSDARG00000086098	ERBB receptor feedback inhibitor 1b [Source:ZFIN;Acc:ZDB-GENE-170210-1]	errfi1b	ZDB-GENE-170210-1	errfi1b	1123.52	1.41527	1.13289e-21
ENSDARG00000057166.6	ENSDARG00000057166	c13h10orf11 homolog (H. sapiens) [Source:ZFIN;Acc:ZDB-GENE-050522-285]	c13h10orf11	ZDB-GENE-050522-285	c13h10orf11	92.3334	1.41475	0.0431189
ENSDARG00000078547.4	ENSDARG00000078547	si:ch211-264f5.2 [Source:ZFIN;Acc:ZDB-GENE-080303-2]	si:ch211-264f5.2	ZDB-GENE-080303-2	si:ch211-264f5.2	110.141	1.4143	2.15472e-05
ENSDARG00000099933.2	ENSDARG00000099933	pyrophosphatase (inorganic) 1a [Source:ZFIN;Acc:ZDB-GENE-040426-1695]	ppa1a	ZDB-GENE-040426-1695	ppa1a	61.151	1.41388	0.000702038
ENSDARG00000096755.3	ENSDARG00000096755	si:ch211-202p1.5 [Source:ZFIN;Acc:ZDB-GENE-080917-41]	si:ch211-202p1.5	ZDB-GENE-080917-41	si:ch211-202p1.5	30.1704	1.41205	0.0305091
ENSDARG00000090041.2	ENSDARG00000090041	si:dkey-163m14.6 [Source:ZFIN;Acc:ZDB-GENE-120215-50]	si:dkey-163m14.6	ZDB-GENE-120215-50	si:dkey-163m14.6	62.5022	1.41163	0.000211737
ENSDARG00000059923.4	ENSDARG00000059923	solute carrier family 25, member 47a [Source:ZFIN;Acc:ZDB-GENE-060616-266]	slc25a47a	ZDB-GENE-060616-266	slc25a47a	129.115	1.40686	0.00276777
ENSDARG00000075952.3	ENSDARG00000075952	methyl-CpG binding domain protein 2 [Source:ZFIN;Acc:ZDB-GENE-030131-9049]	mbd2	ZDB-GENE-030131-9049	mbd2	1321.25	1.40481	3.5593e-13
ENSDARG00000023759.6	ENSDARG00000023759	zgc:73226 [Source:ZFIN;Acc:ZDB-GENE-050703-8]	zgc:73226	ZDB-GENE-050703-8	zgc:73226	118.725	1.40458	3.70332e-06
ENSDARG00000031307.9	ENSDARG00000031307	zic family member 4 [Source:ZFIN;Acc:ZDB-GENE-040622-4]	zic4	ZDB-GENE-040622-4	zic4	3599.71	1.40384	2.07377e-24
ENSDARG00000052396.6	ENSDARG00000052396	protein kinase containing Z-DNA binding domains [Source:ZFIN;Acc:ZDB-GENE-050301-2]	pkz	ZDB-GENE-050301-2	pkz	52.3756	1.40002	0.00205452
ENSDARG00000091073.3	ENSDARG00000091073	family with sequence similarity 150, member Ba [Source:ZFIN;Acc:ZDB-GENE-100922-116]	fam150ba	ZDB-GENE-100922-116	fam150ba	97.3572	1.39968	0.000171839
ENSDARG00000059567.6	ENSDARG00000059567	si:ch73-281f12.4 [Source:ZFIN;Acc:ZDB-GENE-130530-682]	si:ch73-281f12.4	ZDB-GENE-130530-682	si:ch73-281f12.4	907.521	1.39874	1.4931e-11
ENSDARG00000104199.1	ENSDARG00000104199	si:dkey-43p13.5 [Source:ZFIN;Acc:ZDB-GENE-131121-510]	si:dkey-43p13.5	ZDB-GENE-131121-510	si:dkey-43p13.5	467.074	1.3959	2.40253e-08
ENSDARG00000090140.4	ENSDARG00000090140	transmembrane protein 196b [Source:ZFIN;Acc:ZDB-GENE-110914-248]	tmem196b	ZDB-GENE-110914-248	tmem196b	45.3836	1.39555	0.016793
ENSDARG00000034785.8	ENSDARG00000034785	dachshund b [Source:ZFIN;Acc:ZDB-GENE-020402-4]	dachb	ZDB-GENE-020402-4	dachb	1974.79	1.38955	3.0561e-29
ENSDARG00000030881.6	ENSDARG00000030881	bcl2-associated X protein, b [Source:ZFIN;Acc:ZDB-GENE-050227-21]	baxb	ZDB-GENE-050227-21	baxb	845.98	1.38692	1.92815e-13
ENSDARG00000044415.9	ENSDARG00000044415	toll-like receptor 5a [Source:ZFIN;Acc:ZDB-GENE-040219-14]	tlr5a	ZDB-GENE-040219-14	tlr5a	176.838	1.38436	0.0132583
ENSDARG00000075263.3	ENSDARG00000075263	ankyrin repeat domain 1a (cardiac muscle) [Source:ZFIN;Acc:ZDB-GENE-100405-1]	ankrd1a	ZDB-GENE-100405-1	ankrd1a	351.04	1.38376	1.15623e-07
ENSDARG00000101027.1	ENSDARG00000101027		CABZ01075352.1			40.3885	1.38337	0.0386279
ENSDARG00000068194.3	ENSDARG00000068194	Kruppel-like factor 9 [Source:ZFIN;Acc:ZDB-GENE-060526-244]	klf9	ZDB-GENE-060526-244	klf9	269.677	1.38053	2.71595e-06
ENSDARG00000071014.7	ENSDARG00000071014	S100 calcium binding protein U [Source:ZFIN;Acc:ZDB-GENE-030131-3121]	s100u	ZDB-GENE-030131-3121	s100u	6572.49	1.37969	1.23463e-21
ENSDARG00000005332.9	ENSDARG00000005332	lipase, member Ib [Source:ZFIN;Acc:ZDB-GENE-091118-47]	lipib	ZDB-GENE-091118-47	lipib	63.9015	1.37295	0.00737592
ENSDARG00000045932.5	ENSDARG00000045932	cytoplasmic polyadenylation element binding protein 1a [Source:ZFIN;Acc:ZDB-GENE-080723-42]	cpeb1a	ZDB-GENE-080723-42	cpeb1a	116.519	1.37093	5.06549e-05
ENSDARG00000087303.2	ENSDARG00000087303	CCAAT/enhancer binding protein (C/EBP), delta [Source:ZFIN;Acc:ZDB-GENE-020111-4]	cebpd	ZDB-GENE-020111-4	cebpd	8887.64	1.36828	2.686e-08
ENSDARG00000071304.4	ENSDARG00000071304	TBC1 domain family, member 2 [Source:ZFIN;Acc:ZDB-GENE-140106-100]	tbc1d2	ZDB-GENE-140106-100	tbc1d2	623.546	1.36626	1.11611e-11
ENSDARG00000043066.6	ENSDARG00000043066	noggin 2 [Source:ZFIN;Acc:ZDB-GENE-991206-14]	nog2	ZDB-GENE-991206-14	nog2	1479.73	1.36439	4.75376e-12
ENSDARG00000056210.6	ENSDARG00000056210	si:ch211-199o1.2 [Source:ZFIN;Acc:ZDB-GENE-060503-867]	si:ch211-199o1.2	ZDB-GENE-060503-867	si:ch211-199o1.2	448.707	1.36368	2.97519e-06
ENSDARG00000098398.1	ENSDARG00000098398		CABZ01079480.1			142.39	1.36255	7.86739e-05
ENSDARG00000043719.4	ENSDARG00000043719	complement component c3a, duplicate 6 [Source:ZFIN;Acc:ZDB-GENE-041212-2]	c3a.6	ZDB-GENE-041212-2	c3a.6	10065.9	1.36074	1.10618e-20
ENSDARG00000055252.4	ENSDARG00000055252	synaptosomal-associated protein 23.2 [Source:ZFIN;Acc:ZDB-GENE-051030-75]	snap23.2	ZDB-GENE-051030-75	snap23.2	566.924	1.35982	1.33898e-09
ENSDARG00000057606.3	ENSDARG00000057606	ADP-ribosylation factor-like 4Ca [Source:ZFIN;Acc:ZDB-GENE-050417-265]	arl4ca	ZDB-GENE-050417-265	arl4ca	1390.56	1.35968	4.9065e-29
ENSDARG00000018553.10	ENSDARG00000018553	interferon induced with helicase C domain 1 [Source:ZFIN;Acc:ZDB-GENE-081104-438]	ifih1	ZDB-GENE-081104-438	ifih1	93.0171	1.35851	0.000703966
ENSDARG00000103485.1	ENSDARG00000103485	caspase recruitment domain family, member 14 [Source:ZFIN;Acc:ZDB-GENE-090310-1]	card14	ZDB-GENE-090310-1	card14	417.206	1.35843	2.96181e-12
ENSDARG00000058488.6	ENSDARG00000058488	adenosine A2a receptor b [Source:ZFIN;Acc:ZDB-GENE-081022-41]	adora2ab	ZDB-GENE-081022-41	adora2ab	66.9138	1.3561	0.00599117
ENSDARG00000105782.1	ENSDARG00000105782		CABZ01081777.1			185.276	1.35529	3.40837e-07
ENSDARG00000101090.1	ENSDARG00000101090	pregnancy-associated plasma protein A, pappalysin 1a [Source:ZFIN;Acc:ZDB-GENE-121113-1]	pappaa	ZDB-GENE-121113-1	pappaa	72.2143	1.35128	0.00213881
ENSDARG00000089205.2	ENSDARG00000089205	si:dkey-73n8.3 [Source:ZFIN;Acc:ZDB-GENE-141219-27]	si:dkey-73n8.3	ZDB-GENE-141219-27	si:dkey-73n8.3	220.538	1.35096	1.41184e-05
ENSDARG00000024631.9	ENSDARG00000024631	NLR family, CARD domain containing 5 [Source:ZFIN;Acc:ZDB-GENE-080429-2]	nlrc5	ZDB-GENE-080429-2	nlrc5	78.112	1.34671	0.00224159
ENSDARG00000068461.6	ENSDARG00000068461	zgc:162939 [Source:ZFIN;Acc:ZDB-GENE-070410-115]	zgc:162939	ZDB-GENE-070410-115	zgc:162939	957.41	1.34594	9.98422e-08
ENSDARG00000006598.8	ENSDARG00000006598	serum/glucocorticoid regulated kinase 2b [Source:ZFIN;Acc:ZDB-GENE-060929-44]	sgk2b	ZDB-GENE-060929-44	sgk2b	2146.74	1.34452	9.39507e-10
ENSDARG00000103483.1	ENSDARG00000103483	lipopolysaccharide-induced TNF factor [Source:ZFIN;Acc:ZDB-GENE-040704-23]	litaf	ZDB-GENE-040704-23	litaf	2798.3	1.34412	5.82136e-12
ENSDARG00000055897.5	ENSDARG00000055897	zgc:154093 [Source:ZFIN;Acc:ZDB-GENE-061103-517]	zgc:154093	ZDB-GENE-061103-517	zgc:154093	520.142	1.34105	2.06222e-09
ENSDARG00000006207.7	ENSDARG00000006207	glutathione peroxidase 1b [Source:ZFIN;Acc:ZDB-GENE-040912-60]	gpx1b	ZDB-GENE-040912-60	gpx1b	620.358	1.33838	1.84998e-05
ENSDARG00000069375.5	ENSDARG00000069375	zgc:162608 [Source:ZFIN;Acc:ZDB-GENE-070410-86]	zgc:162608	ZDB-GENE-070410-86	zgc:162608	5876.85	1.3296	2.68548e-08
ENSDARG00000096979.1	ENSDARG00000096979	NPC intracellular cholesterol transporter 2 [Source:HGNC Symbol;Acc:HGNC:14537]	NPC2 (1 of many)	ZDB-GENE-080723-11	zgc:193725	51.147	1.32886	0.0272924
ENSDARG00000099149.1	ENSDARG00000099149	heparan sulfate (glucosamine) 3-O-sulfotransferase 3B1a [Source:ZFIN;Acc:ZDB-GENE-070202-4]	hs3st3b1a	ZDB-GENE-070202-4	hs3st3b1a	514.761	1.3288	2.10326e-08
ENSDARG00000039152.7	ENSDARG00000039152	F-box protein 36b [Source:ZFIN;Acc:ZDB-GENE-060825-271]	fbxo36b	ZDB-GENE-060825-271	fbxo36b	116.803	1.32841	0.000458267
ENSDARG00000070491.6	ENSDARG00000070491	hippocalcin like 4 [Source:ZFIN;Acc:ZDB-GENE-060503-307]	hpcal4	ZDB-GENE-060503-307	hpcal4	287.948	1.32812	9.43888e-05
ENSDARG00000038672.8	ENSDARG00000038672	transcription factor 7 (T-cell specific, HMG-box) [Source:ZFIN;Acc:ZDB-GENE-050222-4]	tcf7	ZDB-GENE-050222-4	tcf7	398.355	1.32804	3.49289e-07
ENSDARG00000074802.4	ENSDARG00000074802	CASP8 and FADD-like apoptosis regulator b [Source:ZFIN;Acc:ZDB-GENE-091204-464]	cflarb	ZDB-GENE-091204-464	cflarb	198.297	1.32785	1.22597e-05
ENSDARG00000031046.8	ENSDARG00000031046	nuclear receptor subfamily 1, group H, member 5 [Source:ZFIN;Acc:ZDB-GENE-080403-3]	nr1h5	ZDB-GENE-080403-3	nr1h5	311.419	1.32757	2.63109e-06
ENSDARG00000068732.3	ENSDARG00000068732	sprouty homolog 4 (Drosophila) [Source:ZFIN;Acc:ZDB-GENE-010803-2]	spry4	ZDB-GENE-010803-2	spry4	2021.23	1.32641	6.35282e-19
ENSDARG00000026500.7	ENSDARG00000026500	XK, Kell blood group complex subunit-related family, member 9 [Source:ZFIN;Acc:ZDB-GENE-060421-6224]	xkr9	ZDB-GENE-060421-6224	xkr9	102.523	1.326	0.000712309
ENSDARG00000005414.8	ENSDARG00000005414	GRB2-related adaptor protein a [Source:ZFIN;Acc:ZDB-GENE-050522-347]	grapa	ZDB-GENE-050522-347	grapa	491.525	1.32483	6.81239e-09
ENSDARG00000036292.6	ENSDARG00000036292	caudal type homeobox 4 [Source:ZFIN;Acc:ZDB-GENE-980526-330]	cdx4	ZDB-GENE-980526-330	cdx4	98.7019	1.32459	0.00413246
ENSDARG00000059944.6	ENSDARG00000059944	C1q and TNF related 2 [Source:ZFIN;Acc:ZDB-GENE-030131-5133]	c1qtnf2	ZDB-GENE-030131-5133	c1qtnf2	165.25	1.32377	0.00245152
ENSDARG00000077308.3	ENSDARG00000077308	G protein-coupled receptor 84 [Source:ZFIN;Acc:ZDB-GENE-070928-33]	gpr84	ZDB-GENE-070928-33	gpr84	81.0232	1.32264	0.00105919
ENSDARG00000008388.8	ENSDARG00000008388	matrix metallopeptidase 14b (membrane-inserted) [Source:ZFIN;Acc:ZDB-GENE-030901-2]	mmp14b	ZDB-GENE-030901-2	mmp14b	7587.66	1.32063	7.0934e-11
ENSDARG00000077928.5	ENSDARG00000077928	coiled-coil domain containing 173 [Source:ZFIN;Acc:ZDB-GENE-081104-457]	ccdc173	ZDB-GENE-081104-457	ccdc173	910.236	1.31825	5.99234e-12
ENSDARG00000070683.3	ENSDARG00000070683	dickkopf WNT signaling pathway inhibitor 3b [Source:ZFIN;Acc:ZDB-GENE-061207-74]	dkk3b	ZDB-GENE-061207-74	dkk3b	1262	1.31723	1.1594e-08
ENSDARG00000079501.4	ENSDARG00000079501	si:ch211-149l1.2 [Source:ZFIN;Acc:ZDB-GENE-090313-40]	si:ch211-149l1.2	ZDB-GENE-090313-40	si:ch211-149l1.2	1280.73	1.31641	6.50157e-07
ENSDARG00000099264.2	ENSDARG00000099264		BX324003.3			39.9921	1.31615	0.0205876
ENSDARG00000099674.1	ENSDARG00000099674	diverse immunoglobulin domain-containing protein 3.1 [Source:ZFIN;Acc:ZDB-GENE-120306-18]	dicp3.1	ZDB-GENE-120306-18	dicp3.1	83.1979	1.31548	0.000881526
ENSDARG00000076462.4	ENSDARG00000076462	neuron-derived neurotrophic factor , like [Source:ZFIN;Acc:ZDB-GENE-131127-464]	ndnfl	ZDB-GENE-131127-464	ndnfl	2322.79	1.31503	4.33813e-14
ENSDARG00000079699.3	ENSDARG00000079699	zgc:162612 [Source:ZFIN;Acc:ZDB-GENE-070410-88]	zgc:162612	ZDB-GENE-070410-88	zgc:162612	1240.55	1.31259	7.11306e-13
ENSDARG00000014951.8	ENSDARG00000014951	SV2 related protein b [Source:ZFIN;Acc:ZDB-GENE-070705-359]	svopb	ZDB-GENE-070705-359	svopb	36.2362	1.30645	0.0167372
ENSDARG00000023026.8	ENSDARG00000023026	plakophilin 2 [Source:ZFIN;Acc:ZDB-GENE-041210-167]	pkp2	ZDB-GENE-041210-167	pkp2	1349.4	1.304	7.2542e-22
ENSDARG00000010169.6	ENSDARG00000010169	myeloid differentiation primary response 88 [Source:ZFIN;Acc:ZDB-GENE-040219-3]	myd88	ZDB-GENE-040219-3	myd88	1259.76	1.30061	9.9515e-17
ENSDARG00000069715.4	ENSDARG00000069715	forkhead box I2 [Source:ZFIN;Acc:ZDB-GENE-031126-2]	foxi2	ZDB-GENE-031126-2	foxi2	509.1	1.29964	5.94115e-10
ENSDARG00000068096.4	ENSDARG00000068096	activating transcription factor 5a [Source:ZFIN;Acc:ZDB-GENE-060526-205]	atf5a	ZDB-GENE-060526-205	atf5a	2210.03	1.29935	8.13084e-30
ENSDARG00000009443.4	ENSDARG00000009443	zgc:92137 [Source:ZFIN;Acc:ZDB-GENE-040801-179]	zgc:92137	ZDB-GENE-040801-179	zgc:92137	30.8293	1.29367	0.0471215
ENSDARG00000038489.5	ENSDARG00000038489	UDP-GlcNAc:betaGal beta-1,3-N-acetylglucosaminyltransferase 7 [Source:ZFIN;Acc:ZDB-GENE-021210-4]	b3gnt7	ZDB-GENE-021210-4	b3gnt7	702.042	1.29321	7.28786e-05
ENSDARG00000091111.3	ENSDARG00000091111			ZDB-GENE-160728-113	si:ch211-15b10.6	3845.34	1.29119	3.85242e-18
ENSDARG00000040190.6	ENSDARG00000040190	quinoid dihydropteridine reductase a [Source:ZFIN;Acc:ZDB-GENE-070705-197]	qdpra	ZDB-GENE-070705-197	qdpra	1156.65	1.28759	3.19367e-12
ENSDARG00000079634.3	ENSDARG00000079634	filamin A interacting protein 1b [Source:ZFIN;Acc:ZDB-GENE-030131-1935]	filip1b	ZDB-GENE-030131-1935	filip1b	1883.03	1.28689	7.65867e-29
ENSDARG00000026787.9	ENSDARG00000026787	aquaporin 7 [Source:ZFIN;Acc:ZDB-GENE-030131-6461]	aqp7	ZDB-GENE-030131-6461	aqp7	563.297	1.28502	1.42683e-10
ENSDARG00000001953.12	ENSDARG00000001953	6-phosphofructo-2-kinase/fructose-2,6-biphosphatase 3 [Source:ZFIN;Acc:ZDB-GENE-040426-2724]	pfkfb3	ZDB-GENE-040426-2724	pfkfb3	1917.8	1.28458	3.1339e-15
ENSDARG00000023151.10	ENSDARG00000023151	uncoupling protein 1 [Source:ZFIN;Acc:ZDB-GENE-010503-1]	ucp1	ZDB-GENE-010503-1	ucp1	1662.53	1.28425	4.62435e-12
ENSDARG00000102221.2	ENSDARG00000102221	3-hydroxyacyl-CoA dehydratase 4 [Source:HGNC Symbol;Acc:HGNC:20920]	HACD4	ZDB-GENE-030131-3627	si:ch73-41h24.1	304.73	1.28346	2.38062e-08
ENSDARG00000090980.3	ENSDARG00000090980	apolipoprotein F [Source:ZFIN;Acc:ZDB-GENE-031204-36]	apof	ZDB-GENE-031204-36	apof	2366.97	1.28229	4.57877e-18
ENSDARG00000012071.9	ENSDARG00000012071	angiopoietin-like 1a [Source:ZFIN;Acc:ZDB-GENE-040724-269]	angptl1a	ZDB-GENE-040724-269	angptl1a	911.284	1.28041	3.96463e-24
ENSDARG00000053462.7	ENSDARG00000053462	complement component c3a, duplicate 5 [Source:ZFIN;Acc:ZDB-GENE-090311-30]	c3a.5	ZDB-GENE-090311-30	c3a.5	59.2557	1.2791	0.00262399
ENSDARG00000011724.7	ENSDARG00000011724	MARVEL domain containing 1 [Source:ZFIN;Acc:ZDB-GENE-050208-33]	marveld1	ZDB-GENE-050208-33	marveld1	1314.63	1.27778	3.03407e-13
ENSDARG00000037895.5	ENSDARG00000037895	receptor (G protein-coupled) activity modifying protein 2 [Source:ZFIN;Acc:ZDB-GENE-080204-79]	ramp2	ZDB-GENE-080204-79	ramp2	1472.34	1.27703	4.53168e-19
ENSDARG00000051940.7	ENSDARG00000051940	UDP glucuronosyltransferase 2 family, polypeptide A1 [Source:ZFIN;Acc:ZDB-GENE-080721-20]	ugt2a1	ZDB-GENE-080721-23	ugt2a4	997.727	1.27293	1.65361e-09
ENSDARG00000068213.3	ENSDARG00000068213	frizzled class receptor 10 [Source:ZFIN;Acc:ZDB-GENE-990415-220]	fzd10	ZDB-GENE-990415-220	fzd10	6945	1.2679	2.33867e-28
ENSDARG00000094973.2	ENSDARG00000094973	wingless-type MMTV integration site family, member 16 [Source:ZFIN;Acc:ZDB-GENE-040426-2330]	wnt16	ZDB-GENE-040426-2330	wnt16	559.788	1.2677	0.00588194
ENSDARG00000076609.3	ENSDARG00000076609	si:ch211-199g17.9 [Source:ZFIN;Acc:ZDB-GENE-120214-17]	si:ch211-199g17.9	ZDB-GENE-120214-17	si:ch211-199g17.9	46.8787	1.26537	0.0056396
ENSDARG00000092532.1	ENSDARG00000092532	si:dkey-21e2.4 [Source:ZFIN;Acc:ZDB-GENE-050208-538]	si:dkey-21e2.4	ZDB-GENE-050208-538	si:dkey-21e2.4	50.1353	1.26171	0.0112248
ENSDARG00000103542.1	ENSDARG00000103542	vascular endothelial growth factor Aa [Source:ZFIN;Acc:ZDB-GENE-990415-273]	vegfaa	ZDB-GENE-990415-273	vegfaa	818.655	1.26152	5.36667e-12
ENSDARG00000102516.1	ENSDARG00000102516	unc-51 like kinase 4 [Source:ZFIN;Acc:ZDB-GENE-100922-243]	ulk4	ZDB-GENE-100922-243	ulk4	158.462	1.26151	0.0384709
ENSDARG00000074696.2	ENSDARG00000074696	zgc:194621 [Source:ZFIN;Acc:ZDB-GENE-081022-130]	zgc:194621	ZDB-GENE-081022-130	zgc:194621	107.132	1.26051	0.00154964
ENSDARG00000029072.6	ENSDARG00000029072	Kruppel-like factor 6a [Source:ZFIN;Acc:ZDB-GENE-021115-9]	klf6a	ZDB-GENE-021115-9	klf6a	5390.5	1.26048	1.24577e-36
ENSDARG00000028618.10	ENSDARG00000028618			ZDB-GENE-040426-1508	zgc:77517	31613	1.25981	1.62841e-30
ENSDARG00000068374.5	ENSDARG00000068374	si:ch211-132b12.7 [Source:ZFIN;Acc:ZDB-GENE-050419-250]	si:ch211-132b12.7	ZDB-GENE-050419-250	si:ch211-132b12.7	86.4595	1.25855	0.000912885
ENSDARG00000000212.10	ENSDARG00000000212	keratin 97 [Source:ZFIN;Acc:ZDB-GENE-040718-78]	krt97	ZDB-GENE-040718-78	krt97	46255.9	1.25693	2.59597e-15
ENSDARG00000057975.6	ENSDARG00000057975	phospholipase C, delta 4a [Source:ZFIN;Acc:ZDB-GENE-050208-654]	plcd4a	ZDB-GENE-050208-654	plcd4a	585.965	1.25451	1.87914e-12
ENSDARG00000014246.9	ENSDARG00000014246	jagged 2a [Source:ZFIN;Acc:ZDB-GENE-130530-549]	jag2a	ZDB-GENE-130530-549	jag2a	392.389	1.25367	0.00111186
ENSDARG00000087697.3	ENSDARG00000087697	lipoprotein lipase [Source:ZFIN;Acc:ZDB-GENE-990415-139]	lpl	ZDB-GENE-990415-139	lpl	6468.56	1.25205	5.24769e-24
ENSDARG00000069244.6	ENSDARG00000069244	si:ch211-244b2.3 [Source:ZFIN;Acc:ZDB-GENE-030131-4737]	si:ch211-244b2.3	ZDB-GENE-030131-4737	si:ch211-244b2.3	135.106	1.24999	0.00233261
ENSDARG00000033466.6	ENSDARG00000033466	transgelin 2 [Source:ZFIN;Acc:ZDB-GENE-020802-2]	tagln2	ZDB-GENE-020802-2	tagln2	13400.9	1.2498	6.26843e-19
ENSDARG00000057884.4	ENSDARG00000057884	zgc:114174 [Source:ZFIN;Acc:ZDB-GENE-050626-103]	zgc:114174	ZDB-GENE-050626-103	zgc:114174	398.477	1.24964	1.82355e-06
ENSDARG00000093048.2	ENSDARG00000093048	si:ch211-158d24.4 [Source:ZFIN;Acc:ZDB-GENE-081104-141]	si:ch211-158d24.4	ZDB-GENE-081104-141	si:ch211-158d24.4	366.188	1.24538	4.12036e-13
ENSDARG00000097768.1	ENSDARG00000097768	latent transforming growth factor beta binding protein 1 [Source:ZFIN;Acc:ZDB-GENE-091202-8]	ltbp1	ZDB-GENE-091202-8	ltbp1	736.64	1.24445	2.20213e-06
ENSDARG00000089016.3	ENSDARG00000089016	mitogen-activated protein kinase-activated protein kinase 3 [Source:ZFIN;Acc:ZDB-GENE-061215-124]	mapkapk3	ZDB-GENE-061215-124	mapkapk3	1503.65	1.24283	1.37737e-08
ENSDARG00000102176.1	ENSDARG00000102176	phospholipase A1 member A [Source:ZFIN;Acc:ZDB-GENE-030131-5949]	pla1a	ZDB-GENE-030131-5949	pla1a	741.981	1.24227	9.1698e-13
ENSDARG00000020625.11	ENSDARG00000020625	Janus kinase 1 [Source:ZFIN;Acc:ZDB-GENE-980526-142]	jak1	ZDB-GENE-980526-142	jak1	7860.34	1.24055	8.99738e-38
ENSDARG00000074060.4	ENSDARG00000074060	mitogen-activated protein kinase kinase kinase 14a [Source:ZFIN;Acc:ZDB-GENE-120215-80]	map3k14a	ZDB-GENE-120215-80	map3k14a	2464.45	1.24013	9.38186e-38
ENSDARG00000103762.1	ENSDARG00000103762	relaxin 1 [Source:ZFIN;Acc:ZDB-GENE-120215-201]	rln1	ZDB-GENE-120215-201	rln1	58.5369	1.23941	0.0128432
ENSDARG00000101930.1	ENSDARG00000101930		CU914622.2			48.3012	1.23917	0.0471684
ENSDARG00000102750.1	ENSDARG00000102750	cadherin 1, type 1, E-cadherin (epithelial) [Source:ZFIN;Acc:ZDB-GENE-010606-1]	cdh1	ZDB-GENE-010606-1	cdh1	20902.2	1.23466	1.23259e-54
ENSDARG00000054805.4	ENSDARG00000054805	bloodthirsty-related gene family, member 9 [Source:ZFIN;Acc:ZDB-GENE-080722-46]	btr09	ZDB-GENE-080722-46	btr09	78.0347	1.23407	0.00235329
ENSDARG00000100495.1	ENSDARG00000100495		CABZ01079543.1			69.2923	1.23264	0.0010999
ENSDARG00000045378.5	ENSDARG00000045378	peptidase inhibitor 15a [Source:ZFIN;Acc:ZDB-GENE-040724-135]	pi15a	ZDB-GENE-040724-135	pi15a	131.327	1.23181	0.00224701
ENSDARG00000091260.3	ENSDARG00000091260	myosin light chain kinase family, member 4a [Source:ZFIN;Acc:ZDB-GENE-120824-2]	mylk4a	ZDB-GENE-120824-2	mylk4a	2077.98	1.23105	9.76964e-14
ENSDARG00000100275.1	ENSDARG00000100275		CU639413.1			962.319	1.23047	1.63484e-07
ENSDARG00000098602.1	ENSDARG00000098602		CABZ01001434.1			39.7049	1.22906	0.0172788
ENSDARG00000092967.2	ENSDARG00000092967	si:dkey-93m18.4 [Source:ZFIN;Acc:ZDB-GENE-091204-318]	si:dkey-93m18.4	ZDB-GENE-091204-318	si:dkey-93m18.4	33.8646	1.229	0.0346464
ENSDARG00000105230.1	ENSDARG00000105230	fibroblast growth factor 4 [Source:ZFIN;Acc:ZDB-GENE-001006-1]	fgf4	ZDB-GENE-001006-1	fgf4	262.598	1.22886	4.42951e-08
ENSDARG00000009299.10	ENSDARG00000009299	dual specificity phosphatase 8a [Source:ZFIN;Acc:ZDB-GENE-040426-1842]	dusp8a	ZDB-GENE-040426-1842	dusp8a	2682.3	1.22694	1.89676e-05
ENSDARG00000045661.6	ENSDARG00000045661	interferon regulatory factor 7 [Source:ZFIN;Acc:ZDB-GENE-040426-1518]	irf7	ZDB-GENE-040426-1518	irf7	637.596	1.22689	3.52019e-07
ENSDARG00000087956.3	ENSDARG00000087956	Src homology 2 domain containing E [Source:ZFIN;Acc:ZDB-GENE-090915-6]	she	ZDB-GENE-090915-6	she	812.303	1.22558	5.23537e-06
ENSDARG00000033949.6	ENSDARG00000033949	F-box protein 16 [Source:ZFIN;Acc:ZDB-GENE-041015-747]	fbxo16	ZDB-GENE-041015-747	fbxo16	301.465	1.22482	1.47926e-07
ENSDARG00000057395.4	ENSDARG00000057395			ZDB-GENE-060531-14	si:ch211-130m23.3	200.338	1.22407	6.10297e-07
ENSDARG00000100231.1	ENSDARG00000100231	coiled-coil domain containing 135 [Source:ZFIN;Acc:ZDB-GENE-120406-10]	ccdc135	ZDB-GENE-120406-10	ccdc135	674.295	1.22124	1.1085e-11
ENSDARG00000078800.3	ENSDARG00000078800	solute carrier family 26, member 10 [Source:ZFIN;Acc:ZDB-GENE-030131-9845]	slc26a10	ZDB-GENE-030131-9845	slc26a10	311.965	1.21954	1.64945e-05
ENSDARG00000086337.3	ENSDARG00000086337	si:dkey-102g19.3 [Source:ZFIN;Acc:ZDB-GENE-091204-230]	si:dkey-102g19.3	ZDB-GENE-091204-230	si:dkey-102g19.3	318.014	1.21925	5.45615e-10
ENSDARG00000102456.1	ENSDARG00000102456	complement factor H like 4 [Source:ZFIN;Acc:ZDB-GENE-030131-251]	cfhl4	ZDB-GENE-030131-251	cfhl4	27350	1.21751	1.16458e-15
ENSDARG00000100520.1	ENSDARG00000100520		CR383669.3			42.3769	1.21668	0.0386279
ENSDARG00000076586.4	ENSDARG00000076586	colony stimulating factor 2 receptor, beta, low-affinity (granulocyte-macrophage) [Source:ZFIN;Acc:ZDB-GENE-080115-1]	csf2rb	ZDB-GENE-080115-1	csf2rb	64.4802	1.21627	0.00649834
ENSDARG00000023176.7	ENSDARG00000023176	tryptophan 2,3-dioxygenase b [Source:ZFIN;Acc:ZDB-GENE-030131-6014]	tdo2b	ZDB-GENE-030131-6014	tdo2b	31.2311	1.21565	0.0431162
ENSDARG00000039652.6	ENSDARG00000039652	si:dkey-235d18.5 [Source:ZFIN;Acc:ZDB-GENE-041014-243]	si:dkey-235d18.5	ZDB-GENE-041014-243	si:dkey-235d18.5	715.426	1.21518	7.78332e-05
ENSDARG00000076265.4	ENSDARG00000076265	anoctamin 8a [Source:ZFIN;Acc:ZDB-GENE-070912-583]	ano8a	ZDB-GENE-070912-583	ano8a	438.269	1.21476	1.13913e-10
ENSDARG00000042172.8	ENSDARG00000042172	complement component 7a [Source:ZFIN;Acc:ZDB-GENE-081104-392]	c7a	ZDB-GENE-081104-392	c7a	3460.78	1.21352	1.88406e-18
ENSDARG00000098289.2	ENSDARG00000098289	V-set and transmembrane domain containing 2 like [Source:ZFIN;Acc:ZDB-GENE-040426-1548]	vstm2l	ZDB-GENE-040426-1548	vstm2l	131.433	1.21328	0.00657184
ENSDARG00000013784.9	ENSDARG00000013784	zgc:77158 [Source:ZFIN;Acc:ZDB-GENE-040426-1799]	zgc:77158	ZDB-GENE-040426-1799	zgc:77158	1653.23	1.21307	1.29421e-15
ENSDARG00000040944.9	ENSDARG00000040944	ntl-dependent gene 5 [Source:ZFIN;Acc:ZDB-GENE-031030-7]	ntd5	ZDB-GENE-031030-7	ntd5	4733.89	1.21226	7.88876e-15
ENSDARG00000022951.6	ENSDARG00000022951	parathyroid hormone 2 [Source:ZFIN;Acc:ZDB-GENE-041102-1]	pth2	ZDB-GENE-041102-1	pth2	132.563	1.21027	0.00184452
ENSDARG00000034568.5	ENSDARG00000034568	fat storage-inducing transmembrane protein 2 [Source:ZFIN;Acc:ZDB-GENE-050508-5]	fitm2	ZDB-GENE-050508-5	fitm2	1521.97	1.20847	2.03154e-12
ENSDARG00000020136.6	ENSDARG00000020136	prostaglandin E synthase [Source:ZFIN;Acc:ZDB-GENE-050407-2]	ptges	ZDB-GENE-050407-2	ptges	489.781	1.20825	6.15902e-13
ENSDARG00000093783.1	ENSDARG00000093783	si:dkey-70b23.2 [Source:ZFIN;Acc:ZDB-GENE-100922-241]	si:dkey-70b23.2	ZDB-GENE-100922-241	si:dkey-70b23.2	270.808	1.20792	6.79162e-07
ENSDARG00000070972.6	ENSDARG00000070972	si:ch211-81a5.8 [Source:ZFIN;Acc:ZDB-GENE-060503-138]	si:ch211-81a5.8	ZDB-GENE-060503-138	si:ch211-81a5.8	66.5086	1.20726	0.00221264
ENSDARG00000097063.1	ENSDARG00000097063	SPARC-like 2 [Source:ZFIN;Acc:ZDB-GENE-131127-575]	sparcl2	ZDB-GENE-131127-575	sparcl2	125.834	1.20612	0.000697295
ENSDARG00000074656.3	ENSDARG00000074656	cathepsin S, ortholog2, tandem duplicate 1 [Source:ZFIN;Acc:ZDB-GENE-050522-559]	ctss2.1	ZDB-GENE-050522-559	ctss2.1	946.761	1.20559	3.29899e-05
ENSDARG00000092074.1	ENSDARG00000092074	hematopoietic cell signal transducer [Source:ZFIN;Acc:ZDB-GENE-061130-1]	hcst	ZDB-GENE-061130-1	hcst	71.4973	1.20435	0.00165099
ENSDARG00000028896.8	ENSDARG00000028896	phospholipid phosphatase 2b [Source:ZFIN;Acc:ZDB-GENE-030131-7425]	plpp2b	ZDB-GENE-030131-7425	plpp2b	1478.03	1.20381	3.09677e-11
ENSDARG00000015554.6	ENSDARG00000015554	zic family member 2 (odd-paired homolog, Drosophila), a [Source:ZFIN;Acc:ZDB-GENE-000710-4]	zic2a	ZDB-GENE-000710-4	zic2a	8242.93	1.20345	4.18667e-29
ENSDARG00000016936.11	ENSDARG00000016936	hemicentin 1 [Source:ZFIN;Acc:ZDB-GENE-041014-322]	hmcn1	ZDB-GENE-041014-322	hmcn1	2135.63	1.20244	5.2817e-07
ENSDARG00000067850.5	ENSDARG00000067850	jun D proto-oncogene [Source:ZFIN;Acc:ZDB-GENE-070725-2]	jund	ZDB-GENE-070725-2	jund	324.609	1.20221	4.57855e-10
ENSDARG00000070012.4	ENSDARG00000070012	sestrin 2 [Source:ZFIN;Acc:ZDB-GENE-070108-1]	sesn2	ZDB-GENE-070108-1	sesn2	1930.72	1.19938	1.31497e-09
ENSDARG00000034895.8	ENSDARG00000034895	transforming growth factor, beta 1b [Source:ZFIN;Acc:ZDB-GENE-091028-1]	tgfb1b	ZDB-GENE-091028-1	tgfb1b	326.344	1.19798	3.04367e-09
ENSDARG00000027310.6	ENSDARG00000027310	lymphocyte-specific protein 1 [Source:ZFIN;Acc:ZDB-GENE-131127-171]	lsp1	ZDB-GENE-131127-171	lsp1	8417.4	1.19797	6.6867e-31
ENSDARG00000102375.1	ENSDARG00000102375	si:ch211-204c21.1 [Source:ZFIN;Acc:ZDB-GENE-030429-35]	si:ch211-204c21.1	ZDB-GENE-030429-35	si:ch211-204c21.1	76.5872	1.19579	0.0322832
ENSDARG00000092920.2	ENSDARG00000092920	si:ch211-106h4.12 [Source:ZFIN;Acc:ZDB-GENE-070705-12]	si:ch211-106h4.12	ZDB-GENE-070705-12	si:ch211-106h4.12	158.168	1.19556	3.26721e-05
ENSDARG00000103162.1	ENSDARG00000103162		CABZ01046954.1			210.816	1.19515	0.000408627
ENSDARG00000071036.5	ENSDARG00000071036	si:dkey-286j15.3 [Source:ZFIN;Acc:ZDB-GENE-060503-635]	si:dkey-286j15.3	ZDB-GENE-060503-635	si:dkey-286j15.3	288.941	1.19428	0.000546558
ENSDARG00000093714.2	ENSDARG00000093714	artemin b [Source:ZFIN;Acc:ZDB-GENE-070705-129]	artnb	ZDB-GENE-070705-129	artnb	103.79	1.19301	0.000183579
ENSDARG00000102599.1	ENSDARG00000102599	si:ch1073-392o20.2 [Source:ZFIN;Acc:ZDB-GENE-091204-431]	si:ch1073-392o20.2	ZDB-GENE-091204-431	si:ch1073-392o20.2	7104.09	1.18924	9.5274e-16
ENSDARG00000058943.5	ENSDARG00000058943	CUB domain containing protein 1a [Source:ZFIN;Acc:ZDB-GENE-050327-55]	cdcp1a	ZDB-GENE-050327-55	cdcp1a	760.251	1.18782	2.6649e-17
ENSDARG00000002945.12	ENSDARG00000002945	biglycan b [Source:ZFIN;Acc:ZDB-GENE-040426-21]	bgnb	ZDB-GENE-040426-21	bgnb	719.903	1.18635	7.47783e-10
ENSDARG00000070141.5	ENSDARG00000070141	si:ch211-191i18.2 [Source:ZFIN;Acc:ZDB-GENE-060503-769]	si:ch211-191i18.2	ZDB-GENE-060503-769	si:ch211-191i18.2	234.188	1.18611	6.92466e-05
ENSDARG00000100839.1	ENSDARG00000100839		BX649384.3			258.94	1.18609	0.000356211
ENSDARG00000052680.6	ENSDARG00000052680	si:dkey-182g1.2 [Source:ZFIN;Acc:ZDB-GENE-060503-619]	si:dkey-182g1.2	ZDB-GENE-060503-619	si:dkey-182g1.2	899.555	1.18587	3.81285e-13
ENSDARG00000104973.2	ENSDARG00000104973	wingless-type MMTV integration site family, member 5a [Source:ZFIN;Acc:ZDB-GENE-060328-3]	wnt5a	ZDB-GENE-060328-3	wnt5a	216.876	1.18506	1.43281e-05
ENSDARG00000044685.6	ENSDARG00000044685	nuclear receptor subfamily 0, group B, member 2a [Source:ZFIN;Acc:ZDB-GENE-080403-1]	nr0b2a	ZDB-GENE-080403-1	nr0b2a	1296.19	1.18362	1.36416e-06
ENSDARG00000041492.4	ENSDARG00000041492	si:ch211-196f5.2 [Source:ZFIN;Acc:ZDB-GENE-041014-306]	si:ch211-196f5.2	ZDB-GENE-041014-306	si:ch211-196f5.2	354.065	1.18162	4.52887e-09
ENSDARG00000039269.4	ENSDARG00000039269	arginase 2 [Source:ZFIN;Acc:ZDB-GENE-030131-1334]	arg2	ZDB-GENE-030131-1334	arg2	984.191	1.17834	4.19575e-09
ENSDARG00000071549.6	ENSDARG00000071549	extracellular matrix protein 2, female organ and adipocyte specific [Source:ZFIN;Acc:ZDB-GENE-050208-651]	ecm2	ZDB-GENE-050208-651	ecm2	5949.39	1.17713	1.4287e-29
ENSDARG00000091592.3	ENSDARG00000091592	pellino E3 ubiquitin protein ligase 1a [Source:ZFIN;Acc:ZDB-GENE-110310-6]	peli1a	ZDB-GENE-110310-6	peli1a	115.937	1.17572	3.72838e-05
ENSDARG00000013072.6	ENSDARG00000013072	matrix metallopeptidase 15b [Source:ZFIN;Acc:ZDB-GENE-070817-6]	mmp15b	ZDB-GENE-070817-6	mmp15b	826.312	1.17564	0.00179788
ENSDARG00000093572.1	ENSDARG00000093572	laminin, gamma 3 [Source:ZFIN;Acc:ZDB-GENE-060531-121]	lamc3	ZDB-GENE-060531-121	lamc3	8330.88	1.17543	8.07315e-39
ENSDARG00000079068.4	ENSDARG00000079068	ADAM metallopeptidase domain 12 [Source:ZFIN;Acc:ZDB-GENE-070809-1]	adam12	ZDB-GENE-070809-1	adam12	252.04	1.1754	1.5236e-06
ENSDARG00000070453.5	ENSDARG00000070453	GTP cyclohydrolase 1 [Source:ZFIN;Acc:ZDB-GENE-070720-5]	gch1	ZDB-GENE-070720-5	gch1	385.082	1.17469	3.58285e-06
ENSDARG00000099195.1	ENSDARG00000099195	immediate early response 2a [Source:ZFIN;Acc:ZDB-GENE-030131-9126]	ier2a	ZDB-GENE-030131-9126	ier2a	2138.16	1.17376	1.20707e-07
ENSDARG00000031911.6	ENSDARG00000031911	tensin 3, tandem duplicate 2 [Source:ZFIN;Acc:ZDB-GENE-081031-95]	tns3.2	ZDB-GENE-081031-95	tns3.2	4117.54	1.17371	9.33109e-33
ENSDARG00000077054.4	ENSDARG00000077054	family with sequence similarity 198, member B [Source:ZFIN;Acc:ZDB-GENE-100105-1]	fam198b	ZDB-GENE-100105-1	fam198b	748.785	1.17275	4.54836e-15
ENSDARG00000058656.5	ENSDARG00000058656	desmin a [Source:ZFIN;Acc:ZDB-GENE-980526-221]	desma	ZDB-GENE-980526-221	desma	57677.6	1.17159	2.71615e-16
ENSDARG00000076010.4	ENSDARG00000076010	twist family bHLH transcription factor 1b [Source:ZFIN;Acc:ZDB-GENE-050417-357]	twist1b	ZDB-GENE-050417-357	twist1b	2684.93	1.17153	2.82915e-10
ENSDARG00000062177.7	ENSDARG00000062177	discoidin, CUB and LCCL domain containing 2 [Source:ZFIN;Acc:ZDB-GENE-070112-1822]	dcbld2	ZDB-GENE-070112-1822	dcbld2	2269.13	1.17104	4.92842e-06
ENSDARG00000099510.1	ENSDARG00000099510	calponin 3, acidic a [Source:ZFIN;Acc:ZDB-GENE-030131-5130]	cnn3a	ZDB-GENE-030131-5130	cnn3a	10889.8	1.16985	3.9269e-24
ENSDARG00000037121.6	ENSDARG00000037121	methionine adenosyltransferase II, alpha b [Source:ZFIN;Acc:ZDB-GENE-050327-6]	mat2ab	ZDB-GENE-050327-6	mat2ab	1270	1.16976	4.81028e-17
ENSDARG00000055186.3	ENSDARG00000055186	chemokine (C-C motif) receptor 9a [Source:ZFIN;Acc:ZDB-GENE-060130-125]	ccr9a	ZDB-GENE-060130-125	ccr9a	64.5576	1.16969	0.00943054
ENSDARG00000012789.5	ENSDARG00000012789	pleckstrin 2 [Source:ZFIN;Acc:ZDB-GENE-080219-2]	plek2	ZDB-GENE-080219-2	plek2	199.344	1.16944	9.22348e-06
ENSDARG00000102858.2	ENSDARG00000102858	sc:d189 [Source:ZFIN;Acc:ZDB-GENE-080303-11]	sc:d189	ZDB-GENE-080303-11	sc:d189	251.383	1.16772	0.00790372
ENSDARG00000104960.1	ENSDARG00000104960	si:ch211-11n16.3 [Source:ZFIN;Acc:ZDB-GENE-131121-86]	si:ch211-11n16.3	ZDB-GENE-131121-86	si:ch211-11n16.3	153.184	1.16695	1.62202e-05
ENSDARG00000089697.3	ENSDARG00000089697	nuclear factor, erythroid 2-like 2b [Source:ZFIN;Acc:ZDB-GENE-120320-3]	nfe2l2b	ZDB-GENE-120320-3	nfe2l2b	311.338	1.16639	5.75891e-07
ENSDARG00000020086.8	ENSDARG00000020086	NUAK family, SNF1-like kinase, 1a [Source:ZFIN;Acc:ZDB-GENE-041210-122]	nuak1a	ZDB-GENE-041210-122	nuak1a	1809.68	1.1656	3.00862e-11
ENSDARG00000101482.2	ENSDARG00000101482	hexokinase 2 [Source:ZFIN;Acc:ZDB-GENE-040426-2017]	hk2	ZDB-GENE-040426-2017	hk2	2422.09	1.16435	1.91995e-10
ENSDARG00000102076.1	ENSDARG00000102076	zgc:158852 [Source:ZFIN;Acc:ZDB-GENE-070112-972]	zgc:158852	ZDB-GENE-070112-972	zgc:158852	143.563	1.16188	0.000926357
ENSDARG00000074850.4	ENSDARG00000074850	interleukin 12 receptor, beta 2a, like [Source:ZFIN;Acc:ZDB-GENE-080107-6]	il12rb2l	ZDB-GENE-080107-6	il12rb2l	923.861	1.16178	1.01673e-14
ENSDARG00000054968.6	ENSDARG00000054968	CD40 molecule, TNF receptor superfamily member 5 [Source:ZFIN;Acc:ZDB-GENE-090313-95]	cd40	ZDB-GENE-090313-95	cd40	101.928	1.16133	0.00258472
ENSDARG00000074425.2	ENSDARG00000074425	si:busm1-57f23.1 [Source:ZFIN;Acc:ZDB-GENE-030616-512]	si:busm1-57f23.1	ZDB-GENE-030616-512	si:busm1-57f23.1	1237.3	1.15511	8.63153e-13
ENSDARG00000069961.5	ENSDARG00000069961	interleukin 21 receptor, tandem duplicate 1 [Source:ZFIN;Acc:ZDB-GENE-080108-6]	il21r.1	ZDB-GENE-080108-6	il21r.1	94.9207	1.15469	0.00375369
ENSDARG00000014378.10	ENSDARG00000014378	solute carrier family 12 (potassium/chloride transporter), member 4 [Source:ZFIN;Acc:ZDB-GENE-090218-27]	slc12a4	ZDB-GENE-090218-27	slc12a4	3318.68	1.15282	9.20563e-24
ENSDARG00000095908.3	ENSDARG00000095908	spermidine/spermine N1-acetyltransferase 1a, duplicate 2 [Source:ZFIN;Acc:ZDB-GENE-040704-4]	sat1a.2	ZDB-GENE-040704-4	sat1a.2	737.73	1.15244	1.45662e-09
ENSDARG00000088805.2	ENSDARG00000088805	Nestin [Source:UniProtKB/Swiss-Prot;Acc:P86839]	CR848841.1			5986.58	1.15105	1.80182e-07
ENSDARG00000079076.3	ENSDARG00000079076	hepatocyte growth factor b [Source:ZFIN;Acc:ZDB-GENE-041014-3]	hgfb	ZDB-GENE-041014-3	hgfb	105.423	1.15095	0.0178002
ENSDARG00000090977.3	ENSDARG00000090977	interferon-induced protein with tetratricopeptide repeats 12 [Source:ZFIN;Acc:ZDB-GENE-120406-2]	ifit12	ZDB-GENE-120406-2	ifit12	105.089	1.14838	0.00806212
ENSDARG00000056134.4	ENSDARG00000056134	C1q and TNF related 5 [Source:ZFIN;Acc:ZDB-GENE-050706-101]	c1qtnf5	ZDB-GENE-050706-101	c1qtnf5	1361.17	1.14761	1.84957e-09
ENSDARG00000058160.6	ENSDARG00000058160	tumor necrosis factor, alpha-induced protein 2b [Source:ZFIN;Acc:ZDB-GENE-081107-56]	tnfaip2b	ZDB-GENE-081107-56	tnfaip2b	1169.45	1.14711	2.09923e-13
ENSDARG00000017489.9	ENSDARG00000017489	zgc:123068 [Source:ZFIN;Acc:ZDB-GENE-051030-98]	zgc:123068	ZDB-GENE-051030-98	zgc:123068	236.523	1.14699	2.95216e-08
ENSDARG00000053773.3	ENSDARG00000053773	vestigial-like family member 2b [Source:ZFIN;Acc:ZDB-GENE-050809-113]	vgll2b	ZDB-GENE-050809-113	vgll2b	1305.08	1.14642	5.4283e-11
ENSDARG00000037320.6	ENSDARG00000037320	family with sequence similarity 131, member C [Source:ZFIN;Acc:ZDB-GENE-050706-119]	fam131c	ZDB-GENE-050706-119	fam131c	139.049	1.14465	1.68748e-05
ENSDARG00000073799.4	ENSDARG00000073799	zgc:194210 [Source:ZFIN;Acc:ZDB-GENE-030131-2476]	zgc:194210	ZDB-GENE-030131-2476	zgc:194210	392.267	1.14395	1.753e-06
ENSDARG00000104348.1	ENSDARG00000104348	fibroblast growth factor 2 [Source:ZFIN;Acc:ZDB-GENE-040318-1]	fgf2	ZDB-GENE-040318-1	fgf2	126.007	1.14333	0.000238004
ENSDARG00000005762.9	ENSDARG00000005762	collagen, type XIV, alpha 1a [Source:ZFIN;Acc:ZDB-GENE-030131-9889]	col14a1a	ZDB-GENE-030131-9889	col14a1a	1861.35	1.14322	1.86192e-06
ENSDARG00000099609.1	ENSDARG00000099609	trophoblast glycoprotein a [Source:ZFIN;Acc:ZDB-GENE-030827-4]	tpbga	ZDB-GENE-030827-4	tpbga	1076.22	1.14235	5.05659e-12
ENSDARG00000104460.1	ENSDARG00000104460	zgc:158654 [Source:ZFIN;Acc:ZDB-GENE-070209-232]	zgc:158654	ZDB-GENE-070209-232	zgc:158654	229.634	1.14227	2.10087e-05
ENSDARG00000074201.4	ENSDARG00000074201	filamin A, alpha (actin binding protein 280) [Source:ZFIN;Acc:ZDB-GENE-030131-2145]	flna	ZDB-GENE-030131-2145	flna	23372.3	1.13861	2.21265e-08
ENSDARG00000087564.3	ENSDARG00000087564	NIMA-related kinase 11 [Source:ZFIN;Acc:ZDB-GENE-100922-73]	nek11	ZDB-GENE-100922-73	nek11	41.0896	1.13852	0.0239553
ENSDARG00000005104.10	ENSDARG00000005104	LIM domain kinase 2 [Source:ZFIN;Acc:ZDB-GENE-040718-398]	limk2	ZDB-GENE-040718-398	limk2	5284.43	1.13832	2.43957e-20
ENSDARG00000058206.5	ENSDARG00000058206	si:ch211-153b23.5 [Source:ZFIN;Acc:ZDB-GENE-030131-9744]	si:ch211-153b23.5	ZDB-GENE-030131-9744	si:ch211-153b23.5	7547.35	1.13825	2.63336e-06
ENSDARG00000041607.4	ENSDARG00000041607	eukaryotic translation initiation factor 4E binding protein 3, like [Source:ZFIN;Acc:ZDB-GENE-030826-26]	eif4ebp3l	ZDB-GENE-030826-26	eif4ebp3l	5562.09	1.13758	5.45904e-10
ENSDARG00000030616.8	ENSDARG00000030616	nuclear factor, erythroid 2-like 1a [Source:ZFIN;Acc:ZDB-GENE-040630-5]	nfe2l1a	ZDB-GENE-040630-5	nfe2l1a	478.195	1.13723	1.19965e-07
ENSDARG00000103735.1	ENSDARG00000103735	ELOVL fatty acid elongase 1b [Source:ZFIN;Acc:ZDB-GENE-040426-2755]	elovl1b	ZDB-GENE-040426-2755	elovl1b	5707.01	1.13587	1.72842e-17
ENSDARG00000069388.5	ENSDARG00000069388	transmembrane protein 88 b [Source:ZFIN;Acc:ZDB-GENE-060929-644]	tmem88b	ZDB-GENE-060929-644	tmem88b	1759.23	1.1358	5.53055e-13
ENSDARG00000033587.6	ENSDARG00000033587		CABZ01088134.1			120.927	1.13553	0.00946985
ENSDARG00000073978.3	ENSDARG00000073978	cellular retinoic acid binding protein 2, a [Source:ZFIN;Acc:ZDB-GENE-020320-4]	crabp2a	ZDB-GENE-020320-4	crabp2a	3070.65	1.13373	2.50698e-13
ENSDARG00000045695.6	ENSDARG00000045695	MYC proto-oncogene, bHLH transcription factor a [Source:ZFIN;Acc:ZDB-GENE-990415-162]	myca	ZDB-GENE-990415-162	myca	7064.92	1.13112	1.13094e-10
ENSDARG00000099332.1	ENSDARG00000099332	si:ch211-134a4.4 [Source:ZFIN;Acc:ZDB-GENE-131127-265]	si:ch211-134a4.4	ZDB-GENE-131127-265	si:ch211-134a4.4	205.022	1.131	3.20677e-05
ENSDARG00000024540.7	ENSDARG00000024540	tetraspanin 36 [Source:ZFIN;Acc:ZDB-GENE-040718-248]	tspan36	ZDB-GENE-040718-248	tspan36	8328.65	1.12882	2.95024e-10
ENSDARG00000015674.5	ENSDARG00000015674	muscle segment homeobox 3 [Source:ZFIN;Acc:ZDB-GENE-980526-306]	msx3	ZDB-GENE-980526-306	msx3	4605.89	1.1284	6.72249e-22
ENSDARG00000016319.10	ENSDARG00000016319	complement component 9 [Source:ZFIN;Acc:ZDB-GENE-050522-442]	c9	ZDB-GENE-050522-442	c9	49131.9	1.12808	4.23657e-15
ENSDARG00000077473.3	ENSDARG00000077473	myelocytomatosis oncogene homolog [Source:ZFIN;Acc:ZDB-GENE-030219-51]	mych	ZDB-GENE-030219-51	mych	3576.66	1.12528	4.80956e-16
ENSDARG00000028878.9	ENSDARG00000028878	vasoactive intestinal peptide receptor 1a [Source:ZFIN;Acc:ZDB-GENE-070912-506]	vipr1a	ZDB-GENE-070912-506	vipr1a	224.741	1.1236	0.00144607
ENSDARG00000069945.5	ENSDARG00000069945	purinergic receptor P2Y, G-protein coupled, 12 [Source:ZFIN;Acc:ZDB-GENE-110208-4]	p2ry12	ZDB-GENE-110208-4	p2ry12	68.114	1.12287	0.0153381
ENSDARG00000074447.4	ENSDARG00000074447	death-associated protein kinase 3 [Source:ZFIN;Acc:ZDB-GENE-030131-3026]	dapk3	ZDB-GENE-030131-3026	dapk3	3736.62	1.1225	4.17925e-18
ENSDARG00000007912.10	ENSDARG00000007912	si:ch211-196i2.1 [Source:ZFIN;Acc:ZDB-GENE-091204-150]	si:ch211-196i2.1	ZDB-GENE-091204-150	si:ch211-196i2.1	1667.81	1.12249	5.22532e-09
ENSDARG00000043006.7	ENSDARG00000043006	guanine nucleotide binding protein (G protein) alpha v1 [Source:ZFIN;Acc:ZDB-GENE-081031-92]	gnav1	ZDB-GENE-081031-92	gnav1	1156.89	1.12212	3.06056e-16
ENSDARG00000010752.7	ENSDARG00000010752	acyl-CoA synthetase long-chain family member 4b [Source:ZFIN;Acc:ZDB-GENE-030131-6493]	acsl4b	ZDB-GENE-030131-6493	acsl4b	1519.41	1.12096	1.04097e-18
ENSDARG00000089878.2	ENSDARG00000089878	neural precursor cell expressed, developmentally down-regulated 9 [Source:ZFIN;Acc:ZDB-GENE-061013-318]	nedd9	ZDB-GENE-061013-318	nedd9	4051.92	1.12044	5.52544e-22
ENSDARG00000067889.5	ENSDARG00000067889	glycolipid transfer protein domain containing 2 [Source:ZFIN;Acc:ZDB-GENE-060526-346]	gltpd2	ZDB-GENE-060526-346	gltpd2	371.706	1.11901	4.37952e-06
ENSDARG00000058815.6	ENSDARG00000058815	Indian hedgehog homolog b [Source:ZFIN;Acc:ZDB-GENE-980526-135]	ihhb	ZDB-GENE-980526-135	ihhb	85.7652	1.11878	0.0346464
ENSDARG00000023587.7	ENSDARG00000023587	potassium channel, subfamily K, member 5a [Source:ZFIN;Acc:ZDB-GENE-051113-112]	kcnk5a	ZDB-GENE-051113-112	kcnk5a	613.244	1.11861	4.73515e-07
ENSDARG00000040255.4	ENSDARG00000040255	epoxide hydrolase 2, cytoplasmic [Source:ZFIN;Acc:ZDB-GENE-041212-70]	ephx2	ZDB-GENE-041212-70	ephx2	1418.17	1.11702	4.48656e-19
ENSDARG00000101919.1	ENSDARG00000101919	forkhead box J1a [Source:ZFIN;Acc:ZDB-GENE-060929-1178]	foxj1a	ZDB-GENE-060929-1178	foxj1a	568.533	1.11668	2.79353e-10
ENSDARG00000104315.2	ENSDARG00000104315	four and a half LIM domains 3b [Source:ZFIN;Acc:ZDB-GENE-030131-8356]	fhl3b	ZDB-GENE-030131-8356	fhl3b	500.018	1.11651	9.4329e-10
ENSDARG00000015611.7	ENSDARG00000015611	RAS-like, family 11, member B [Source:ZFIN;Acc:ZDB-GENE-040426-793]	rasl11b	ZDB-GENE-040426-793	rasl11b	753.778	1.11639	1.2582e-08
ENSDARG00000075980.4	ENSDARG00000075980	transmembrane protein 125b [Source:ZFIN;Acc:ZDB-GENE-080220-54]	tmem125b	ZDB-GENE-080220-54	tmem125b	145.829	1.11597	4.78115e-06
ENSDARG00000010625.7	ENSDARG00000010625	chloride intracellular channel 2 [Source:ZFIN;Acc:ZDB-GENE-040718-299]	clic2	ZDB-GENE-040718-299	clic2	1010.22	1.11348	2.18279e-09
ENSDARG00000058323.5	ENSDARG00000058323	transmembrane BAX inhibitor motif containing 1a [Source:ZFIN;Acc:ZDB-GENE-041010-69]	tmbim1a	ZDB-GENE-041010-69	tmbim1a	1291.19	1.11309	3.79983e-08
ENSDARG00000102309.1	ENSDARG00000102309	si:ch211-106j21.6 [Source:ZFIN;Acc:ZDB-GENE-081103-22]	si:ch211-106j21.6	ZDB-GENE-081103-22	si:ch211-106j21.6	155.588	1.11242	0.0202728
ENSDARG00000021896.8	ENSDARG00000021896	ArfGAP with SH3 domain, ankyrin repeat and PH domain 3 [Source:ZFIN;Acc:ZDB-GENE-050913-39]	asap3	ZDB-GENE-050913-39	asap3	2348.19	1.11178	1.28768e-10
ENSDARG00000103143.1	ENSDARG00000103143	si:dkey-19c16.12 [Source:ZFIN;Acc:ZDB-GENE-120703-20]	si:dkey-19c16.12	ZDB-GENE-120703-20	si:dkey-19c16.12	34.1036	1.11149	0.0300564
ENSDARG00000099352.1	ENSDARG00000099352	si:rp71-62i8.1 [Source:ZFIN;Acc:ZDB-GENE-131127-571]	si:rp71-62i8.1	ZDB-GENE-131127-571	si:rp71-62i8.1	259.701	1.11147	0.0136196
ENSDARG00000042233.5	ENSDARG00000042233	fibroblast growth factor 16 [Source:ZFIN;Acc:ZDB-GENE-060427-3]	fgf16	ZDB-GENE-060427-3	fgf16	187.789	1.1097	0.000140754
ENSDARG00000089862.2	ENSDARG00000089862	si:dkey-16j16.4 [Source:ZFIN;Acc:ZDB-GENE-041111-271]	si:dkey-16j16.4	ZDB-GENE-041111-271	si:dkey-16j16.4	116.205	1.10921	0.0313798
ENSDARG00000062315.5	ENSDARG00000062315	salt-inducible kinase 2b [Source:ZFIN;Acc:ZDB-GENE-071012-1]	sik2b	ZDB-GENE-071012-1	sik2b	1132.46	1.10873	3.0312e-08
ENSDARG00000094057.3	ENSDARG00000094057	cytochrome P450, family 2, subfamily J, polypeptide 20 [Source:ZFIN;Acc:ZDB-GENE-041210-324]	cyp2j20	ZDB-GENE-041210-324	cyp2j20	195.151	1.10675	0.00144486
ENSDARG00000075993.3	ENSDARG00000075993	chloride intracellular channel 5a [Source:ZFIN;Acc:ZDB-GENE-041114-84]	clic5a	ZDB-GENE-041114-84	clic5a	2289.35	1.10636	5.00803e-19
ENSDARG00000102277.1	ENSDARG00000102277	laminin, alpha 1 [Source:ZFIN;Acc:ZDB-GENE-060118-1]	lama1	ZDB-GENE-060118-1	lama1	1519.27	1.10607	0.000733481
ENSDARG00000077641.2	ENSDARG00000077641	thrombospondin 3a [Source:ZFIN;Acc:ZDB-GENE-020708-3]	thbs3a	ZDB-GENE-020708-3	thbs3a	1270.78	1.10529	6.09743e-07
ENSDARG00000104039.2	ENSDARG00000104039	ERBB receptor feedback inhibitor 1a [Source:ZFIN;Acc:ZDB-GENE-030131-6256]	errfi1a	ZDB-GENE-030131-6256	errfi1a	1735.97	1.1043	6.17748e-14
ENSDARG00000091116.5	ENSDARG00000091116	polycystic kidney and hepatic disease 1 (autosomal recessive)-like 1 [Source:ZFIN;Acc:ZDB-GENE-060503-475]	pkhd1l1	ZDB-GENE-060503-475	pkhd1l1	1186.36	1.10396	2.21025e-05
ENSDARG00000057286.6	ENSDARG00000057286	SWAP switching B-cell complex 70b subunit 70b [Source:ZFIN;Acc:ZDB-GENE-030131-3587]	swap70b	ZDB-GENE-030131-3587	swap70b	2133.77	1.10373	9.38649e-18
ENSDARG00000004618.11	ENSDARG00000004618	syntaxin 2a [Source:ZFIN;Acc:ZDB-GENE-040801-80]	stx2a	ZDB-GENE-040801-80	stx2a	533.242	1.10288	3.00063e-10
ENSDARG00000020235.13	ENSDARG00000020235	septin 9a [Source:ZFIN;Acc:ZDB-GENE-030131-9187]	sept9a	ZDB-GENE-030131-9187	sept9a	7223.66	1.10216	6.10943e-14
ENSDARG00000098248.1	ENSDARG00000098248		CABZ01081730.2			855.794	1.10187	3.88299e-12
ENSDARG00000001452.6	ENSDARG00000001452	ADAM metallopeptidase domain 8a [Source:ZFIN;Acc:ZDB-GENE-030616-622]	adam8a	ZDB-GENE-030616-622	adam8a	1514.97	1.10175	9.61934e-12
ENSDARG00000035859.8	ENSDARG00000035859	angiopoietin-like 4 [Source:ZFIN;Acc:ZDB-GENE-041111-222]	angptl4	ZDB-GENE-041111-222	angptl4	7852.18	1.10124	1.99716e-18
ENSDARG00000076144.4	ENSDARG00000076144	si:ch211-74m13.3 [Source:ZFIN;Acc:ZDB-GENE-060503-219]	si:ch211-74m13.3	ZDB-GENE-060503-219	si:ch211-74m13.3	1264.22	1.10104	3.34973e-11
ENSDARG00000071005.4	ENSDARG00000071005	protein phosphatase 1, regulatory subunit 3Ca [Source:ZFIN;Acc:ZDB-GENE-040718-70]	ppp1r3ca	ZDB-GENE-040718-70	ppp1r3ca	1143.46	1.10008	3.54864e-12
ENSDARG00000055163.7	ENSDARG00000055163	erythropoietin a [Source:ZFIN;Acc:ZDB-GENE-061218-3]	epoa	ZDB-GENE-061218-3	epoa	78.1771	1.09877	0.0179548
ENSDARG00000058158.5	ENSDARG00000058158	tripartite motif containing 55b [Source:ZFIN;Acc:ZDB-GENE-060312-37]	trim55b	ZDB-GENE-060312-37	trim55b	1666.59	1.09831	2.322e-09
ENSDARG00000075151.3	ENSDARG00000075151	si:dkey-188i13.10 [Source:ZFIN;Acc:ZDB-GENE-090313-208]	si:dkey-188i13.10	ZDB-GENE-090313-208	si:dkey-188i13.10	56.1564	1.09808	0.0241769
ENSDARG00000032199.8	ENSDARG00000032199	glypican 3 [Source:ZFIN;Acc:ZDB-GENE-031212-1]	gpc3	ZDB-GENE-031212-1	gpc3	86.8146	1.0979	0.0114464
ENSDARG00000044688.4	ENSDARG00000044688	dual specificity phosphatase 4 [Source:ZFIN;Acc:ZDB-GENE-040426-709]	dusp4	ZDB-GENE-040426-709	dusp4	1246.96	1.09728	4.50492e-10
ENSDARG00000104716.1	ENSDARG00000104716	zgc:91849 [Source:ZFIN;Acc:ZDB-GENE-040718-438]	zgc:91849	ZDB-GENE-040718-438	zgc:91849	610.033	1.09618	2.56257e-08
ENSDARG00000010946.10	ENSDARG00000010946	cystathionine-beta-synthase b [Source:ZFIN;Acc:ZDB-GENE-021030-3]	cbsb	ZDB-GENE-021030-3	cbsb	8195.55	1.09445	4.11441e-18
ENSDARG00000037155.5	ENSDARG00000037155	si:dkey-78k11.9 [Source:ZFIN;Acc:ZDB-GENE-060503-929]	si:dkey-78k11.9	ZDB-GENE-060503-929	si:dkey-78k11.9	34.1812	1.09383	0.0371181
ENSDARG00000092652.2	ENSDARG00000092652	pyroglutamylated RFamide peptide receptor 4 [Source:ZFIN;Acc:ZDB-GENE-091204-354]	qrfpr4	ZDB-GENE-091204-354	qrfpr4	104.312	1.09308	0.000115194
ENSDARG00000076789.4	ENSDARG00000076789	connexin 32.2 [Source:ZFIN;Acc:ZDB-GENE-050303-1]	cx32.2	ZDB-GENE-050303-1	cx32.2	166.009	1.09122	5.6725e-06
ENSDARG00000074806.3	ENSDARG00000074806	actin filament associated protein 1-like 2 [Source:ZFIN;Acc:ZDB-GENE-100318-1]	afap1l2	ZDB-GENE-100318-1	afap1l2	2392.68	1.09041	8.98484e-24
ENSDARG00000045549.7	ENSDARG00000045549	BCL2-interacting killer (apoptosis-inducing) [Source:ZFIN;Acc:ZDB-GENE-041210-181]	bik	ZDB-GENE-041210-181	bik	378.781	1.08888	2.84424e-07
ENSDARG00000039486.4	ENSDARG00000039486	BCL2-associated athanogene 3 [Source:ZFIN;Acc:ZDB-GENE-040801-40]	bag3	ZDB-GENE-040801-40	bag3	1840.14	1.08852	5.95594e-15
ENSDARG00000103146.1	ENSDARG00000103146	NLR family, CARD domain containing 3 [Source:ZFIN;Acc:ZDB-GENE-071119-1]	nlrc3	ZDB-GENE-071119-1	nlrc3	309.189	1.0872	0.000204878
ENSDARG00000070792.3	ENSDARG00000070792	leucine rich repeat containing 15 [Source:ZFIN;Acc:ZDB-GENE-031113-8]	lrrc15	ZDB-GENE-031113-8	lrrc15	698.937	1.08593	1.06768e-10
ENSDARG00000104484.1	ENSDARG00000104484		CABZ01058720.1			8869.21	1.08301	9.54657e-08
ENSDARG00000100899.1	ENSDARG00000100899	si:ch211-241b2.5 [Source:ZFIN;Acc:ZDB-GENE-081104-192]	si:ch211-241b2.5	ZDB-GENE-081104-192	si:ch211-241b2.5	35.6933	1.08294	0.0415479
ENSDARG00000073789.3	ENSDARG00000073789	zmp:0000000735 [Source:ZFIN;Acc:ZDB-GENE-130530-738]	zmp:0000000735	ZDB-GENE-130530-738	zmp:0000000735	308.209	1.08273	0.00185038
ENSDARG00000077768.4	ENSDARG00000077768	MALT paracaspase 1 [Source:ZFIN;Acc:ZDB-GENE-070705-156]	malt1	ZDB-GENE-070705-156	malt1	586.692	1.0825	1.16616e-06
ENSDARG00000041060.5	ENSDARG00000041060	lectin, galactoside-binding, soluble, 9 (galectin 9)-like 3 [Source:ZFIN;Acc:ZDB-GENE-040718-159]	lgals9l3	ZDB-GENE-040718-159	lgals9l3	584.731	1.07919	7.80887e-07
ENSDARG00000078557.4	ENSDARG00000078557	si:ch211-57n23.4 [Source:ZFIN;Acc:ZDB-GENE-140106-153]	si:ch211-57n23.4	ZDB-GENE-140106-153	si:ch211-57n23.4	202.498	1.07822	0.00357096
ENSDARG00000071007.3	ENSDARG00000071007	polycomb group ring finger 5a [Source:ZFIN;Acc:ZDB-GENE-080723-33]	pcgf5a	ZDB-GENE-080723-33	pcgf5a	110.931	1.076	0.00474883
ENSDARG00000075733.5	ENSDARG00000075733	zyxin [Source:ZFIN;Acc:ZDB-GENE-070928-18]	zyx	ZDB-GENE-070928-18	zyx	2153.31	1.07555	3.86327e-07
ENSDARG00000001909.9	ENSDARG00000001909	villin-like [Source:ZFIN;Acc:ZDB-GENE-081222-1]	vill	ZDB-GENE-081222-1	vill	798.188	1.07511	1.99727e-09
ENSDARG00000026052.8	ENSDARG00000026052	coiled-coil domain containing 3a [Source:ZFIN;Acc:ZDB-GENE-041210-326]	ccdc3a	ZDB-GENE-041210-326	ccdc3a	523.354	1.07389	7.99163e-09
ENSDARG00000013174.10	ENSDARG00000013174	naked cuticle homolog 3 [Source:ZFIN;Acc:ZDB-GENE-060503-63]	nkd3	ZDB-GENE-060503-63	nkd3	1280.71	1.07376	7.77612e-13
ENSDARG00000101170.1	ENSDARG00000101170	RAB42, member RAS oncogene family [Source:ZFIN;Acc:ZDB-GENE-050417-172]	rab42b	ZDB-GENE-050417-172	rab42b	443.861	1.07332	1.66142e-06
ENSDARG00000035422.5	ENSDARG00000035422	cysteine-rich, angiogenic inducer 61 like 1 [Source:ZFIN;Acc:ZDB-GENE-050417-136]	cyr61l1	ZDB-GENE-050417-136	cyr61l1	361.912	1.07307	6.37676e-07
ENSDARG00000037894.9	ENSDARG00000037894	enhancer of zeste 1 polycomb repressive complex 2 subunit [Source:ZFIN;Acc:ZDB-GENE-050114-1]	ezh1	ZDB-GENE-050114-1	ezh1	473.929	1.07065	8.61524e-06
ENSDARG00000092489.2	ENSDARG00000092489	si:ch73-103b9.2 [Source:ZFIN;Acc:ZDB-GENE-070705-199]	si:ch73-103b9.2	ZDB-GENE-070705-199	si:ch73-103b9.2	262.193	1.07037	1.70685e-05
ENSDARG00000078717.5	ENSDARG00000078717	integrin, alpha 8 [Source:ZFIN;Acc:ZDB-GENE-080220-48]	itga8	ZDB-GENE-080220-48	itga8	1442.64	1.0698	7.4455e-05
ENSDARG00000055966.5	ENSDARG00000055966	CASP8 and FADD-like apoptosis regulator a [Source:ZFIN;Acc:ZDB-GENE-030826-3]	cflara	ZDB-GENE-030826-3	cflara	1416.83	1.06448	8.23739e-20
ENSDARG00000011870.9	ENSDARG00000011870	sp8 transcription factor a [Source:ZFIN;Acc:ZDB-GENE-030131-9849]	sp8a	ZDB-GENE-030131-9849	sp8a	2160.53	1.0643	1.46872e-17
ENSDARG00000030867.7	ENSDARG00000030867	opsin 7, group member c [Source:ZFIN;Acc:ZDB-GENE-060526-333]	opn7c	ZDB-GENE-060526-333	opn7c	122.172	1.06416	0.00105532
ENSDARG00000051975.7	ENSDARG00000051975	CD99 molecule [Source:ZFIN;Acc:ZDB-GENE-061103-391]	cd99	ZDB-GENE-061103-391	cd99	5146.42	1.06403	2.07407e-13
ENSDARG00000103056.2	ENSDARG00000103056	integrin alpha 4 [Source:ZFIN;Acc:ZDB-GENE-110411-108]	itga4	ZDB-GENE-110411-108	itga4	711.714	1.06371	0.00822499
ENSDARG00000097746.1	ENSDARG00000097746	si:rp71-77l1.1 [Source:ZFIN;Acc:ZDB-GENE-131121-141]	si:rp71-77l1.1	ZDB-GENE-131121-141	si:rp71-77l1.1	3298.37	1.06032	1.93274e-05
ENSDARG00000036171.8	ENSDARG00000036171	ribonuclease like 3 [Source:ZFIN;Acc:ZDB-GENE-050809-5]	rnasel3	ZDB-GENE-050809-5	rnasel3	3958.98	1.05839	0.00144537
ENSDARG00000053159.4	ENSDARG00000053159	zgc:110626 [Source:ZFIN;Acc:ZDB-GENE-050417-447]	zgc:110626	ZDB-GENE-050417-447	zgc:110626	2744.63	1.05798	3.27233e-33
ENSDARG00000031751.9	ENSDARG00000031751	natriuretic peptide receptor 1a [Source:ZFIN;Acc:ZDB-GENE-060503-539]	npr1a	ZDB-GENE-060503-539	npr1a	685.004	1.05781	0.000102949
ENSDARG00000062618.3	ENSDARG00000062618	potassium inwardly-rectifying channel, subfamily J, member 12b [Source:ZFIN;Acc:ZDB-GENE-091118-79]	kcnj12b	ZDB-GENE-091118-79	kcnj12b	456.872	1.05736	2.42096e-07
ENSDARG00000014588.11	ENSDARG00000014588	adenylate cyclase 2b (brain) [Source:ZFIN;Acc:ZDB-GENE-060503-69]	adcy2b	ZDB-GENE-060503-69	adcy2b	1480.71	1.05716	2.14943e-23
ENSDARG00000023062.7	ENSDARG00000023062	cysteine-rich, angiogenic inducer, 61 [Source:ZFIN;Acc:ZDB-GENE-040426-3]	cyr61	ZDB-GENE-040426-3	cyr61	1854.48	1.05695	2.4869e-15
ENSDARG00000016022.4	ENSDARG00000016022	zic family member 5 (odd-paired homolog, Drosophila) [Source:ZFIN;Acc:ZDB-GENE-040622-1]	zic5	ZDB-GENE-040622-1	zic5	2502.13	1.05612	6.00802e-21
ENSDARG00000078859.2	ENSDARG00000078859	G0/G1 switch 2 [Source:ZFIN;Acc:ZDB-GENE-081022-103]	g0s2	ZDB-GENE-081022-103	g0s2	97.9308	1.05608	0.0335285
ENSDARG00000023952.9	ENSDARG00000023952	family with sequence similarity 167, member Ab [Source:ZFIN;Acc:ZDB-GENE-041014-11]	fam167ab	ZDB-GENE-041014-11	fam167ab	233.237	1.05546	6.01963e-06
ENSDARG00000075593.5	ENSDARG00000075593	tripartite motif containing 71, E3 ubiquitin protein ligase [Source:ZFIN;Acc:ZDB-GENE-040128-1]	trim71	ZDB-GENE-040128-1	trim71	1727.83	1.05476	1.4668e-05
ENSDARG00000017901.11	ENSDARG00000017901	talin 2a [Source:ZFIN;Acc:ZDB-GENE-040724-263]	tln2a	ZDB-GENE-040724-263	tln2a	5589.19	1.05395	1.65515e-07
ENSDARG00000088816.2	ENSDARG00000088816	TraB domain containing 2B [Source:ZFIN;Acc:ZDB-GENE-091204-381]	trabd2b	ZDB-GENE-091204-381	trabd2b	2103.4	1.05265	8.7844e-16
ENSDARG00000058053.6	ENSDARG00000058053	serpin peptidase inhibitor, clade G (C1 inhibitor), member 1 [Source:ZFIN;Acc:ZDB-GENE-030131-1262]	serping1	ZDB-GENE-030131-1262	serping1	4677.5	1.05236	2.3179e-08
ENSDARG00000100003.1	ENSDARG00000100003	glutamate-ammonia ligase (glutamine synthase) b [Source:ZFIN;Acc:ZDB-GENE-030131-8417]	glulb	ZDB-GENE-030131-8417	glulb	35784.6	1.0511	6.08887e-19
ENSDARG00000095136.2	ENSDARG00000095136	si:ch211-130m23.2 [Source:ZFIN;Acc:ZDB-GENE-060531-13]	si:ch211-130m23.2	ZDB-GENE-060531-13	si:ch211-130m23.2	159.896	1.05105	4.63735e-05
ENSDARG00000059064.6	ENSDARG00000059064	Ras association (RalGDS/AF-6) domain family member 3 [Source:ZFIN;Acc:ZDB-GENE-100422-9]	rassf3	ZDB-GENE-100422-9	rassf3	872.65	1.04818	6.24709e-06
ENSDARG00000079978.4	ENSDARG00000079978	sterile alpha motif domain containing 10a [Source:ZFIN;Acc:ZDB-GENE-080204-53]	samd10a	ZDB-GENE-080204-53	samd10a	608.726	1.04743	3.6093e-09
ENSDARG00000071560.2	ENSDARG00000071560	distal-less homeobox 4b [Source:ZFIN;Acc:ZDB-GENE-990415-50]	dlx4b	ZDB-GENE-990415-50	dlx4b	1442.04	1.04689	2.15345e-08
ENSDARG00000076900.2	ENSDARG00000076900	protein Z, vitamin K-dependent plasma glycoprotein b [Source:ZFIN;Acc:ZDB-GENE-120816-1]	prozb	ZDB-GENE-120816-1	prozb	355.916	1.04559	0.031793
ENSDARG00000010556.9	ENSDARG00000010556	matrix metallopeptidase 25b [Source:ZFIN;Acc:ZDB-GENE-100308-4]	mmp25b	ZDB-GENE-100308-4	mmp25b	484.982	1.04395	7.41712e-14
ENSDARG00000092028.1	ENSDARG00000092028	si:dkey-4c23.3 [Source:ZFIN;Acc:ZDB-GENE-050208-668]	si:dkey-4c23.3	ZDB-GENE-050208-668	si:dkey-4c23.3	131.157	1.0439	0.00378951
ENSDARG00000035858.6	ENSDARG00000035858	calponin 2 [Source:ZFIN;Acc:ZDB-GENE-030131-542]	cnn2	ZDB-GENE-030131-542	cnn2	13665.2	1.04293	8.59874e-24
ENSDARG00000059233.8	ENSDARG00000059233	runt-related transcription factor 2b [Source:ZFIN;Acc:ZDB-GENE-040629-4]	runx2b	ZDB-GENE-040629-4	runx2b	88.104	1.04014	0.00519857
ENSDARG00000014626.6	ENSDARG00000014626	distal-less homeobox 3b [Source:ZFIN;Acc:ZDB-GENE-980526-280]	dlx3b	ZDB-GENE-980526-280	dlx3b	5000.23	1.03968	1.48919e-18
ENSDARG00000089563.2	ENSDARG00000089563		CU633855.1			58.2109	1.03842	0.0269816
ENSDARG00000056627.6	ENSDARG00000056627	chemokine (C-X-C motif) ligand 14 [Source:ZFIN;Acc:ZDB-GENE-000619-1]	cxcl14	ZDB-GENE-000619-1	cxcl14	2520.78	1.03829	3.74949e-32
ENSDARG00000077169.3	ENSDARG00000077169	si:ch211-153b23.4 [Source:ZFIN;Acc:ZDB-GENE-030131-7332]	si:ch211-153b23.4	ZDB-GENE-030131-7332	si:ch211-153b23.4	1725.04	1.03735	1.1634e-08
ENSDARG00000100065.1	ENSDARG00000100065		BX004770.2			389.874	1.03568	0.000284678
ENSDARG00000039501.9	ENSDARG00000039501	UDP glucuronosyltransferase 2 family, polypeptide A6 [Source:ZFIN;Acc:ZDB-GENE-081104-3]	ugt2a6	ZDB-GENE-081104-3	ugt2a6	466.656	1.0347	5.88259e-06
ENSDARG00000042410.5	ENSDARG00000042410	RAB40B, member RAS oncogene family [Source:ZFIN;Acc:ZDB-GENE-040718-257]	rab40b	ZDB-GENE-040718-257	rab40b	881.006	1.03342	3.47915e-12
ENSDARG00000074782.3	ENSDARG00000074782	adhesion G protein-coupled receptor G3 [Source:ZFIN;Acc:ZDB-GENE-140106-110]	adgrg3	ZDB-GENE-140106-110	adgrg3	98.87	1.0328	0.0151893
ENSDARG00000077288.2	ENSDARG00000077288	si:ch211-188c16.1 [Source:ZFIN;Acc:ZDB-GENE-070912-162]	si:ch211-188c16.1	ZDB-GENE-070912-162	si:ch211-188c16.1	94.7341	1.03091	0.0242397
ENSDARG00000077571.2	ENSDARG00000077571	zgc:174862 [Source:ZFIN;Acc:ZDB-GENE-080303-29]	zgc:174862	ZDB-GENE-080303-29	zgc:174862	595.608	1.02693	3.51162e-05
ENSDARG00000058366.7	ENSDARG00000058366	si:dkey-222f8.3 [Source:ZFIN;Acc:ZDB-GENE-030131-3658]	si:dkey-222f8.3	ZDB-GENE-030131-3658	si:dkey-222f8.3	3115.23	1.0231	8.31099e-11
ENSDARG00000009653.9	ENSDARG00000009653	lipoma HMGIC fusion partner-like 2a [Source:ZFIN;Acc:ZDB-GENE-040426-1839]	lhfpl2a	ZDB-GENE-040426-1839	lhfpl2a	1667.21	1.0221	5.03421e-05
ENSDARG00000091734.3	ENSDARG00000091734	TRAF3 interacting protein 2-like [Source:ZFIN;Acc:ZDB-GENE-110919-1]	traf3ip2l	ZDB-GENE-110919-1	traf3ip2l	998.446	1.02112	2.84711e-10
ENSDARG00000098327.1	ENSDARG00000098327		CT573860.1			49.4617	1.019	0.0419199
ENSDARG00000026985.6	ENSDARG00000026985	LIM and senescent cell antigen-like domains 1 [Source:ZFIN;Acc:ZDB-GENE-050522-236]	lims1	ZDB-GENE-050522-236	lims1	2909.51	1.01764	4.26177e-16
ENSDARG00000089706.3	ENSDARG00000089706	alanyl aminopeptidase, membrane [Source:HGNC Symbol;Acc:HGNC:500]	ANPEP	ZDB-GENE-141215-4	si:ch211-276a23.5	463.999	1.01735	3.71945e-05
ENSDARG00000019995.10	ENSDARG00000019995	bone morphogenetic protein 4 [Source:ZFIN;Acc:ZDB-GENE-980528-2059]	bmp4	ZDB-GENE-980528-2059	bmp4	3039.18	1.01694	1.41442e-28
ENSDARG00000057142.2	ENSDARG00000057142	zgc:194252 [Source:ZFIN;Acc:ZDB-GENE-081022-86]	zgc:194252	ZDB-GENE-081022-86	zgc:194252	104.841	1.01683	0.00932323
ENSDARG00000052388.6	ENSDARG00000052388	polycomb group ring finger 5b [Source:ZFIN;Acc:ZDB-GENE-060512-34]	pcgf5b	ZDB-GENE-060512-34	pcgf5b	107.885	1.01619	0.0236972
ENSDARG00000017299.7	ENSDARG00000017299	fatty acid binding protein 11a [Source:ZFIN;Acc:ZDB-GENE-040912-132]	fabp11a	ZDB-GENE-040912-132	fabp11a	15390.5	1.01584	1.16244e-07
ENSDARG00000096728.1	ENSDARG00000096728	carboxypeptidase N, polypeptide 1 [Source:ZFIN;Acc:ZDB-GENE-030131-9116]	cpn1	ZDB-GENE-030131-9116	cpn1	1126.21	1.01464	1.52914e-07
ENSDARG00000039098.7	ENSDARG00000039098	carbonic anhydrase VIII [Source:ZFIN;Acc:ZDB-GENE-050417-26]	ca8	ZDB-GENE-050417-26	ca8	530.934	1.01396	1.43382e-09
ENSDARG00000012726.8	ENSDARG00000012726	family with sequence similarity 26, member E, tandem duplicate 2 [Source:ZFIN;Acc:ZDB-GENE-140107-2]	fam26e.2	ZDB-GENE-140107-2	fam26e.2	428.274	1.01375	1.20158e-08
ENSDARG00000058459.4	ENSDARG00000058459	pleckstrin homology domain containing, family G (with RhoGef domain) member 2 [Source:ZFIN;Acc:ZDB-GENE-090819-1]	plekhg2	ZDB-GENE-090819-1	plekhg2	3421.93	1.01368	4.12051e-05
ENSDARG00000090401.2	ENSDARG00000090401		CABZ01020840.1			266.709	1.01269	0.000683702
ENSDARG00000001873.6	ENSDARG00000001873	phosphoglycerate dehydrogenase [Source:ZFIN;Acc:ZDB-GENE-030131-647]	phgdh	ZDB-GENE-030131-647	phgdh	21427	1.01254	7.17113e-07
ENSDARG00000012395.9	ENSDARG00000012395	matrix metallopeptidase 13a [Source:ZFIN;Acc:ZDB-GENE-031202-2]	mmp13a	ZDB-GENE-031202-2	mmp13a	1017.63	1.01242	0.000181742
ENSDARG00000059177.4	ENSDARG00000059177	Tax1 (human T-cell leukemia virus type I) binding protein 3 [Source:ZFIN;Acc:ZDB-GENE-040426-2830]	tax1bp3	ZDB-GENE-040426-2830	tax1bp3	3141.29	1.01211	6.74984e-15
ENSDARG00000056922.6	ENSDARG00000056922	latent transforming growth factor beta binding protein 1 [Source:ZFIN;Acc:ZDB-GENE-091202-8]	ltbp1	ZDB-GENE-091202-8	ltbp1	3367.62	1.01153	1.03838e-07
ENSDARG00000001712.10	ENSDARG00000001712	si:ch211-247n2.1 [Source:ZFIN;Acc:ZDB-GENE-141216-101]	si:ch211-247n2.1	ZDB-GENE-141216-101	si:ch211-247n2.1	94.2266	1.01103	0.00343484
ENSDARG00000028396.4	ENSDARG00000028396	FK506 binding protein 5 [Source:ZFIN;Acc:ZDB-GENE-030616-630]	fkbp5	ZDB-GENE-030616-630	fkbp5	1481.14	1.01075	0.0327804
ENSDARG00000000690.9	ENSDARG00000000690	synaptophysin-like 2b [Source:ZFIN;Acc:ZDB-GENE-050417-309]	sypl2b	ZDB-GENE-050417-309	sypl2b	1382.12	1.00987	2.32092e-11
ENSDARG00000029036.4	ENSDARG00000029036	RAB32a, member RAS oncogene family [Source:ZFIN;Acc:ZDB-GENE-031006-10]	rab32a	ZDB-GENE-031006-10	rab32a	970.942	1.00984	2.45584e-12
ENSDARG00000016733.9	ENSDARG00000016733	phosphoserine aminotransferase 1 [Source:ZFIN;Acc:ZDB-GENE-030131-5723]	psat1	ZDB-GENE-030131-5723	psat1	17857	1.00965	5.14194e-08
ENSDARG00000089368.3	ENSDARG00000089368	HOP homeobox [Source:ZFIN;Acc:ZDB-GENE-031016-2]	hopx	ZDB-GENE-031016-2	hopx	1402.88	1.0084	1.54219e-11
ENSDARG00000074262.4	ENSDARG00000074262	NCK adaptor protein 1a [Source:ZFIN;Acc:ZDB-GENE-070912-547]	nck1a	ZDB-GENE-070912-547	nck1a	2358.81	1.007	2.54755e-09
ENSDARG00000060153.6	ENSDARG00000060153	hexose-6-phosphate dehydrogenase (glucose 1-dehydrogenase) [Source:ZFIN;Acc:ZDB-GENE-110408-60]	h6pd	ZDB-GENE-110408-60	h6pd	1330.46	1.00646	2.18607e-07
ENSDARG00000074323.4	ENSDARG00000074323	EF-hand calcium binding domain 2 [Source:ZFIN;Acc:ZDB-GENE-070521-5]	efcab2	ZDB-GENE-070521-5	efcab2	129.166	1.00627	0.000110289
ENSDARG00000039490.5	ENSDARG00000039490	phosphatidylinositol transfer protein, alpha a [Source:ZFIN;Acc:ZDB-GENE-040426-744]	pitpnaa	ZDB-GENE-040426-744	pitpnaa	4440.32	1.00573	1.61102e-15
ENSDARG00000100660.2	ENSDARG00000100660			ZDB-GENE-141210-7	si:ch73-252i11.1	194.848	1.00362	0.00375369
ENSDARG00000014059.7	ENSDARG00000014059	claudin 5b [Source:ZFIN;Acc:ZDB-GENE-041010-140]	cldn5b	ZDB-GENE-041010-140	cldn5b	3200.86	1.00123	1.20803e-13
ENSDARG00000062517.6	ENSDARG00000062517	si:ch211-107n13.1 [Source:ZFIN;Acc:ZDB-GENE-060503-190]	si:ch211-107n13.1	ZDB-GENE-060503-190	si:ch211-107n13.1	346.827	1.00109	0.000255457
ENSDARG00000096594.2	ENSDARG00000096594	lecithin retinol acyltransferase b (phosphatidylcholine-retinol O-acyltransferase) [Source:ZFIN;Acc:ZDB-GENE-060810-31]	lratb	ZDB-GENE-060810-31	lratb	1403.47	1.00079	1.97296e-10
ENSDARG00000093963.2	ENSDARG00000093963	si:dkey-112g5.12 [Source:ZFIN;Acc:ZDB-GENE-081028-32]	si:dkey-112g5.12	ZDB-GENE-081028-32	si:dkey-112g5.12	140.824	1.00024	0.0455222
ENSDARG00000070543.5	ENSDARG00000070543	glutamate receptor, ionotropic, N-methyl D-aspartate 2A, b [Source:ZFIN;Acc:ZDB-GENE-070424-223]	grin2ab	ZDB-GENE-070424-223	grin2ab	41.6733	-1.00011	0.0287925
ENSDARG00000040159.6	ENSDARG00000040159	wingless-type MMTV integration site family, member 4b [Source:ZFIN;Acc:ZDB-GENE-000411-1]	wnt4b	ZDB-GENE-000411-1	wnt4b	390.694	-1.00027	0.00208929
ENSDARG00000104974.1	ENSDARG00000104974		CABZ01079267.1			29.126	-1.00048	0.0468132
ENSDARG00000092696.2	ENSDARG00000092696	cytochrome P450, family 11, subfamily A, polypeptide 2 [Source:ZFIN;Acc:ZDB-GENE-130911-1]	cyp11a2	ZDB-GENE-130911-1	cyp11a2	30.4229	-1.00056	0.0136557
ENSDARG00000079543.4	ENSDARG00000079543	dihydropyrimidinase [Source:ZFIN;Acc:ZDB-GENE-070508-1]	dpys	ZDB-GENE-070508-1	dpys	118.548	-1.00061	0.000424436
ENSDARG00000078997.5	ENSDARG00000078997	doublecortin-like kinase 3 [Source:ZFIN;Acc:ZDB-GENE-081104-224]	dclk3	ZDB-GENE-081104-224	dclk3	36.0462	-1.00212	0.0465444
ENSDARG00000028118.11	ENSDARG00000028118	Down syndrome cell adhesion molecule b [Source:ZFIN;Acc:ZDB-GENE-031118-67]	dscamb	ZDB-GENE-031118-67	dscamb	245.307	-1.00305	0.000375241
ENSDARG00000024619.6	ENSDARG00000024619	si:ch211-206a7.2 [Source:ZFIN;Acc:ZDB-GENE-060503-776]	si:ch211-206a7.2	ZDB-GENE-060503-776	si:ch211-206a7.2	214.39	-1.00408	0.00783734
ENSDARG00000038123.5	ENSDARG00000038123	myosin, light chain 9a, regulatory [Source:ZFIN;Acc:ZDB-GENE-041010-120]	myl9a	ZDB-GENE-041010-120	myl9a	614.339	-1.0044	1.40061e-07
ENSDARG00000057039.4	ENSDARG00000057039	si:ch211-191j22.8 [Source:ZFIN;Acc:ZDB-GENE-091204-10]	si:ch211-191j22.8	ZDB-GENE-091204-10	si:ch211-191j22.8	66.2444	-1.00444	0.000259122
ENSDARG00000044433.6	ENSDARG00000044433	sushi, nidogen and EGF-like domains 1 [Source:ZFIN;Acc:ZDB-GENE-100913-1]	sned1	ZDB-GENE-100913-1	sned1	456.757	-1.00447	1.18969e-09
ENSDARG00000091457.2	ENSDARG00000091457	WAS protein family member 1 [Source:HGNC Symbol;Acc:HGNC:12732]	WASF1 (1 of many)			73.9222	-1.00493	0.00153101
ENSDARG00000039273.6	ENSDARG00000039273	fibulin 5 [Source:ZFIN;Acc:ZDB-GENE-041010-54]	fbln5	ZDB-GENE-041010-54	fbln5	397.309	-1.00506	2.12985e-07
ENSDARG00000003998.9	ENSDARG00000003998	phytanoyl-CoA 2-hydroxylase interacting protein-like a [Source:ZFIN;Acc:ZDB-GENE-061215-64]	phyhipla	ZDB-GENE-061215-64	phyhipla	117.054	-1.00532	0.00179269
ENSDARG00000057427.6	ENSDARG00000057427	synaptic vesicle glycoprotein 2Ba [Source:ZFIN;Acc:ZDB-GENE-070209-134]	sv2ba	ZDB-GENE-070209-134	sv2ba	45.9634	-1.00541	0.0490129
ENSDARG00000023609.10	ENSDARG00000023609	eph receptor A8 [Source:ZFIN;Acc:ZDB-GENE-041014-269]	epha8	ZDB-GENE-041014-269	epha8	87.8843	-1.00554	0.000402547
ENSDARG00000040547.5	ENSDARG00000040547	beta-1,3-glucuronyltransferase 1 (glucuronosyltransferase P) a [Source:ZFIN;Acc:ZDB-GENE-050419-21]	b3gat1a	ZDB-GENE-050419-21	b3gat1a	115.116	-1.00682	1.46857e-05
ENSDARG00000020655.7	ENSDARG00000020655					333.67	-1.00779	3.0753e-08
ENSDARG00000104328.1	ENSDARG00000104328	si:ch211-276i6.1 [Source:ZFIN;Acc:ZDB-GENE-081103-1]	si:ch211-276i6.1	ZDB-GENE-081103-1	si:ch211-276i6.1	20.2401	-1.00821	0.0383393
ENSDARG00000023694.9	ENSDARG00000023694	spondin 1b [Source:ZFIN;Acc:ZDB-GENE-000427-10]	spon1b	ZDB-GENE-000427-10	spon1b	1753.95	-1.00889	3.32155e-20
ENSDARG00000023537.8	ENSDARG00000023537	aryl hydrocarbon receptor 1b [Source:ZFIN;Acc:ZDB-GENE-050922-1]	ahr1b	ZDB-GENE-050922-1	ahr1b	245.868	-1.01133	0.00337614
ENSDARG00000060007.5	ENSDARG00000060007	NEDD4 binding protein 3 [Source:ZFIN;Acc:ZDB-GENE-141216-2]	n4bp3	ZDB-GENE-141216-2	n4bp3	41.609	-1.01134	0.0149488
ENSDARG00000068380.4	ENSDARG00000068380	forkhead box G1c [Source:ZFIN;Acc:ZDB-GENE-050419-26]	foxg1c	ZDB-GENE-050419-26	foxg1c	36.2393	-1.01233	0.0298716
ENSDARG00000070951.6	ENSDARG00000070951	high mobility group AT-hook 1b [Source:ZFIN;Acc:ZDB-GENE-061013-204]	hmga1b	ZDB-GENE-061013-204	hmga1b	355.794	-1.01244	3.0831e-05
ENSDARG00000002510.8	ENSDARG00000002510	diencephalon/mesencephalon homeobox 1b [Source:ZFIN;Acc:ZDB-GENE-050417-97]	dmbx1b	ZDB-GENE-050417-97	dmbx1b	88.1141	-1.01292	1.20838e-05
ENSDARG00000025847.7	ENSDARG00000025847	SRY (sex determining region Y)-box 12 [Source:ZFIN;Acc:ZDB-GENE-040724-33]	sox12	ZDB-GENE-040724-33	sox12	1387.88	-1.01331	1.11602e-05
ENSDARG00000102185.1	ENSDARG00000102185	protocadherin 8 [Source:HGNC Symbol;Acc:HGNC:8660]	PCDH8	ZDB-GENE-120215-215	si:ch211-199f5.1	178.362	-1.01333	0.00860954
ENSDARG00000014232.8	ENSDARG00000014232	si:dkey-121j17.5 [Source:ZFIN;Acc:ZDB-GENE-030131-4745]	si:dkey-121j17.5	ZDB-GENE-030131-4745	si:dkey-121j17.5	31.4271	-1.01353	0.00972601
ENSDARG00000092567.2	ENSDARG00000092567	si:dkey-61l1.4 [Source:ZFIN;Acc:ZDB-GENE-070705-483]	si:dkey-61l1.4	ZDB-GENE-070705-483	si:dkey-61l1.4	234.123	-1.01366	0.000119609
ENSDARG00000057678.4	ENSDARG00000057678	secreted frizzled-related protein 1b [Source:ZFIN;Acc:ZDB-GENE-061103-1]	sfrp1b	ZDB-GENE-061103-1	sfrp1b	272.314	-1.01481	7.34396e-05
ENSDARG00000031761.8	ENSDARG00000031761	Dab, mitogen-responsive phosphoprotein, homolog 2 (Drosophila) [Source:ZFIN;Acc:ZDB-GENE-040303-1]	dab2	ZDB-GENE-040303-1	dab2	690.538	-1.01669	3.19251e-15
ENSDARG00000069407.4	ENSDARG00000069407	zgc:194990 [Source:ZFIN;Acc:ZDB-GENE-081022-171]	zgc:194990	ZDB-GENE-081022-171	zgc:194990	41.6931	-1.01733	0.0116536
ENSDARG00000103554.2	ENSDARG00000103554	notch 1a [Source:ZFIN;Acc:ZDB-GENE-990415-173]	notch1a	ZDB-GENE-990415-173	notch1a	943.91	-1.01786	0.00218667
ENSDARG00000078258.4	ENSDARG00000078258					40.2569	-1.02056	0.0144336
ENSDARG00000044074.6	ENSDARG00000044074	lysyl oxidase-like 2b [Source:ZFIN;Acc:ZDB-GENE-050208-29]	loxl2b	ZDB-GENE-050208-29	loxl2b	1898.81	-1.0208	3.66116e-39
ENSDARG00000070578.5	ENSDARG00000070578	endothelin 2 [Source:ZFIN;Acc:ZDB-GENE-060503-774]	edn2	ZDB-GENE-060503-774	edn2	39.1743	-1.02261	0.00177011
ENSDARG00000004931.8	ENSDARG00000004931	solute carrier family 8 (sodium/calcium exchanger), member 3 [Source:ZFIN;Acc:ZDB-GENE-050810-1]	slc8a3	ZDB-GENE-050810-1	slc8a3	53.1148	-1.02353	0.023268
ENSDARG00000022509.8	ENSDARG00000022509	cytochrome c oxidase subunit IV isoform 2 [Source:ZFIN;Acc:ZDB-GENE-040426-1775]	cox4i2	ZDB-GENE-040426-1775	cox4i2	354.293	-1.02399	7.53122e-06
ENSDARG00000052558.6	ENSDARG00000052558	porcupine homolog (Drosophila) [Source:ZFIN;Acc:ZDB-GENE-081105-87]	porcn	ZDB-GENE-081105-87	porcn	379.61	-1.0246	1.38331e-11
ENSDARG00000018259.8	ENSDARG00000018259	ATPase, Na+/K+ transporting, alpha 3a polypeptide [Source:ZFIN;Acc:ZDB-GENE-001212-7]	atp1a3a	ZDB-GENE-001212-7	atp1a3a	3943.72	-1.02564	1.38033e-05
ENSDARG00000012534.10	ENSDARG00000012534	solute carrier family 6 (neurotransmitter transporter), member 6a [Source:ZFIN;Acc:ZDB-GENE-081104-1]	slc6a6a	ZDB-GENE-081104-1	slc6a6a	56.5807	-1.02684	0.023268
ENSDARG00000023861.4	ENSDARG00000023861	deoxyribonuclease I-like 1-like [Source:ZFIN;Acc:ZDB-GENE-040718-100]	dnase1l1l	ZDB-GENE-040718-100	dnase1l1l	760.078	-1.02776	0.000733481
ENSDARG00000062355.6	ENSDARG00000062355	axonemal dynein light chain domain containing 1 [Source:ZFIN;Acc:ZDB-GENE-050208-341]	axdnd1	ZDB-GENE-050208-341	axdnd1	77.5626	-1.0279	0.000701474
ENSDARG00000061819.5	ENSDARG00000061819	WSC domain containing 2 [Source:ZFIN;Acc:ZDB-GENE-060526-124]	wscd2	ZDB-GENE-060526-124	wscd2	34.7252	-1.02975	0.0201234
ENSDARG00000015144.8	ENSDARG00000015144	SH2 domain containing 4Bb [Source:ZFIN;Acc:ZDB-GENE-130531-42]	sh2d4bb	ZDB-GENE-130531-42	sh2d4bb	36.6177	-1.03114	0.00425194
ENSDARG00000095627.1	ENSDARG00000095627	complement component 1, q subcomponent, C chain [Source:ZFIN;Acc:ZDB-GENE-041010-51]	c1qc	ZDB-GENE-041010-51	c1qc	27.855	-1.03169	0.0135595
ENSDARG00000054584.5	ENSDARG00000054584		FO681288.1			116.512	-1.03412	3.7819e-05
ENSDARG00000087625.2	ENSDARG00000087625			ZDB-GENE-131120-11	si:ch211-173a9.7	108.986	-1.03518	0.00434166
ENSDARG00000013266.7	ENSDARG00000013266	collectin sub-family member 11 [Source:ZFIN;Acc:ZDB-GENE-041114-11]	colec11	ZDB-GENE-041114-11	colec11	98.0458	-1.03879	0.00397308
ENSDARG00000074086.4	ENSDARG00000074086	tectonin beta-propeller repeat containing 1b [Source:ZFIN;Acc:ZDB-GENE-100812-12]	tecpr1b	ZDB-GENE-100812-12	tecpr1b	78.9674	-1.04125	0.000205911
ENSDARG00000013491.10	ENSDARG00000013491	mitogen-activated protein kinase kinase kinase 9 [Source:ZFIN;Acc:ZDB-GENE-081113-5]	map3k9	ZDB-GENE-081113-5	map3k9	35.7572	-1.04201	0.0242243
ENSDARG00000006865.10	ENSDARG00000006865	glycine receptor, alpha 4a [Source:ZFIN;Acc:ZDB-GENE-010410-3]	glra4a	ZDB-GENE-010410-3	glra4a	1040.53	-1.04284	1.64385e-10
ENSDARG00000079671.4	ENSDARG00000079671	phospholipid phosphatase related 4a [Source:ZFIN;Acc:ZDB-GENE-070705-280]	plppr4a	ZDB-GENE-070705-280	plppr4a	71.5884	-1.04395	0.000726646
ENSDARG00000079251.3	ENSDARG00000079251	neuroligin 2b [Source:ZFIN;Acc:ZDB-GENE-090918-3]	nlgn2b	ZDB-GENE-090918-3	nlgn2b	107.193	-1.04573	0.00179001
ENSDARG00000068976.5	ENSDARG00000068976	brain-specific homeobox [Source:ZFIN;Acc:ZDB-GENE-040628-4]	bsx	ZDB-GENE-040628-4	bsx	127.682	-1.04738	4.72334e-05
ENSDARG00000004187.9	ENSDARG00000004187	zgc:122979 [Source:ZFIN;Acc:ZDB-GENE-051127-45]	zgc:122979	ZDB-GENE-051127-45	zgc:122979	159.997	-1.0479	1.15897e-06
ENSDARG00000087641.3	ENSDARG00000087641	cadherin 26, tandem duplicate 2 [Source:ZFIN;Acc:ZDB-GENE-100922-183]	cdh26.2	ZDB-GENE-100922-183	cdh26.2	336.979	-1.04797	0.00839486
ENSDARG00000091723.3	ENSDARG00000091723	si:ch211-202f3.4 [Source:ZFIN;Acc:ZDB-GENE-131120-116]	si:ch211-202f3.4	ZDB-GENE-131120-116	si:ch211-202f3.4	39.7506	-1.04926	0.0199318
ENSDARG00000007990.10	ENSDARG00000007990	wilms tumor 1b [Source:ZFIN;Acc:ZDB-GENE-050420-319]	wt1b	ZDB-GENE-050420-319	wt1b	103.733	-1.0494	3.19969e-05
ENSDARG00000045038.7	ENSDARG00000045038	tektin 3 [Source:ZFIN;Acc:ZDB-GENE-080130-2]	tekt3	ZDB-GENE-080130-2	tekt3	42.9735	-1.04944	0.00127548
ENSDARG00000039133.7	ENSDARG00000039133	laminin, beta 4 [Source:ZFIN;Acc:ZDB-GENE-021226-2]	lamb4	ZDB-GENE-021226-2	lamb4	1455.96	-1.05085	4.64221e-09
ENSDARG00000101585.2	ENSDARG00000101585	trans-2,3-enoyl-CoA reductase a [Source:ZFIN;Acc:ZDB-GENE-090930-1]	tecra	ZDB-GENE-090930-1	tecra	27.7082	-1.05313	0.00995802
ENSDARG00000020794.9	ENSDARG00000020794	neuronal differentiation 6b [Source:ZFIN;Acc:ZDB-GENE-010608-2]	neurod6b	ZDB-GENE-010608-2	neurod6b	1679.78	-1.05316	8.7432e-09
ENSDARG00000103082.1	ENSDARG00000103082		CABZ01118236.1			53.9129	-1.05343	0.000994662
ENSDARG00000078494.3	ENSDARG00000078494	ADAM metallopeptidase with thrombospondin type 1 motif, 14 [Source:ZFIN;Acc:ZDB-GENE-130530-852]	adamts14	ZDB-GENE-130530-852	adamts14	175.562	-1.05392	0.000648023
ENSDARG00000053448.7	ENSDARG00000053448	si:ch211-251f6.6 [Source:ZFIN;Acc:ZDB-GENE-030131-3219]	si:ch211-251f6.6	ZDB-GENE-030131-3219	si:ch211-251f6.6	756.539	-1.05487	1.75656e-06
ENSDARG00000055158.8	ENSDARG00000055158	prospero homeobox 1a [Source:ZFIN;Acc:ZDB-GENE-980526-397]	prox1a	ZDB-GENE-980526-397	prox1a	1475.87	-1.05609	2.40612e-10
ENSDARG00000035798.5	ENSDARG00000035798	guanine nucleotide binding protein (G protein), gamma transducing activity polypeptide 1 [Source:ZFIN;Acc:ZDB-GENE-030131-7596]	gngt1	ZDB-GENE-030131-7596	gngt1	61.3138	-1.057	0.00657958
ENSDARG00000101281.1	ENSDARG00000101281	corin, serine peptidase [Source:ZFIN;Acc:ZDB-GENE-060224-3]	corin	ZDB-GENE-060224-3	corin	211.14	-1.05768	0.00016817
ENSDARG00000062132.5	ENSDARG00000062132	cytochrome P450, family 4, subfamily V, polypeptide 8 [Source:ZFIN;Acc:ZDB-GENE-061103-601]	cyp4v8	ZDB-GENE-061103-601	cyp4v8	512.526	-1.05825	2.31176e-08
ENSDARG00000053544.6	ENSDARG00000053544	heat shock protein 4 like [Source:ZFIN;Acc:ZDB-GENE-030131-2412]	hspa4l	ZDB-GENE-030131-2412	hspa4l	745.673	-1.05945	1.20809e-15
ENSDARG00000062446.4	ENSDARG00000062446	neuralized E3 ubiquitin protein ligase 2 [Source:ZFIN;Acc:ZDB-GENE-070410-31]	neurl2	ZDB-GENE-070410-31	neurl2	254.153	-1.06	1.09952e-07
ENSDARG00000027424.9	ENSDARG00000027424	solute carrier family 25 (mitochondrial carrier; phosphate carrier), member 3a [Source:ZFIN;Acc:ZDB-GENE-040426-1673]	slc25a3a	ZDB-GENE-040426-1673	slc25a3a	51.3598	-1.06126	0.0167449
ENSDARG00000067851.4	ENSDARG00000067851	lipocalin 15 [Source:ZFIN;Acc:ZDB-GENE-060825-349]	lcn15	ZDB-GENE-060825-349	lcn15	192.871	-1.06172	2.44705e-05
ENSDARG00000078618.4	ENSDARG00000078618	inositol polyphosphate-5-phosphatase Kb [Source:ZFIN;Acc:ZDB-GENE-100408-3]	inpp5kb	ZDB-GENE-100408-3	inpp5kb	29.6748	-1.06217	0.00935683
ENSDARG00000004627.6	ENSDARG00000004627	pannexin 3 [Source:ZFIN;Acc:ZDB-GENE-091204-114]	panx3	ZDB-GENE-091204-114	panx3	75.9959	-1.06285	6.57858e-05
ENSDARG00000054177.6	ENSDARG00000054177	adhesion G protein-coupled receptor A1a [Source:ZFIN;Acc:ZDB-GENE-130603-101]	adgra1a	ZDB-GENE-130603-101	adgra1a	78.6232	-1.06297	0.00123273
ENSDARG00000042018.6	ENSDARG00000042018	four and a half LIM domains 2a [Source:ZFIN;Acc:ZDB-GENE-040808-49]	fhl2a	ZDB-GENE-040808-49	fhl2a	473.619	-1.06344	7.26829e-11
ENSDARG00000038278.6	ENSDARG00000038278	prostaglandin I2 (prostacyclin) receptor (IP) [Source:ZFIN;Acc:ZDB-GENE-120511-1]	ptgir	ZDB-GENE-120511-1	ptgir	36.2396	-1.06473	0.00160788
ENSDARG00000090268.4	ENSDARG00000090268	keratin type 1 c19e [Source:ZFIN;Acc:ZDB-GENE-050506-95]	krtt1c19e	ZDB-GENE-050506-95	krtt1c19e	118334	-1.06516	2.23138e-08
ENSDARG00000076572.2	ENSDARG00000076572	crystallin, gamma M2d7 [Source:ZFIN;Acc:ZDB-GENE-060918-5]	crygm2d7	ZDB-GENE-060918-5	crygm2d7	7078.04	-1.06527	3.73553e-05
ENSDARG00000096712.1	ENSDARG00000096712	si:dkey-193p11.2 [Source:ZFIN;Acc:ZDB-GENE-030131-8407]	si:dkey-193p11.2	ZDB-GENE-030131-8407	si:dkey-193p11.2	455.247	-1.0675	0.00282268
ENSDARG00000061749.6	ENSDARG00000061749	5-hydroxytryptamine (serotonin) receptor 3B [Source:ZFIN;Acc:ZDB-GENE-071012-4]	htr3b	ZDB-GENE-071012-4	htr3b	38.8318	-1.06756	0.0383831
ENSDARG00000070465.5	ENSDARG00000070465	si:dkey-13n23.3 [Source:ZFIN;Acc:ZDB-GENE-120214-42]	si:dkey-13n23.3	ZDB-GENE-120214-42	si:dkey-13n23.3	134.927	-1.06798	0.0229405
ENSDARG00000070694.3	ENSDARG00000070694	neurexophilin 3 [Source:ZFIN;Acc:ZDB-GENE-131121-356]	nxph3	ZDB-GENE-131121-356	nxph3	21.0571	-1.06943	0.0371992
ENSDARG00000052497.4	ENSDARG00000052497	zgc:110789 [Source:ZFIN;Acc:ZDB-GENE-050306-38]	zgc:110789	ZDB-GENE-050306-38	zgc:110789	524.043	-1.0705	1.76848e-12
ENSDARG00000100876.1	ENSDARG00000100876	seizure related 6 homolog a [Source:ZFIN;Acc:ZDB-GENE-030131-8208]	sez6a	ZDB-GENE-030131-8208	sez6a	138.395	-1.07093	1.28941e-09
ENSDARG00000006467.11	ENSDARG00000006467	protocadherin 8 [Source:ZFIN;Acc:ZDB-GENE-980526-242]	pcdh8	ZDB-GENE-980526-242	pcdh8	285.687	-1.07124	0.000396094
ENSDARG00000012667.10	ENSDARG00000012667	transcription factor AP-2 beta [Source:ZFIN;Acc:ZDB-GENE-050417-394]	tfap2b	ZDB-GENE-050417-394	tfap2b	1343.16	-1.07174	3.411e-22
ENSDARG00000089805.3	ENSDARG00000089805	protocadherin 18a [Source:ZFIN;Acc:ZDB-GENE-000607-1]	pcdh18a	ZDB-GENE-000607-1	pcdh18a	1226.54	-1.07338	4.88131e-12
ENSDARG00000035350.5	ENSDARG00000035350	preproinsulin [Source:ZFIN;Acc:ZDB-GENE-980526-110]	ins	ZDB-GENE-980526-110	ins	424.315	-1.07353	6.33479e-08
ENSDARG00000061466.6	ENSDARG00000061466	copine Va [Source:ZFIN;Acc:ZDB-GENE-081105-9]	cpne5a	ZDB-GENE-081105-9	cpne5a	36.6745	-1.07443	0.0410044
ENSDARG00000075450.5	ENSDARG00000075450	mohawk homeobox a [Source:ZFIN;Acc:ZDB-GENE-080513-1]	mkxa	ZDB-GENE-080513-1	mkxa	217.092	-1.07781	1.27808e-07
ENSDARG00000076239.4	ENSDARG00000076239	si:ch211-74f19.2 [Source:ZFIN;Acc:ZDB-GENE-160114-78]	si:ch211-74f19.2	ZDB-GENE-160114-78	si:ch211-74f19.2	96.6851	-1.07867	0.000239684
ENSDARG00000094737.1	ENSDARG00000094737	si:ch211-12e13.12 [Source:ZFIN;Acc:ZDB-GENE-070424-121]	si:ch211-12e13.12	ZDB-GENE-070424-121	si:ch211-12e13.12	56.1943	-1.07941	0.00190557
ENSDARG00000019835.6	ENSDARG00000019835	NK2 homeobox 1 [Source:ZFIN;Acc:ZDB-GENE-010404-1]	nkx2.1	ZDB-GENE-010404-1	nkx2.1	211.294	-1.07969	1.43989e-07
ENSDARG00000069261.4	ENSDARG00000069261	methionyl aminopeptidase 2a [Source:ZFIN;Acc:ZDB-GENE-061013-5]	metap2a	ZDB-GENE-061013-5	metap2a	542.426	-1.08022	5.29411e-09
ENSDARG00000078998.4	ENSDARG00000078998	lipoma HMGIC fusion partner-like 4a [Source:ZFIN;Acc:ZDB-GENE-111017-1]	lhfpl4a	ZDB-GENE-111017-1	lhfpl4a	102.668	-1.08109	6.07906e-05
ENSDARG00000075468.3	ENSDARG00000075468	von Willebrand factor A domain containing 1 [Source:ZFIN;Acc:ZDB-GENE-030131-5921]	vwa1	ZDB-GENE-030131-5921	vwa1	364.385	-1.08195	0.00117784
ENSDARG00000076076.6	ENSDARG00000076076	CREB regulated transcription coactivator 1b [Source:ZFIN;Acc:ZDB-GENE-041210-266]	crtc1b	ZDB-GENE-041210-266	crtc1b	33.6786	-1.08195	0.0247499
ENSDARG00000026796.9	ENSDARG00000026796	glutamate receptor, metabotropic 1a [Source:ZFIN;Acc:ZDB-GENE-030131-7893]	grm1a	ZDB-GENE-030131-7893	grm1a	97.5207	-1.08219	3.05391e-05
ENSDARG00000069866.4	ENSDARG00000069866	SRY (sex determining region Y)-box 1a [Source:ZFIN;Acc:ZDB-GENE-040718-186]	sox1a	ZDB-GENE-040718-186	sox1a	700.028	-1.08333	1.15964e-06
ENSDARG00000092521.2	ENSDARG00000092521	jacalin 1 [Source:ZFIN;Acc:ZDB-GENE-030131-8429]	jac1	ZDB-GENE-030131-8429	jac1	273.299	-1.08423	0.00355255
ENSDARG00000090948.4	ENSDARG00000090948	si:ch73-29c22.1 [Source:ZFIN;Acc:ZDB-GENE-091204-309]	si:ch73-29c22.1	ZDB-GENE-091204-309	si:ch73-29c22.1	30.792	-1.08431	0.0295855
ENSDARG00000061909.5	ENSDARG00000061909	si:ch73-233f7.1 [Source:ZFIN;Acc:ZDB-GENE-141215-5]	si:ch73-233f7.1	ZDB-GENE-141215-5	si:ch73-233f7.1	125.459	-1.08794	0.00734593
ENSDARG00000069095.5	ENSDARG00000069095	glutaminase 2a (liver, mitochondrial) [Source:ZFIN;Acc:ZDB-GENE-081105-57]	gls2a	ZDB-GENE-081105-57	gls2a	61.7314	-1.09123	0.0136793
ENSDARG00000074456.3	ENSDARG00000074456	SET domain containing 9 [Source:ZFIN;Acc:ZDB-GENE-120727-15]	setd9	ZDB-GENE-120727-15	setd9	94.3789	-1.09174	0.000372345
ENSDARG00000075924.3	ENSDARG00000075924			ZDB-GENE-080219-4	zgc:171558	342.588	-1.09333	3.25395e-14
ENSDARG00000102211.2	ENSDARG00000102211	colony stimulating factor 3 (granulocyte) a [Source:ZFIN;Acc:ZDB-GENE-091229-1]	csf3a	ZDB-GENE-091229-1	csf3a	20.3873	-1.09406	0.0348779
ENSDARG00000037373.9	ENSDARG00000037373	eph receptor B2a [Source:ZFIN;Acc:ZDB-GENE-070713-2]	ephb2a	ZDB-GENE-070713-2	ephb2a	103.444	-1.09427	0.0207465
ENSDARG00000100583.1	ENSDARG00000100583	HID1 domain containing b [Source:ZFIN;Acc:ZDB-GENE-040718-239]	hid1b	ZDB-GENE-040718-239	hid1b	102.742	-1.09453	7.76669e-08
ENSDARG00000011672.11	ENSDARG00000011672	sema domain, immunoglobulin domain (Ig), short basic domain, secreted, (semaphorin) 3B [Source:ZFIN;Acc:ZDB-GENE-081105-78]	sema3b	ZDB-GENE-081105-78	sema3b	765.876	-1.09456	1.66281e-05
ENSDARG00000055970.5	ENSDARG00000055970	zgc:136971 [Source:ZFIN;Acc:ZDB-GENE-060421-3674]	zgc:136971	ZDB-GENE-060421-3674	zgc:136971	268.149	-1.09501	1.67661e-05
ENSDARG00000052654.8	ENSDARG00000052654	thyroid hormone receptor alpha b [Source:ZFIN;Acc:ZDB-GENE-060613-1]	thrab	ZDB-GENE-060613-1	thrab	76.6194	-1.09514	0.0109557
ENSDARG00000086300.2	ENSDARG00000086300			ZDB-GENE-141216-56	si:ch211-236d3.4	65.7137	-1.0959	0.0194957
ENSDARG00000105498.1	ENSDARG00000105498	TSC22 domain family member 3 [Source:HGNC Symbol;Acc:HGNC:3051]	TSC22D3	ZDB-GENE-160114-28	si:ch211-220e11.3	99.0135	-1.09662	0.0050405
ENSDARG00000018065.11	ENSDARG00000018065	neurotrimin [Source:ZFIN;Acc:ZDB-GENE-060421-6020]	ntm	ZDB-GENE-060421-6020	ntm	45.302	-1.09796	0.00365298
ENSDARG00000002394.9	ENSDARG00000002394	UDP glucuronosyltransferase 5 family, polypeptide D1 [Source:ZFIN;Acc:ZDB-GENE-091118-36]	ugt5d1	ZDB-GENE-091118-36	ugt5d1	31.472	-1.09815	0.0101495
ENSDARG00000017369.10	ENSDARG00000017369	sema domain, immunoglobulin domain (Ig), short basic domain, secreted, (semaphorin) 3D [Source:ZFIN;Acc:ZDB-GENE-990715-2]	sema3d	ZDB-GENE-990715-2	sema3d	1171.33	-1.09843	9.58085e-11
ENSDARG00000086391.3	ENSDARG00000086391	caldesmon 1b [Source:ZFIN;Acc:ZDB-GENE-090313-229]	cald1b	ZDB-GENE-090313-229	cald1b	58.8383	-1.1002	0.0155614
ENSDARG00000045383.5	ENSDARG00000045383	G protein-coupled receptor 22b [Source:ZFIN;Acc:ZDB-GENE-141212-234]	gpr22b	ZDB-GENE-141212-234	gpr22b	33.8839	-1.10198	0.00757636
ENSDARG00000073750.4	ENSDARG00000073750	crystallin, gamma M2d9 [Source:ZFIN;Acc:ZDB-GENE-081105-81]	crygm2d9	ZDB-GENE-081105-81	crygm2d9	5130.75	-1.10368	8.47565e-07
ENSDARG00000021405.11	ENSDARG00000021405	chromodomain helicase DNA binding protein 3 [Source:ZFIN;Acc:ZDB-GENE-121031-4]	chd3	ZDB-GENE-121031-4	chd3	205.943	-1.10373	4.72213e-07
ENSDARG00000007697.8	ENSDARG00000007697	fatty acid binding protein 7, brain, a [Source:ZFIN;Acc:ZDB-GENE-000627-1]	fabp7a	ZDB-GENE-000627-1	fabp7a	21145.1	-1.10489	1.44332e-09
ENSDARG00000088687.3	ENSDARG00000088687	crystallin, gamma M2d17 [Source:ZFIN;Acc:ZDB-GENE-070720-9]	crygm2d17	ZDB-GENE-070720-9	crygm2d17	8580.09	-1.10491	1.42256e-07
ENSDARG00000009401.9	ENSDARG00000009401	versican b [Source:ZFIN;Acc:ZDB-GENE-030131-2185]	vcanb	ZDB-GENE-030131-2185	vcanb	5721.61	-1.1051	3.30718e-06
ENSDARG00000098791.2	ENSDARG00000098791	si:ch211-286k11.4 [Source:ZFIN;Acc:ZDB-GENE-131121-159]	si:ch211-286k11.4	ZDB-GENE-131121-159	si:ch211-286k11.4	15.8141	-1.10733	0.049782
ENSDARG00000062420.6	ENSDARG00000062420	nuclear factor I/A [Source:ZFIN;Acc:ZDB-GENE-050208-501]	nfia	ZDB-GENE-050208-501	nfia	106.08	-1.10791	0.00683877
ENSDARG00000075766.4	ENSDARG00000075766	saccharopine dehydrogenase a [Source:ZFIN;Acc:ZDB-GENE-040718-51]	sccpdha	ZDB-GENE-040718-51	sccpdha	69.057	-1.10822	0.00318857
ENSDARG00000074341.4	ENSDARG00000074341	hydroxylysine kinase, tandem duplicate 2 [Source:ZFIN;Acc:ZDB-GENE-080204-31]	hykk.2	ZDB-GENE-080204-31	hykk.2	50.7407	-1.10859	0.00702592
ENSDARG00000105281.2	ENSDARG00000105281	purinergic receptor P2Y, G-protein coupled, 1 [Source:ZFIN;Acc:ZDB-GENE-121004-2]	p2ry1	ZDB-GENE-121004-2	p2ry1	87.9548	-1.11057	0.0014144
ENSDARG00000098301.1	ENSDARG00000098301	dual specificity phosphatase and pro isomerase domain containing 1 [Source:HGNC Symbol;Acc:HGNC:23481]	DUPD1 (1 of many)			28.3231	-1.11065	0.0178179
ENSDARG00000069048.4	ENSDARG00000069048	serpin peptidase inhibitor, clade F (alpha-2 antiplasmin, pigment epithelium derived factor), member 1 [Source:ZFIN;Acc:ZDB-GENE-040912-2]	serpinf1	ZDB-GENE-040912-2	serpinf1	1443.9	-1.11117	1.21457e-22
ENSDARG00000074480.4	ENSDARG00000074480	connector enhancer of kinase suppressor of Ras 2a [Source:ZFIN;Acc:ZDB-GENE-060228-5]	cnksr2a	ZDB-GENE-060228-5	cnksr2a	30.3411	-1.11126	0.0135083
ENSDARG00000076508.4	ENSDARG00000076508	glutamate receptor, metabotropic 8b [Source:ZFIN;Acc:ZDB-GENE-110421-3]	grm8b	ZDB-GENE-110421-3	grm8b	137.007	-1.11167	4.97614e-07
ENSDARG00000003259.10	ENSDARG00000003259	lysyl oxidase a [Source:ZFIN;Acc:ZDB-GENE-040426-2398]	loxa	ZDB-GENE-040426-2398	loxa	68.3968	-1.11192	0.000216516
ENSDARG00000036031.8	ENSDARG00000036031	septin 5b [Source:ZFIN;Acc:ZDB-GENE-040808-43]	sept5b	ZDB-GENE-040808-43	sept5b	319.684	-1.11206	6.01651e-05
ENSDARG00000035458.7	ENSDARG00000035458	ATPase, Ca++ transporting, cardiac muscle, fast twitch 1 like [Source:ZFIN;Acc:ZDB-GENE-041229-2]	atp2a1l	ZDB-GENE-041229-2	atp2a1l	11872.6	-1.11215	2.51367e-08
ENSDARG00000011400.5	ENSDARG00000011400	troponin C type 1a (slow) [Source:ZFIN;Acc:ZDB-GENE-030523-1]	tnnc1a	ZDB-GENE-030523-1	tnnc1a	224.086	-1.11256	4.16792e-08
ENSDARG00000099266.1	ENSDARG00000099266	vasorin a [Source:ZFIN;Acc:ZDB-GENE-050522-43]	vasna	ZDB-GENE-050522-43	vasna	980.29	-1.11354	3.12486e-07
ENSDARG00000039304.3	ENSDARG00000039304	SIX homeobox 1a [Source:ZFIN;Acc:ZDB-GENE-040718-155]	six1a	ZDB-GENE-040718-155	six1a	436.415	-1.1148	5.30018e-08
ENSDARG00000045444.5	ENSDARG00000045444	frizzled class receptor 8a [Source:ZFIN;Acc:ZDB-GENE-000328-3]	fzd8a	ZDB-GENE-000328-3	fzd8a	1027.82	-1.1151	1.91986e-10
ENSDARG00000041960.7	ENSDARG00000041960			ZDB-GENE-030131-4623	si:ch211-173a9.6	84.4345	-1.11521	0.00430901
ENSDARG00000039513.5	ENSDARG00000039513	zgc:153119 [Source:ZFIN;Acc:ZDB-GENE-061013-199]	zgc:153119	ZDB-GENE-061013-199	zgc:153119	106.977	-1.1155	6.21818e-06
ENSDARG00000099128.1	ENSDARG00000099128	BCL2-like 16 [Source:ZFIN;Acc:ZDB-GENE-140619-1]	bcl2l16	ZDB-GENE-140619-1	bcl2l16	88.664	-1.11565	0.000324344
ENSDARG00000090381.2	ENSDARG00000090381		CABZ01072157.1			37.6211	-1.11638	0.000498167
ENSDARG00000032584.7	ENSDARG00000032584	threonine synthase-like 2 [Source:ZFIN;Acc:ZDB-GENE-051127-19]	thnsl2	ZDB-GENE-051127-19	thnsl2	187.294	-1.11723	7.26806e-05
ENSDARG00000018066.10	ENSDARG00000018066	patched domain containing 1 [Source:ZFIN;Acc:ZDB-GENE-061220-1]	ptchd1	ZDB-GENE-061220-1	ptchd1	47.5311	-1.11798	0.0309668
ENSDARG00000078468.4	ENSDARG00000078468	fibroblast activation protein, alpha [Source:ZFIN;Acc:ZDB-GENE-081104-439]	fap	ZDB-GENE-081104-439	fap	1444.19	-1.12036	4.18503e-22
ENSDARG00000095802.2	ENSDARG00000095802	si:ch1073-155h21.2 [Source:ZFIN;Acc:ZDB-GENE-110411-72]	si:ch1073-155h21.2	ZDB-GENE-110411-72	si:ch1073-155h21.2	28.4978	-1.12221	0.023304
ENSDARG00000097026.2	ENSDARG00000097026	si:dkey-16m19.1 [Source:ZFIN;Acc:ZDB-GENE-030131-7281]	si:dkey-16m19.1	ZDB-GENE-030131-7281	si:dkey-16m19.1	190.665	-1.12229	3.06633e-06
ENSDARG00000019566.6	ENSDARG00000019566	neuronal differentiation 1 [Source:ZFIN;Acc:ZDB-GENE-990415-172]	neurod1	ZDB-GENE-990415-172	neurod1	4405.05	-1.12286	2.50698e-13
ENSDARG00000012366.6	ENSDARG00000012366	fructose-1,6-bisphosphatase 2 [Source:ZFIN;Acc:ZDB-GENE-040822-23]	fbp2	ZDB-GENE-040822-23	fbp2	1424.58	-1.12337	1.83506e-06
ENSDARG00000075161.3	ENSDARG00000075161	defensin, beta-like 1 [Source:ZFIN;Acc:ZDB-GENE-070207-1]	defbl1	ZDB-GENE-070207-1	defbl1	545.648	-1.12462	1.83344e-07
ENSDARG00000060393.5	ENSDARG00000060393	fibrinogen C domain containing 1 [Source:ZFIN;Acc:ZDB-GENE-070424-245]	fibcd1	ZDB-GENE-070424-245	fibcd1	37.4089	-1.12575	0.0139999
ENSDARG00000037475.3	ENSDARG00000037475	forkhead box B2 [Source:ZFIN;Acc:ZDB-GENE-081104-320]	foxb2	ZDB-GENE-081104-320	foxb2	46.5422	-1.1265	0.000313444
ENSDARG00000098989.1	ENSDARG00000098989		CU459012.1			212.637	-1.12651	1.27218e-08
ENSDARG00000059391.5	ENSDARG00000059391	glycogenin 1b [Source:ZFIN;Acc:ZDB-GENE-040625-30]	gyg1b	ZDB-GENE-040625-30	gyg1b	494.869	-1.12668	5.3801e-10
ENSDARG00000100670.2	ENSDARG00000100670	protocadherin 1 gamma 31 [Source:ZFIN;Acc:ZDB-GENE-050609-24]	pcdh1g31	ZDB-GENE-050609-24	pcdh1g31	548.457	-1.12671	1.95659e-09
ENSDARG00000062471.4	ENSDARG00000062471	family with sequence similarity 19 (chemokine (C-C motif)-like), member A4b [Source:ZFIN;Acc:ZDB-GENE-061013-164]	fam19a4b	ZDB-GENE-061013-164	fam19a4b	26.4294	-1.12809	0.0207729
ENSDARG00000097826.2	ENSDARG00000097826	si:dkey-239b22.2 [Source:ZFIN;Acc:ZDB-GENE-131120-8]	si:dkey-239b22.2	ZDB-GENE-131120-8	si:dkey-239b22.2	1390.97	-1.12842	2.92408e-08
ENSDARG00000036239.5	ENSDARG00000036239	glycine amidinotransferase (L-arginine:glycine amidinotransferase) [Source:ZFIN;Acc:ZDB-GENE-021015-1]	gatm	ZDB-GENE-021015-1	gatm	28076.6	-1.12851	8.51655e-05
ENSDARG00000070321.2	ENSDARG00000070321	clarin 2 [Source:ZFIN;Acc:ZDB-GENE-061207-64]	clrn2	ZDB-GENE-061207-64	clrn2	73.8561	-1.12887	0.00161386
ENSDARG00000002071.6	ENSDARG00000002071	adenylosuccinate synthase [Source:ZFIN;Acc:ZDB-GENE-050417-337]	adss	ZDB-GENE-050417-337	adss	837.651	-1.12938	3.43593e-06
ENSDARG00000053966.4	ENSDARG00000053966	cytochrome P450, family 17, subfamily A, polypeptide 2 [Source:ZFIN;Acc:ZDB-GENE-100822-1]	cyp17a2	ZDB-GENE-100822-1	cyp17a2	27.3674	-1.1294	0.0361612
ENSDARG00000076790.3	ENSDARG00000076790	crystallin, gamma M2d16 [Source:ZFIN;Acc:ZDB-GENE-071004-53]	crygm2d16	ZDB-GENE-071004-53	crygm2d16	2306.25	-1.12942	9.37866e-06
ENSDARG00000063682.7	ENSDARG00000063682	formin homology 2 domain containing 3a [Source:ZFIN;Acc:ZDB-GENE-060503-633]	fhod3a	ZDB-GENE-060503-633	fhod3a	240.591	-1.13016	0.000504285
ENSDARG00000004789.10	ENSDARG00000004789	low density lipoprotein receptor-related protein 1Ba [Source:ZFIN;Acc:ZDB-GENE-050208-608]	lrp1ba	ZDB-GENE-050208-608	lrp1ba	32.7045	-1.13037	0.0358205
ENSDARG00000056651.5	ENSDARG00000056651	GDNF family receptor alpha 4a [Source:ZFIN;Acc:ZDB-GENE-080402-10]	gfra4a	ZDB-GENE-080402-10	gfra4a	38.883	-1.13234	0.0011779
ENSDARG00000057504.6	ENSDARG00000057504	si:dkey-202g17.3 [Source:ZFIN;Acc:ZDB-GENE-131127-371]	si:dkey-202g17.3	ZDB-GENE-131127-371	si:dkey-202g17.3	279.457	-1.13277	2.82517e-16
ENSDARG00000054537.5	ENSDARG00000054537	NHS-like 1a [Source:ZFIN;Acc:ZDB-GENE-050411-25]	nhsl1a	ZDB-GENE-050411-25	nhsl1a	399.478	-1.13304	0.000708965
ENSDARG00000087285.2	ENSDARG00000087285	transmembrane protein 182b [Source:ZFIN;Acc:ZDB-GENE-131121-565]	tmem182b	ZDB-GENE-131121-565	tmem182b	27.9446	-1.13316	0.015723
ENSDARG00000032389.3	ENSDARG00000032389	tetraspanin 12 [Source:ZFIN;Acc:ZDB-GENE-040426-1285]	tspan12	ZDB-GENE-040426-1285	tspan12	332.09	-1.13476	4.89022e-13
ENSDARG00000101478.1	ENSDARG00000101478	phospholipid phosphatase related 2a [Source:ZFIN;Acc:ZDB-GENE-040426-1171]	plppr2a	ZDB-GENE-040426-1171	plppr2a	60.5393	-1.13479	0.00513067
ENSDARG00000033498.8	ENSDARG00000033498	RAR-related orphan receptor B [Source:ZFIN;Acc:ZDB-GENE-061204-2]	rorb	ZDB-GENE-061204-2	rorb	485.243	-1.13519	0.0021802
ENSDARG00000100486.1	ENSDARG00000100486	si:dkey-11f5.5 [Source:ZFIN;Acc:ZDB-GENE-110914-126]	si:dkey-11f5.5	ZDB-GENE-110914-126	si:dkey-11f5.5	46.8944	-1.1355	0.048135
ENSDARG00000103641.1	ENSDARG00000103641		CABZ01085241.1			76.7266	-1.13558	9.53215e-05
ENSDARG00000102759.1	ENSDARG00000102759		CT583723.1			26.0187	-1.13659	0.00962127
ENSDARG00000102558.1	ENSDARG00000102558	phosphodiesterase 6H, cGMP-specific, cone, gamma [Source:ZFIN;Acc:ZDB-GENE-040426-1754]	pde6h	ZDB-GENE-040426-1754	pde6h	69.5701	-1.13662	0.0233207
ENSDARG00000100917.1	ENSDARG00000100917	solute carrier family 30 (zinc transporter), member 8 [Source:ZFIN;Acc:ZDB-GENE-060315-10]	slc30a8	ZDB-GENE-060315-10	slc30a8	86.798	-1.13677	0.0229391
ENSDARG00000009782.8	ENSDARG00000009782	myosin, heavy chain 11a, smooth muscle [Source:ZFIN;Acc:ZDB-GENE-050531-1]	myh11a	ZDB-GENE-050531-1	myh11a	315.073	-1.13834	3.02976e-13
ENSDARG00000056774.5	ENSDARG00000056774	G protein-coupled receptor 37 like 1b [Source:ZFIN;Acc:ZDB-GENE-081104-324]	gpr37l1b	ZDB-GENE-081104-324	gpr37l1b	173.688	-1.13883	0.00124242
ENSDARG00000103167.1	ENSDARG00000103167	si:dkey-245n4.2 [Source:ZFIN;Acc:ZDB-GENE-141216-258]	si:dkey-245n4.2	ZDB-GENE-141216-258	si:dkey-245n4.2	88.5758	-1.13987	1.46932e-05
ENSDARG00000071208.3	ENSDARG00000071208	wingless-type MMTV integration site family, member 4a [Source:ZFIN;Acc:ZDB-GENE-980526-352]	wnt4a	ZDB-GENE-980526-352	wnt4a	159.443	-1.14111	2.64547e-06
ENSDARG00000070157.4	ENSDARG00000070157	transglutaminase 2, C polypeptide A [Source:ZFIN;Acc:ZDB-GENE-040912-78]	tgm2a	ZDB-GENE-040912-78	tgm2a	1723.67	-1.14552	5.52008e-10
ENSDARG00000069245.6	ENSDARG00000069245	matrilin 3a [Source:ZFIN;Acc:ZDB-GENE-040822-21]	matn3a	ZDB-GENE-040822-21	matn3a	2057.35	-1.14641	3.34807e-09
ENSDARG00000045141.5	ENSDARG00000045141	aquaporin 8a, tandem duplicate 1 [Source:ZFIN;Acc:ZDB-GENE-040912-106]	aqp8a.1	ZDB-GENE-040912-106	aqp8a.1	363.057	-1.14672	3.72252e-05
ENSDARG00000070092.4	ENSDARG00000070092	potassium voltage-gated channel modifier subfamily V member 1 [Source:HGNC Symbol;Acc:HGNC:18861]	KCNV1	ZDB-GENE-100922-109	si:dkey-201i6.2	19.0001	-1.14844	0.0382097
ENSDARG00000008553.10	ENSDARG00000008553	zgc:136872 [Source:ZFIN;Acc:ZDB-GENE-060421-5204]	zgc:136872	ZDB-GENE-060421-5204	zgc:136872	53.171	-1.1494	0.000657912
ENSDARG00000011635.7	ENSDARG00000011635	scleraxis bHLH transcription factor b [Source:ZFIN;Acc:ZDB-GENE-090806-1]	scxb	ZDB-GENE-090806-1	scxb	15.5245	-1.15052	0.0280293
ENSDARG00000012610.9	ENSDARG00000012610	S-antigen; retina and pineal gland (arrestin) a [Source:ZFIN;Acc:ZDB-GENE-040426-1538]	saga	ZDB-GENE-040426-1538	saga	67.1252	-1.15147	0.00103812
ENSDARG00000023683.8	ENSDARG00000023683	calcium channel, voltage-dependent, L type, alpha 1F subunit [Source:ZFIN;Acc:ZDB-GENE-031104-1]	cacna1fb	ZDB-GENE-031104-1	cacna1fb	56.4942	-1.1526	0.00159429
ENSDARG00000017229.12	ENSDARG00000017229	multiple EGF-like-domains 10 [Source:ZFIN;Acc:ZDB-GENE-080506-1]	megf10	ZDB-GENE-080506-1	megf10	176.539	-1.15444	1.02279e-06
ENSDARG00000070486.4	ENSDARG00000070486	retinol binding protein 7b, cellular [Source:ZFIN;Acc:ZDB-GENE-081022-134]	rbp7b	ZDB-GENE-081022-134	rbp7b	73.3999	-1.15629	0.000103193
ENSDARG00000103013.1	ENSDARG00000103013	protocadherin 1 gamma 22 [Source:ZFIN;Acc:ZDB-GENE-030131-2695]	pcdh1g22	ZDB-GENE-030131-2695	pcdh1g22	383.589	-1.15976	8.83653e-06
ENSDARG00000076310.5	ENSDARG00000076310	si:ch73-290k24.5 [Source:ZFIN;Acc:ZDB-GENE-110411-284]	si:ch73-290k24.5	ZDB-GENE-110411-284	si:ch73-290k24.5	72.9755	-1.16042	0.00119008
ENSDARG00000042616.5	ENSDARG00000042616	sema domain, immunoglobulin domain (Ig), short basic domain, secreted, (semaphorin) 3H [Source:ZFIN;Acc:ZDB-GENE-990715-8]	sema3h	ZDB-GENE-990715-8	sema3h	90.5708	-1.16083	0.00153719
ENSDARG00000105442.1	ENSDARG00000105442	si:cabz01100188.1 [Source:ZFIN;Acc:ZDB-GENE-160114-30]	si:cabz01100188.1	ZDB-GENE-160114-30	si:cabz01100188.1	26.4846	-1.16127	0.00434226
ENSDARG00000002582.9	ENSDARG00000002582	T-box 15 [Source:ZFIN;Acc:ZDB-GENE-020529-1]	tbx15	ZDB-GENE-020529-1	tbx15	613.947	-1.16177	4.62705e-13
ENSDARG00000077341.4	ENSDARG00000077341	protein phosphatase 1, regulatory (inhibitor) subunit 14C [Source:ZFIN;Acc:ZDB-GENE-050706-92]	ppp1r14c	ZDB-GENE-050706-92	ppp1r14c	569.694	-1.16216	4.9732e-06
ENSDARG00000053617.8	ENSDARG00000053617	calcium/calmodulin-dependent protein kinase II alpha [Source:ZFIN;Acc:ZDB-GENE-051113-72]	camk2a	ZDB-GENE-051113-72	camk2a	71.3992	-1.16431	0.00445994
ENSDARG00000101195.1	ENSDARG00000101195	cytochrome P450, family 1, subfamily C, polypeptide 1 [Source:ZFIN;Acc:ZDB-GENE-050522-501]	cyp1c1	ZDB-GENE-050522-501	cyp1c1	313.423	-1.1656	1.04563e-10
ENSDARG00000055965.5	ENSDARG00000055965	kinesin light chain 3 [Source:ZFIN;Acc:ZDB-GENE-060929-772]	klc3	ZDB-GENE-060929-772	klc3	84.9044	-1.16594	1.27921e-08
ENSDARG00000069327.5	ENSDARG00000069327	NK3 homeobox 3 [Source:ZFIN;Acc:ZDB-GENE-050306-27]	nkx3.3	ZDB-GENE-050306-27	nkx3.3	171.463	-1.16603	1.06742e-07
ENSDARG00000063019.7	ENSDARG00000063019	pannexin 2 [Source:ZFIN;Acc:ZDB-GENE-050419-55]	panx2	ZDB-GENE-050419-55	panx2	32.1203	-1.16708	0.0464934
ENSDARG00000102161.1	ENSDARG00000102161			ZDB-GENE-131122-3	si:ch211-148f13.1	27.0674	-1.17	0.00691951
ENSDARG00000076044.5	ENSDARG00000076044	thyrotropin releasing hormone degrading enzyme, tandem duplicate 1 [Source:ZFIN;Acc:ZDB-GENE-170406-2]	trhde.1	ZDB-GENE-170406-2	trhde.1	91.806	-1.17268	0.0117873
ENSDARG00000015399.10	ENSDARG00000015399	forkhead box F1 [Source:ZFIN;Acc:ZDB-GENE-050419-153]	foxf1	ZDB-GENE-050419-153	foxf1	557.863	-1.17329	7.70652e-15
ENSDARG00000087100.3	ENSDARG00000087100	netrin g2b [Source:ZFIN;Acc:ZDB-GENE-110502-1]	ntng2b	ZDB-GENE-110502-1	ntng2b	93.8932	-1.17469	2.3778e-08
ENSDARG00000069478.3	ENSDARG00000069478	solute carrier family 13 (sodium-dependent dicarboxylate transporter), member 3 [Source:ZFIN;Acc:ZDB-GENE-040426-2486]	slc13a3	ZDB-GENE-040426-2486	slc13a3	110.595	-1.17496	1.08792e-07
ENSDARG00000103903.1	ENSDARG00000103903		CABZ01067945.1			146.43	-1.17637	0.00712189
ENSDARG00000037598.8	ENSDARG00000037598	perforin 1.5 [Source:ZFIN;Acc:ZDB-GENE-081105-3]	prf1.5	ZDB-GENE-081105-3	prf1.5	64.3553	-1.17681	5.4571e-06
ENSDARG00000044612.5	ENSDARG00000044612	complement component 1, q subcomponent, B chain [Source:ZFIN;Acc:ZDB-GENE-040801-223]	c1qb	ZDB-GENE-040801-223	c1qb	16.5231	-1.17709	0.0421278
ENSDARG00000091509.2	ENSDARG00000091509	ATPase, H+ transporting, lysosomal accessory protein 1-like a [Source:ZFIN;Acc:ZDB-GENE-110318-1]	atp6ap1la	ZDB-GENE-110318-1	atp6ap1la	107.44	-1.17741	0.0144487
ENSDARG00000091090.3	ENSDARG00000091090	xin actin binding repeat containing 2b [Source:ZFIN;Acc:ZDB-GENE-030521-26]	xirp2b	ZDB-GENE-030521-26	xirp2b	566.79	-1.18018	0.00166941
ENSDARG00000104216.1	ENSDARG00000104216	lysyl oxidase [Source:HGNC Symbol;Acc:HGNC:6664]	LOX			79.3103	-1.18271	8.75487e-05
ENSDARG00000053528.5	ENSDARG00000053528	noggin 3 [Source:ZFIN;Acc:ZDB-GENE-990714-8]	nog3	ZDB-GENE-990714-8	nog3	391.771	-1.18405	2.79524e-10
ENSDARG00000059523.6	ENSDARG00000059523	regulating synaptic membrane exocytosis 4 [Source:ZFIN;Acc:ZDB-GENE-110103-1]	rims4	ZDB-GENE-110103-1	rims4	20.8904	-1.18866	0.0298656
ENSDARG00000051896.6	ENSDARG00000051896	fibrillin 2a [Source:ZFIN;Acc:ZDB-GENE-090112-4]	fbn2a	ZDB-GENE-090112-4	fbn2a	89.2106	-1.18884	0.00912969
ENSDARG00000058357.5	ENSDARG00000058357	ankyrin repeat domain 33ba [Source:ZFIN;Acc:ZDB-GENE-040724-39]	ankrd33ba	ZDB-GENE-040724-39	ankrd33ba	43.0749	-1.19012	0.00314039
ENSDARG00000027940.4	ENSDARG00000027940	potassium voltage-gated channel, subfamily F, member 1a [Source:ZFIN;Acc:ZDB-GENE-041001-217]	kcnf1a	ZDB-GENE-041001-217	kcnf1a	110.775	-1.19095	1.97981e-10
ENSDARG00000044261.7	ENSDARG00000044261	si:ch211-243g18.2 [Source:ZFIN;Acc:ZDB-GENE-030131-2830]	si:ch211-243g18.2	ZDB-GENE-030131-2830	si:ch211-243g18.2	2306.82	-1.19242	2.04627e-07
ENSDARG00000038378.7	ENSDARG00000038378	S-antigen; retina and pineal gland (arrestin) b [Source:ZFIN;Acc:ZDB-GENE-050913-98]	sagb	ZDB-GENE-050913-98	sagb	631.516	-1.1936	0.00110462
ENSDARG00000056650.5	ENSDARG00000056650	zgc:113276 [Source:ZFIN;Acc:ZDB-GENE-050522-7]	zgc:113276	ZDB-GENE-050522-7	zgc:113276	195.717	-1.19496	1.64954e-08
ENSDARG00000060350.5	ENSDARG00000060350	apolipoprotein Da, duplicate 2 [Source:ZFIN;Acc:ZDB-GENE-070912-551]	apoda.2	ZDB-GENE-070912-551	apoda.2	39.382	-1.19516	0.0448839
ENSDARG00000053483.4	ENSDARG00000053483	zgc:113054 [Source:ZFIN;Acc:ZDB-GENE-050320-9]	zgc:113054	ZDB-GENE-050320-9	zgc:113054	1378.58	-1.19629	3.7446e-11
ENSDARG00000053939.5	ENSDARG00000053939	transforming growth factor, alpha [Source:ZFIN;Acc:ZDB-GENE-040724-208]	tgfa	ZDB-GENE-040724-208	tgfa	18.6124	-1.20052	0.0424923
ENSDARG00000062293.6	ENSDARG00000062293	glutaminyl-peptide cyclotransferase-like b [Source:ZFIN;Acc:ZDB-GENE-091118-40]	qpctlb	ZDB-GENE-091118-40	qpctlb	23.946	-1.20089	0.025004
ENSDARG00000097804.2	ENSDARG00000097804	ly6 domain containing, pigment cell [Source:ZFIN;Acc:ZDB-GENE-131127-361]	lypc	ZDB-GENE-131127-361	lypc	269.556	-1.20404	5.20609e-09
ENSDARG00000101368.1	ENSDARG00000101368	cyclic nucleotide gated channel beta 3, tandem duplicate 2 [Source:ZFIN;Acc:ZDB-GENE-091118-102]	cngb3.2	ZDB-GENE-091118-102	cngb3.2	22.3849	-1.20445	0.0370066
ENSDARG00000060319.5	ENSDARG00000060319	sodium channel, voltage-gated, type IV, beta b [Source:ZFIN;Acc:ZDB-GENE-031116-71]	scn4bb	ZDB-GENE-031116-71	scn4bb	31.4267	-1.20471	0.0407116
ENSDARG00000103981.1	ENSDARG00000103981	basic helix-loop-helix family, member a9 [Source:ZFIN;Acc:ZDB-GENE-030131-2201]	bhlha9	ZDB-GENE-030131-2201	bhlha9	360.424	-1.20663	5.22041e-08
ENSDARG00000055398.3	ENSDARG00000055398	forkhead box C1b [Source:ZFIN;Acc:ZDB-GENE-010302-2]	foxc1b	ZDB-GENE-010302-2	foxc1b	1203.44	-1.20753	7.18213e-12
ENSDARG00000030844.7	ENSDARG00000030844	Kruppel-like factor 11a [Source:ZFIN;Acc:ZDB-GENE-030131-3568]	klf11a	ZDB-GENE-030131-3568	klf11a	2470.3	-1.20921	1.37893e-15
ENSDARG00000040274.5	ENSDARG00000040274	secretory carrier membrane protein 5b [Source:ZFIN;Acc:ZDB-GENE-120215-76]	scamp5b	ZDB-GENE-120215-76	scamp5b	100.2	-1.21032	0.000354278
ENSDARG00000068958.6	ENSDARG00000068958	FERM domain containing 7 [Source:ZFIN;Acc:ZDB-GENE-060825-67]	frmd7	ZDB-GENE-060825-67	frmd7	25.0764	-1.21393	0.00805035
ENSDARG00000096322.2	ENSDARG00000096322	si:ch73-379f7.4 [Source:ZFIN;Acc:ZDB-GENE-120215-247]	si:ch73-379f7.4	ZDB-GENE-120215-247	si:ch73-379f7.4	16.5572	-1.21415	0.0493097
ENSDARG00000070726.5	ENSDARG00000070726	cyclic nucleotide gated channel alpha 3a [Source:ZFIN;Acc:ZDB-GENE-090611-2]	cnga3a	ZDB-GENE-090611-2	cnga3a	28.8721	-1.21464	0.00535052
ENSDARG00000101799.2	ENSDARG00000101799	si:ch1073-82l19.1 [Source:ZFIN;Acc:ZDB-GENE-030131-5941]	si:ch1073-82l19.1	ZDB-GENE-030131-5941	si:ch1073-82l19.1	69.839	-1.21528	0.00143536
ENSDARG00000008010.5	ENSDARG00000008010	zgc:194189 [Source:ZFIN;Acc:ZDB-GENE-081022-71]	zgc:194189	ZDB-GENE-081022-71	zgc:194189	30.9065	-1.21546	0.00903332
ENSDARG00000069093.5	ENSDARG00000069093	collagen, type II, alpha 1a [Source:ZFIN;Acc:ZDB-GENE-980526-192]	col2a1a	ZDB-GENE-980526-192	col2a1a	4814.01	-1.21731	9.72611e-05
ENSDARG00000062147.5	ENSDARG00000062147	ornithine carbamoyltransferase [Source:ZFIN;Acc:ZDB-GENE-070912-422]	otc	ZDB-GENE-070912-422	otc	323.981	-1.21902	1.7542e-10
ENSDARG00000005176.6	ENSDARG00000005176	zgc:101040 [Source:ZFIN;Acc:ZDB-GENE-040801-107]	zgc:101040	ZDB-GENE-040801-107	zgc:101040	167.561	-1.21935	2.45977e-07
ENSDARG00000029689.10	ENSDARG00000029689	transketolase a [Source:ZFIN;Acc:ZDB-GENE-130530-578]	tkta	ZDB-GENE-130530-578	tkta	119.997	-1.22126	1.60095e-05
ENSDARG00000062621.6	ENSDARG00000062621	SATB homeobox 1b [Source:ZFIN;Acc:ZDB-GENE-030131-7105]	satb1b	ZDB-GENE-030131-7105	satb1b	69.4956	-1.22356	0.00565158
ENSDARG00000002219.9	ENSDARG00000002219	si:dkey-103j14.5 [Source:ZFIN;Acc:ZDB-GENE-090313-170]	si:dkey-103j14.5	ZDB-GENE-090313-170	si:dkey-103j14.5	22.9308	-1.22416	0.0100185
ENSDARG00000062030.4	ENSDARG00000062030	G protein-coupled receptor 17 [Source:ZFIN;Acc:ZDB-GENE-100922-133]	gpr17	ZDB-GENE-100922-133	gpr17	65.6245	-1.22473	0.0157031
ENSDARG00000015566.11	ENSDARG00000015566	DNA (cytosine-5-)-methyltransferase 3 alpha b [Source:ZFIN;Acc:ZDB-GENE-050314-3]	dnmt3ab	ZDB-GENE-050314-3	dnmt3ab	417.683	-1.2249	1.02234e-05
ENSDARG00000040123.10	ENSDARG00000040123	zinc finger protein, FOG family member 2a [Source:ZFIN;Acc:ZDB-GENE-060130-4]	zfpm2a	ZDB-GENE-060130-4	zfpm2a	264.482	-1.22563	0.00093446
ENSDARG00000024492.8	ENSDARG00000024492	procollagen, type IX, alpha 2 [Source:ZFIN;Acc:ZDB-GENE-030131-9786]	col9a2	ZDB-GENE-030131-9786	col9a2	2797.94	-1.2259	5.51249e-07
ENSDARG00000071355.5	ENSDARG00000071355	si:ch211-197g15.7 [Source:ZFIN;Acc:ZDB-GENE-030131-4763]	si:ch211-197g15.7	ZDB-GENE-030131-4763	si:ch211-197g15.7	28.9979	-1.22627	0.00705992
ENSDARG00000078204.3	ENSDARG00000078204		BX072576.1			14.0563	-1.22676	0.0346464
ENSDARG00000099793.1	ENSDARG00000099793	chondroitin sulfate proteoglycan 5b [Source:ZFIN;Acc:ZDB-GENE-060503-368]	cspg5b	ZDB-GENE-060503-368	cspg5b	917.777	-1.22965	3.88601e-05
ENSDARG00000075505.5	ENSDARG00000075505	prostaglandin F2 receptor inhibitor [Source:HGNC Symbol;Acc:HGNC:9601]	PTGFRN	ZDB-GENE-121214-287	si:ch211-132g1.7	42.3145	-1.22965	0.0283728
ENSDARG00000006747.9	ENSDARG00000006747	transmembrane protein 178B [Source:ZFIN;Acc:ZDB-GENE-040718-92]	tmem178b	ZDB-GENE-040718-92	tmem178b	98.2252	-1.23046	3.92969e-06
ENSDARG00000097693.2	ENSDARG00000097693	si:ch211-248a14.8 [Source:ZFIN;Acc:ZDB-GENE-131126-33]	si:ch211-248a14.8	ZDB-GENE-131126-33	si:ch211-248a14.8	49.3777	-1.23181	0.000246713
ENSDARG00000090292.2	ENSDARG00000090292	RALY RNA binding protein-like [Source:ZFIN;Acc:ZDB-GENE-060607-5]	ralyl	ZDB-GENE-060607-5	ralyl	59.8533	-1.23186	7.9106e-05
ENSDARG00000073874.4	ENSDARG00000073874	crystallin, gamma M2d6 [Source:ZFIN;Acc:ZDB-GENE-040625-145]	crygm2d6	ZDB-GENE-040625-145	crygm2d6	859.836	-1.23479	1.73022e-07
ENSDARG00000059257.6	ENSDARG00000059257	recoverin b [Source:ZFIN;Acc:ZDB-GENE-120815-1]	rcvrnb	ZDB-GENE-120815-1	rcvrnb	91.5393	-1.23496	3.54002e-05
ENSDARG00000056037.6	ENSDARG00000056037	inter-alpha-trypsin inhibitor heavy chain family, member 6 [Source:ZFIN;Acc:ZDB-GENE-050603-1]	itih6	ZDB-GENE-050603-1	itih6	34.9966	-1.23584	0.00243163
ENSDARG00000103988.1	ENSDARG00000103988	myomaker, myoblast fusion factor [Source:ZFIN;Acc:ZDB-GENE-040625-66]	mymk	ZDB-GENE-040625-66	mymk	109.363	-1.23743	9.7396e-05
ENSDARG00000001910.12	ENSDARG00000001910	RAR-related orphan receptor A, paralog b [Source:ZFIN;Acc:ZDB-GENE-040426-855]	rorab	ZDB-GENE-040426-855	rorab	558.84	-1.23807	5.8105e-11
ENSDARG00000043079.5	ENSDARG00000043079	matrix metallopeptidase 23B [Source:HGNC Symbol;Acc:HGNC:7171]	MMP23B			129.52	-1.23822	1.02782e-09
ENSDARG00000060349.7	ENSDARG00000060349	WAS protein family, member 1 [Source:ZFIN;Acc:ZDB-GENE-070705-555]	wasf1	ZDB-GENE-070705-555	wasf1	55.3932	-1.23989	0.000870684
ENSDARG00000009477.9	ENSDARG00000009477	protein kinase, cAMP-dependent, regulatory, type II, alpha, B [Source:ZFIN;Acc:ZDB-GENE-040426-2427]	prkar2ab	ZDB-GENE-040426-2427	prkar2ab	46.7609	-1.24117	0.00169537
ENSDARG00000086912.2	ENSDARG00000086912	crystallin, gamma M2d18 [Source:ZFIN;Acc:ZDB-GENE-040625-154]	crygm2d18	ZDB-GENE-040625-154	crygm2d18	5768.62	-1.24212	6.6222e-06
ENSDARG00000045633.6	ENSDARG00000045633	ankyrin repeat and SOCS box containing 15a [Source:ZFIN;Acc:ZDB-GENE-110421-5]	asb15a	ZDB-GENE-110421-5	asb15a	541.675	-1.2425	5.2141e-08
ENSDARG00000056462.6	ENSDARG00000056462	C-reactive protein 2 [Source:ZFIN;Acc:ZDB-GENE-030131-5826]	crp2	ZDB-GENE-030131-5826	crp2	166.466	-1.24397	1.04326e-10
ENSDARG00000032246.8	ENSDARG00000032246	teleost multiple tissue opsin b [Source:ZFIN;Acc:ZDB-GENE-091118-50]	tmtopsb	ZDB-GENE-091118-50	tmtopsb	23.6899	-1.24517	0.00289885
ENSDARG00000061070.8	ENSDARG00000061070	carbohydrate (chondroitin 6) sulfotransferase 3a [Source:ZFIN;Acc:ZDB-GENE-090312-180]	chst3a	ZDB-GENE-090312-180	chst3a	46.053	-1.24625	0.0230014
ENSDARG00000058556.6	ENSDARG00000058556	mucin 5.2 [Source:ZFIN;Acc:ZDB-GENE-121108-1]	muc5.2	ZDB-GENE-121108-1	muc5.2	821.615	-1.24973	3.01071e-23
ENSDARG00000101980.1	ENSDARG00000101980	BMP binding endothelial regulator [Source:ZFIN;Acc:ZDB-GENE-030219-146]	bmper	ZDB-GENE-030219-146	bmper	897.936	-1.25009	1.93959e-24
ENSDARG00000040948.2	ENSDARG00000040948	oligodendrocyte transcription factor 1 [Source:ZFIN;Acc:ZDB-GENE-050107-2]	olig1	ZDB-GENE-050107-2	olig1	75.8525	-1.25057	2.50412e-05
ENSDARG00000093237.3	ENSDARG00000093237	si:ch211-89o9.4 [Source:ZFIN;Acc:ZDB-GENE-090313-134]	si:ch211-89o9.4	ZDB-GENE-090313-134	si:ch211-89o9.4	180.585	-1.25057	0.000106983
ENSDARG00000094533.1	ENSDARG00000094533	si:dkey-246e1.3 [Source:ZFIN;Acc:ZDB-GENE-070705-416]	si:dkey-246e1.3	ZDB-GENE-070705-416	si:dkey-246e1.3	17.1708	-1.25357	0.0227656
ENSDARG00000099038.1	ENSDARG00000099038	potassium voltage-gated channel, subfamily G, member 1 [Source:ZFIN;Acc:ZDB-GENE-080220-5]	kcng1	ZDB-GENE-080220-5	kcng1	22.9889	-1.25452	0.00233821
ENSDARG00000097169.1	ENSDARG00000097169	si:ch73-330k17.3 [Source:ZFIN;Acc:ZDB-GENE-131121-190]	si:ch73-330k17.3	ZDB-GENE-131121-190	si:ch73-330k17.3	21.779	-1.25546	0.00570031
ENSDARG00000095188.1	ENSDARG00000095188	si:dkey-189h5.6 [Source:ZFIN;Acc:ZDB-GENE-060526-230]	si:dkey-189h5.6	ZDB-GENE-060526-230	si:dkey-189h5.6	34.5857	-1.25563	0.00405043
ENSDARG00000040528.6	ENSDARG00000040528	lectin, galactoside-binding, soluble, 3 binding protein b [Source:ZFIN;Acc:ZDB-GENE-040426-2262]	lgals3bpb	ZDB-GENE-040426-2262	lgals3bpb	216.348	-1.25895	9.73697e-08
ENSDARG00000002760.4	ENSDARG00000002760	growth differentiation factor 5 [Source:ZFIN;Acc:ZDB-GENE-990415-39]	gdf5	ZDB-GENE-990415-39	gdf5	54.5457	-1.26019	7.03192e-05
ENSDARG00000054890.4	ENSDARG00000054890	retinal G protein coupled receptor a [Source:ZFIN;Acc:ZDB-GENE-040924-6]	rgra	ZDB-GENE-040924-6	rgra	161.744	-1.26106	7.04421e-06
ENSDARG00000028098.7	ENSDARG00000028098	fucosyltransferase 9d [Source:ZFIN;Acc:ZDB-GENE-050309-15]	fut9d	ZDB-GENE-050309-15	fut9d	2898.09	-1.2612	2.80071e-12
ENSDARG00000104457.1	ENSDARG00000104457			ZDB-GENE-120215-229	si:dkeyp-72e1.7	88.6607	-1.26237	4.89129e-05
ENSDARG00000087717.3	ENSDARG00000087717	transmembrane protease, serine 5 [Source:ZFIN;Acc:ZDB-GENE-131121-184]	tmprss5	ZDB-GENE-131121-184	tmprss5	217.321	-1.26362	3.51067e-11
ENSDARG00000092976.3	ENSDARG00000092976	si:ch211-127i16.2 [Source:ZFIN;Acc:ZDB-GENE-091204-54]	si:ch211-127i16.2	ZDB-GENE-091204-54	si:ch211-127i16.2	50.5166	-1.26379	0.000381921
ENSDARG00000045685.7	ENSDARG00000045685	contactin 1b [Source:ZFIN;Acc:ZDB-GENE-041210-236]	cntn1b	ZDB-GENE-041210-236	cntn1b	290.575	-1.2639	4.44739e-11
ENSDARG00000075375.3	ENSDARG00000075375	zgc:171501 [Source:ZFIN;Acc:ZDB-GENE-080204-10]	zgc:171501	ZDB-GENE-080204-10	zgc:171501	25.1576	-1.2641	0.00549145
ENSDARG00000076972.4	ENSDARG00000076972	plasmalemma vesicle associated protein [Source:ZFIN;Acc:ZDB-GENE-070912-432]	plvap	ZDB-GENE-070912-432	plvap	81.4515	-1.2654	0.00107088
ENSDARG00000052917.2	ENSDARG00000052917	si:ch211-202f3.3 [Source:ZFIN;Acc:ZDB-GENE-080917-19]	si:ch211-202f3.3	ZDB-GENE-080917-19	si:ch211-202f3.3	2378.98	-1.26553	8.33957e-08
ENSDARG00000079802.3	ENSDARG00000079802	arylalkylamine N-acetyltransferase 2 [Source:ZFIN;Acc:ZDB-GENE-991019-6]	aanat2	ZDB-GENE-991019-6	aanat2	88.9167	-1.26585	0.00110462
ENSDARG00000011239.5	ENSDARG00000011239	protein phosphatase 1, regulatory (inhibitor) subunit 14Aa [Source:ZFIN;Acc:ZDB-GENE-050417-413]	ppp1r14aa	ZDB-GENE-050417-413	ppp1r14aa	139.53	-1.26627	1.60898e-09
ENSDARG00000006896.7	ENSDARG00000006896	LIM homeobox 6 [Source:ZFIN;Acc:ZDB-GENE-041025-1]	lhx6	ZDB-GENE-041025-1	lhx6	233.764	-1.26668	8.82617e-13
ENSDARG00000092283.1	ENSDARG00000092283	CX chemokine ligand 34b, duplicate 11 [Source:ZFIN;Acc:ZDB-GENE-091204-33]	cxl34b.11	ZDB-GENE-091204-33	cxl34b.11	127.382	-1.26698	4.32639e-06
ENSDARG00000036999.8	ENSDARG00000036999	dispatched RND transporter family member 3 [Source:HGNC Symbol;Acc:HGNC:29251]	DISP3	ZDB-GENE-081104-407	si:dkey-32e23.6	80.7509	-1.2673	8.15661e-05
ENSDARG00000028469.7	ENSDARG00000028469	ribosomal protein S6 kinase, polypeptide 2 [Source:ZFIN;Acc:ZDB-GENE-090827-1]	rps6ka2	ZDB-GENE-090827-1	rps6ka2	26.3089	-1.26907	0.00863951
ENSDARG00000010478.11	ENSDARG00000010478	heat shock protein 90, alpha (cytosolic), class A member 1, tandem duplicate 1 [Source:ZFIN;Acc:ZDB-GENE-990415-94]	hsp90aa1.1	ZDB-GENE-990415-94	hsp90aa1.1	5207.43	-1.27001	4.47018e-06
ENSDARG00000077691.6	ENSDARG00000077691	info solute carrier family 13 (sodium-dependent citrate transporter), member 5a [Source:ZFIN;Acc:ZDB-GENE-030131-4628]	slc13a5a	ZDB-GENE-030131-4628	slc13a5a	66.9505	-1.27006	2.04289e-06
ENSDARG00000099406.2	ENSDARG00000099406	leucine-rich repeat, immunoglobulin-like and transmembrane domains 1b [Source:ZFIN;Acc:ZDB-GENE-060616-45]	lrit1b	ZDB-GENE-060616-45	lrit1b	32.87	-1.27018	0.00301745
ENSDARG00000016088.10	ENSDARG00000016088	reticulon 2a [Source:ZFIN;Acc:ZDB-GENE-060420-1]	rtn2a	ZDB-GENE-060420-1	rtn2a	470.7	-1.27105	1.23043e-06
ENSDARG00000090468.2	ENSDARG00000090468	protein phosphatase 1, regulatory subunit 3Aa [Source:ZFIN;Acc:ZDB-GENE-110914-122]	ppp1r3aa	ZDB-GENE-110914-122	ppp1r3aa	390.73	-1.27135	7.9261e-14
ENSDARG00000056587.4	ENSDARG00000056587	cytochrome P450, family 2, subfamily R, polypeptide 1 [Source:ZFIN;Acc:ZDB-GENE-110114-1]	cyp2r1	ZDB-GENE-110114-1	cyp2r1	60.8059	-1.27291	0.000726646
ENSDARG00000093629.2	ENSDARG00000093629	si:ch211-106h4.4 [Source:ZFIN;Acc:ZDB-GENE-070705-14]	si:ch211-106h4.4	ZDB-GENE-070705-14	si:ch211-106h4.4	33.9937	-1.27309	0.00889162
ENSDARG00000070467.6	ENSDARG00000070467	lactamase, beta-like 1b [Source:ZFIN;Acc:ZDB-GENE-061207-53]	lactbl1b	ZDB-GENE-061207-53	lactbl1b	17.3766	-1.27549	0.0202337
ENSDARG00000027360.8	ENSDARG00000027360	si:ch211-106h11.3 [Source:ZFIN;Acc:ZDB-GENE-050208-296]	si:ch211-106h11.3	ZDB-GENE-050208-296	si:ch211-106h11.3	43.2736	-1.27578	0.000946007
ENSDARG00000077257.5	ENSDARG00000077257	T-cell immunoglobulin and mucin domain containing 4 [Source:ZFIN;Acc:ZDB-GENE-080303-10]	timd4	ZDB-GENE-080303-10	timd4	26.2595	-1.27932	0.00149926
ENSDARG00000056541.7	ENSDARG00000056541	nuclear receptor subfamily 0, group B, member 1 [Source:ZFIN;Acc:ZDB-GENE-070130-1]	nr0b1	ZDB-GENE-070130-1	nr0b1	89.8883	-1.28065	5.79252e-06
ENSDARG00000054515.4	ENSDARG00000054515		CR925773.1			14.6956	-1.28292	0.0148761
ENSDARG00000071590.5	ENSDARG00000071590	si:ch211-236g6.1 [Source:ZFIN;Acc:ZDB-GENE-050208-448]	si:ch211-236g6.1	ZDB-GENE-050208-448	si:ch211-236g6.1	87.569	-1.28314	5.58516e-06
ENSDARG00000011797.8	ENSDARG00000011797	family with sequence similarity 46, member Bb [Source:ZFIN;Acc:ZDB-GENE-060503-431]	fam46bb	ZDB-GENE-060503-431	fam46bb	187.286	-1.28403	4.92219e-19
ENSDARG00000019945.12	ENSDARG00000019945	protein tyrosine phosphatase, receptor type, D, b [Source:ZFIN;Acc:ZDB-GENE-070615-38]	ptprdb	ZDB-GENE-070615-38	ptprdb	201.473	-1.28543	0.00254601
ENSDARG00000060482.7	ENSDARG00000060482	midline 1 [Source:ZFIN;Acc:ZDB-GENE-110411-205]	mid1	ZDB-GENE-110411-205	mid1	86.036	-1.28647	0.000441787
ENSDARG00000067549.4	ENSDARG00000067549	ADAM metallopeptidase with thrombospondin type 1 motif, 12 [Source:ZFIN;Acc:ZDB-GENE-070705-471]	adamts12	ZDB-GENE-070705-471	adamts12	152.142	-1.28648	8.59971e-06
ENSDARG00000098612.1	ENSDARG00000098612	cholinergic receptor, muscarinic 2a [Source:ZFIN;Acc:ZDB-GENE-030314-1]	chrm2a	ZDB-GENE-030314-1	chrm2a	14.8304	-1.28802	0.0281715
ENSDARG00000086070.2	ENSDARG00000086070	fibroblast growth factor 20b [Source:ZFIN;Acc:ZDB-GENE-060117-5]	fgf20b	ZDB-GENE-060117-5	fgf20b	45.426	-1.28866	0.00028002
ENSDARG00000094327.2	ENSDARG00000094327	si:dkey-205k8.5 [Source:ZFIN;Acc:ZDB-GENE-141216-11]	si:dkey-205k8.5	ZDB-GENE-141216-11	si:dkey-205k8.5	39.3915	-1.28883	0.0044094
ENSDARG00000099648.1	ENSDARG00000099648		CABZ01102047.1			103.2	-1.29117	0.00780595
ENSDARG00000019357.7	ENSDARG00000019357	fatty acid binding protein 1a, liver [Source:ZFIN;Acc:ZDB-GENE-020318-3]	fabp1a	ZDB-GENE-020318-3	fabp1a	22.6289	-1.29319	0.0118283
ENSDARG00000078755.4	ENSDARG00000078755	phospholipid phosphatase related 4b [Source:ZFIN;Acc:ZDB-GENE-091118-37]	plppr4b	ZDB-GENE-091118-37	plppr4b	27.5943	-1.29644	0.0153771
ENSDARG00000004964.9	ENSDARG00000004964	cytochrome P450, family 4, subfamily T, polypeptide 8 [Source:ZFIN;Acc:ZDB-GENE-031219-3]	cyp4t8	ZDB-GENE-031219-3	cyp4t8	57.0616	-1.29655	5.92248e-05
ENSDARG00000076994.4	ENSDARG00000076994	adhesion G protein-coupled receptor A2 [Source:ZFIN;Acc:ZDB-GENE-081104-363]	adgra2	ZDB-GENE-081104-363	adgra2	329.499	-1.29882	4.26773e-05
ENSDARG00000100139.1	ENSDARG00000100139	si:ch211-113d22.2 [Source:ZFIN;Acc:ZDB-GENE-141222-39]	si:ch211-113d22.2	ZDB-GENE-141222-39	si:ch211-113d22.2	34.4576	-1.30143	0.00406064
ENSDARG00000073716.5	ENSDARG00000073716	carboxypeptidase X (M14 family), member 1a [Source:ZFIN;Acc:ZDB-GENE-030131-5284]	cpxm1a	ZDB-GENE-030131-5284	cpxm1a	723.825	-1.3015	2.78928e-11
ENSDARG00000051981.5	ENSDARG00000051981	syntaxin 3 [Source:HGNC Symbol;Acc:HGNC:11438]	STX3	ZDB-GENE-070620-13	zgc:165520	124.461	-1.30201	1.15044e-07
ENSDARG00000070107.5	ENSDARG00000070107	SIX homeobox 7 [Source:ZFIN;Acc:ZDB-GENE-990825-28]	six7	ZDB-GENE-990825-28	six7	177.32	-1.30214	0.0032509
ENSDARG00000026771.6	ENSDARG00000026771	transmembrane protein 41ab [Source:ZFIN;Acc:ZDB-GENE-040426-2050]	tmem41ab	ZDB-GENE-040426-2050	tmem41ab	133.991	-1.30628	9.37597e-07
ENSDARG00000091361.2	ENSDARG00000091361	si:ch211-12n8.3 [Source:ZFIN;Acc:ZDB-GENE-110411-198]	si:ch211-12n8.3	ZDB-GENE-110411-198	si:ch211-12n8.3	15.6604	-1.30722	0.0179897
ENSDARG00000056742.5	ENSDARG00000056742	collapsin response mediator protein 1 [Source:ZFIN;Acc:ZDB-GENE-050720-1]	crmp1	ZDB-GENE-050720-1	crmp1	521.397	-1.3074	2.9487e-11
ENSDARG00000003706.9	ENSDARG00000003706	ryanodine receptor 2b (cardiac) [Source:ZFIN;Acc:ZDB-GENE-061226-3]	ryr2b	ZDB-GENE-061226-3	ryr2b	67.6384	-1.30993	0.00505503
ENSDARG00000093453.3	ENSDARG00000093453	AT hook, DNA binding motif, containing 1 [Source:ZFIN;Acc:ZDB-GENE-060503-584]	ahdc1	ZDB-GENE-060503-584	ahdc1	202.572	-1.31005	1.66405e-05
ENSDARG00000035694.8	ENSDARG00000035694	starmaker [Source:ZFIN;Acc:ZDB-GENE-031112-4]	stm	ZDB-GENE-031112-4	stm	3917.71	-1.31064	4.20677e-21
ENSDARG00000056502.7	ENSDARG00000056502	si:ch73-334d15.4 [Source:ZFIN;Acc:ZDB-GENE-091204-184]	si:ch73-334d15.4	ZDB-GENE-091204-184	si:ch73-334d15.4	24.1266	-1.31225	0.00355255
ENSDARG00000059558.6	ENSDARG00000059558	tectorin alpha [Source:ZFIN;Acc:ZDB-GENE-110411-120]	tecta	ZDB-GENE-110411-120	tecta	81.6036	-1.31238	0.00179731
ENSDARG00000028485.9	ENSDARG00000028485	calcium binding protein 5b [Source:ZFIN;Acc:ZDB-GENE-050522-146]	cabp5b	ZDB-GENE-050522-146	cabp5b	16.9822	-1.31323	0.0242541
ENSDARG00000097187.2	ENSDARG00000097187	si:ch211-153l6.6 [Source:ZFIN;Acc:ZDB-GENE-131121-98]	si:ch211-153l6.6	ZDB-GENE-131121-98	si:ch211-153l6.6	53.0898	-1.3139	1.62901e-05
ENSDARG00000100780.2	ENSDARG00000100780	solute carrier organic anion transporter family, member 1E1 [Source:ZFIN;Acc:ZDB-GENE-100818-2]	slco1e1	ZDB-GENE-100818-2	slco1e1	10.4314	-1.3146	0.0476853
ENSDARG00000078068.2	ENSDARG00000078068	ATP-binding cassette, sub-family G (WHITE), member 4b [Source:ZFIN;Acc:ZDB-GENE-080215-10]	abcg4b	ZDB-GENE-080215-10	abcg4b	35.6552	-1.31475	6.95699e-05
ENSDARG00000005943.9	ENSDARG00000005943	HtrA serine peptidase 4 [Source:ZFIN;Acc:ZDB-GENE-131120-192]	htra4	ZDB-GENE-131120-192	htra4	79.8297	-1.31516	1.19904e-07
ENSDARG00000038862.7	ENSDARG00000038862	potassium voltage-gated channel, Shab-related subfamily, member 2 [Source:ZFIN;Acc:ZDB-GENE-070912-170]	kcnb2	ZDB-GENE-070912-170	kcnb2	35.4789	-1.3198	5.72554e-05
ENSDARG00000102491.1	ENSDARG00000102491	G protein-coupled receptor 142 [Source:ZFIN;Acc:ZDB-GENE-130603-30]	gpr142	ZDB-GENE-130603-30	gpr142	16.2446	-1.32091	0.0208101
ENSDARG00000055591.6	ENSDARG00000055591	pipecolic acid oxidase [Source:ZFIN;Acc:ZDB-GENE-110627-2]	pipox	ZDB-GENE-110627-2	pipox	74.4033	-1.32197	7.71588e-05
ENSDARG00000079779.4	ENSDARG00000079779	Ras association and DIL domains [Source:ZFIN;Acc:ZDB-GENE-071206-1]	radil	ZDB-GENE-071206-1	radil	130.511	-1.32374	2.84048e-06
ENSDARG00000074524.4	ENSDARG00000074524	contactin associated protein 1 [Source:ZFIN;Acc:ZDB-GENE-030916-2]	cntnap1	ZDB-GENE-030916-2	cntnap1	64.2857	-1.32407	3.85146e-06
ENSDARG00000001437.10	ENSDARG00000001437	solute carrier family 2 (facilitated glucose transporter), member 1a [Source:ZFIN;Acc:ZDB-GENE-030131-3158]	slc2a1a	ZDB-GENE-030131-3158	slc2a1a	133.826	-1.32445	2.56234e-05
ENSDARG00000035606.5	ENSDARG00000035606	aldehyde dehydrogenase 3 family, member B2 [Source:ZFIN;Acc:ZDB-GENE-060531-79]	aldh3b2	ZDB-GENE-060531-79	aldh3b2	45.6524	-1.3246	0.000113005
ENSDARG00000103713.2	ENSDARG00000103713	CD248 molecule, endosialin a [Source:ZFIN;Acc:ZDB-GENE-030131-2084]	cd248a	ZDB-GENE-030131-2084	cd248a	1617.82	-1.32573	5.23832e-33
ENSDARG00000075532.6	ENSDARG00000075532	solute carrier family 4, sodium borate transporter, member 11 [Source:ZFIN;Acc:ZDB-GENE-090313-183]	slc4a11	ZDB-GENE-090313-183	slc4a11	34.4625	-1.32651	0.00540842
ENSDARG00000089429.3	ENSDARG00000089429	si:dkey-205h13.2 [Source:ZFIN;Acc:ZDB-GENE-080225-18]	si:dkey-205h13.2	ZDB-GENE-080225-18	si:dkey-205h13.2	487.767	-1.32697	4.19506e-15
ENSDARG00000075015.4	ENSDARG00000075015	heme-binding protein soul5 [Source:ZFIN;Acc:ZDB-GENE-110718-2]	soul5	ZDB-GENE-110718-2	soul5	116.672	-1.3277	1.46976e-06
ENSDARG00000087438.2	ENSDARG00000087438	si:dkey-257i7.5 [Source:ZFIN;Acc:ZDB-GENE-131121-377]	spi2	ZDB-GENE-131121-377	spi2	32.3657	-1.32988	0.00229577
ENSDARG00000042956.5	ENSDARG00000042956	cytochrome P450, family 2, subfamily AD, polypeptide 6 [Source:ZFIN;Acc:ZDB-GENE-041001-157]	cyp2ad6	ZDB-GENE-041001-157	cyp2ad6	19.5045	-1.33145	0.0105249
ENSDARG00000074839.4	ENSDARG00000074839	interphotoreceptor matrix proteoglycan 1b [Source:ZFIN;Acc:ZDB-GENE-101007-1]	impg1b	ZDB-GENE-101007-1	impg1b	52.2716	-1.33369	0.000140315
ENSDARG00000009215.6	ENSDARG00000009215			ZDB-GENE-050417-293	zgc:112437	67.6168	-1.33445	0.000714647
ENSDARG00000024101.8	ENSDARG00000024101	adrenoceptor alpha 1D [Source:ZFIN;Acc:ZDB-GENE-090312-203]	adra1d	ZDB-GENE-090312-203	adra1d	53.9503	-1.33468	0.000679073
ENSDARG00000002037.10	ENSDARG00000002037	6-phosphofructo-2-kinase/fructose-2,6-biphosphatase 2b [Source:ZFIN;Acc:ZDB-GENE-120222-1]	pfkfb2b	ZDB-GENE-120222-1	pfkfb2b	84.9417	-1.33496	1.75087e-06
ENSDARG00000069495.5	ENSDARG00000069495	transmembrane protein 179B [Source:ZFIN;Acc:ZDB-GENE-091204-145]	tmem179b	ZDB-GENE-091204-145	tmem179b	52.3311	-1.33532	4.13909e-05
ENSDARG00000040469.5	ENSDARG00000040469	ectonucleotide pyrophosphatase/phosphodiesterase 6 [Source:ZFIN;Acc:ZDB-GENE-031205-1]	enpp6	ZDB-GENE-031205-1	enpp6	154.814	-1.33583	3.7819e-05
ENSDARG00000104329.1	ENSDARG00000104329	si:ch73-281k2.5 [Source:ZFIN;Acc:ZDB-GENE-141222-10]	si:ch73-281k2.5	ZDB-GENE-141222-10	si:ch73-281k2.5	77.4549	-1.3364	2.44396e-05
ENSDARG00000043446.3	ENSDARG00000043446	EF-hand domain family, member D1 [Source:ZFIN;Acc:ZDB-GENE-030131-7461]	efhd1	ZDB-GENE-030131-7461	efhd1	572.014	-1.33926	5.10868e-10
ENSDARG00000019861.7	ENSDARG00000019861	fibrinogen-like 2a [Source:ZFIN;Acc:ZDB-GENE-030131-9506]	fgl2a	ZDB-GENE-030131-9506	fgl2a	58.7863	-1.34055	4.57996e-06
ENSDARG00000076748.4	ENSDARG00000076748	netrin 2 [Source:ZFIN;Acc:ZDB-GENE-050310-2]	ntn2	ZDB-GENE-050310-2	ntn2	101.584	-1.34059	0.000835256
ENSDARG00000076321.5	ENSDARG00000076321	collagen, type XXVIII, alpha 2a [Source:ZFIN;Acc:ZDB-GENE-030131-4444]	col28a2a	ZDB-GENE-030131-4444	col28a2a	2903.8	-1.34273	2.13747e-07
ENSDARG00000011640.7	ENSDARG00000011640	synaptotagmin Vb [Source:ZFIN;Acc:ZDB-GENE-050522-134]	syt5b	ZDB-GENE-050522-134	syt5b	783.587	-1.34479	1.02411e-06
ENSDARG00000052121.5	ENSDARG00000052121	recombination activating gene 2 [Source:ZFIN;Acc:ZDB-GENE-990415-235]	rag2	ZDB-GENE-990415-235	rag2	26.4309	-1.35004	0.00413246
ENSDARG00000061848.7	ENSDARG00000061848	collagen, type XV, alpha 1b [Source:ZFIN;Acc:ZDB-GENE-070912-689]	col15a1b	ZDB-GENE-070912-689	col15a1b	396.97	-1.35272	7.9214e-09
ENSDARG00000074761.5	ENSDARG00000074761	coiled-coil domain containing 64 [Source:ZFIN;Acc:ZDB-GENE-091204-439]	ccdc64	ZDB-GENE-091204-439	ccdc64	22.9264	-1.35297	0.00445847
ENSDARG00000024006.3	ENSDARG00000024006	reprimo, TP53 dependent G2 arrest mediator candidate b [Source:ZFIN;Acc:ZDB-GENE-040426-1779]	rprmb	ZDB-GENE-040426-1779	rprmb	35.8195	-1.35476	0.00130749
ENSDARG00000061818.1	ENSDARG00000061818	mesenchyme homeobox 2b [Source:ZFIN;Acc:ZDB-GENE-060503-853]	meox2b	ZDB-GENE-060503-853	meox2b	93.1033	-1.35599	1.04346e-10
ENSDARG00000059139.5	ENSDARG00000059139	WAP, follistatin/kazal, immunoglobulin, kunitz and netrin domain containing 2b [Source:ZFIN;Acc:ZDB-GENE-110414-1]	wfikkn2b	ZDB-GENE-110414-1	wfikkn2b	31.0417	-1.35711	0.0279809
ENSDARG00000056804.6	ENSDARG00000056804	interleukin 4 induced 1 [Source:HGNC Symbol;Acc:HGNC:19094]	IL4I1	ZDB-GENE-030131-9110	si:dkey-40g16.6	57.4617	-1.36129	0.000313331
ENSDARG00000029995.8	ENSDARG00000029995	troponin I type 2b (skeletal, fast), tandem duplicate 2 [Source:ZFIN;Acc:ZDB-GENE-040801-9]	tnni2b.2	ZDB-GENE-040801-9	tnni2b.2	3133.72	-1.36134	3.11156e-13
ENSDARG00000091792.3	ENSDARG00000091792	A kinase (PRKA) anchor protein 12a [Source:ZFIN;Acc:ZDB-GENE-110310-3]	akap12a	ZDB-GENE-110310-3	akap12a	87.6831	-1.36327	0.000107756
ENSDARG00000079107.3	ENSDARG00000079107	C-type lectin domain containing 11A [Source:ZFIN;Acc:ZDB-GENE-130530-861]	clec11a	ZDB-GENE-130530-861	clec11a	39.1209	-1.36367	0.000693497
ENSDARG00000089326.2	ENSDARG00000089326	Rho GTPase activating protein 20 [Source:ZFIN;Acc:ZDB-GENE-071015-1]	arhgap20	ZDB-GENE-071015-1	arhgap20	125.108	-1.3656	7.99805e-07
ENSDARG00000053829.7	ENSDARG00000053829	paired box 9 [Source:ZFIN;Acc:ZDB-GENE-980526-399]	pax9	ZDB-GENE-980526-399	pax9	308.828	-1.36683	1.27834e-18
ENSDARG00000105301.1	ENSDARG00000105301	SRY (sex determining region Y)-box 8a [Source:ZFIN;Acc:ZDB-GENE-130530-719]	sox8a	ZDB-GENE-130530-719	sox8a	46.3796	-1.36683	0.00636227
ENSDARG00000098476.1	ENSDARG00000098476	si:dkey-113d16.9 [Source:ZFIN;Acc:ZDB-GENE-130603-86]	si:dkey-113d16.9	ZDB-GENE-130603-86	si:dkey-113d16.9	683.662	-1.36728	1.34103e-07
ENSDARG00000040466.6	ENSDARG00000040466	villin 1 [Source:ZFIN;Acc:ZDB-GENE-040426-799]	vil1	ZDB-GENE-040426-799	vil1	116.422	-1.36944	7.66277e-09
ENSDARG00000055100.4	ENSDARG00000055100	chemokine (C-X-C motif) ligand 12b (stromal cell-derived factor 1) [Source:ZFIN;Acc:ZDB-GENE-030721-1]	cxcl12b	ZDB-GENE-030721-1	cxcl12b	247.531	-1.37138	6.43259e-09
ENSDARG00000091650.2	ENSDARG00000091650	IGF-like family receptor 1 [Source:ZFIN;Acc:ZDB-GENE-121211-3]	igflr1	ZDB-GENE-121211-3	igflr1	35.9531	-1.37142	7.09513e-06
ENSDARG00000098567.1	ENSDARG00000098567	si:ch1073-286c18.5 [Source:ZFIN;Acc:ZDB-GENE-121214-240]	si:ch1073-286c18.5	ZDB-GENE-121214-240	si:ch1073-286c18.5	85.3014	-1.37204	0.00125436
ENSDARG00000037337.4	ENSDARG00000037337	cannabinoid receptor interacting protein 1b [Source:ZFIN;Acc:ZDB-GENE-080722-33]	cnrip1b	ZDB-GENE-080722-33	cnrip1b	51.6421	-1.37468	1.28573e-05
ENSDARG00000005510.9	ENSDARG00000005510	growth differentiation factor 6b [Source:ZFIN;Acc:ZDB-GENE-980526-442]	gdf6b	ZDB-GENE-980526-442	gdf6b	44.9603	-1.37486	0.000586592
ENSDARG00000059044.7	ENSDARG00000059044	epilepsy, progressive myoclonus type 2A, Lafora disease (laforin) [Source:ZFIN;Acc:ZDB-GENE-100922-143]	epm2a	ZDB-GENE-100922-143	epm2a	28.276	-1.37521	0.00651763
ENSDARG00000042613.7	ENSDARG00000042613	C-reactive protein 3 [Source:ZFIN;Acc:ZDB-GENE-060503-220]	crp3	ZDB-GENE-060503-220	crp3	40.1665	-1.37679	0.00117793
ENSDARG00000074745.4	ENSDARG00000074745	zmp:0000000760 [Source:ZFIN;Acc:ZDB-GENE-130530-763]	zmp:0000000760	ZDB-GENE-130530-763	zmp:0000000760	1419.94	-1.37718	4.70021e-06
ENSDARG00000032131.9	ENSDARG00000032131	dopamine receptor D3 [Source:ZFIN;Acc:ZDB-GENE-021119-1]	drd3	ZDB-GENE-021119-1	drd3	37.6632	-1.3774	0.000216299
ENSDARG00000078645.4	ENSDARG00000078645	si:ch73-62l21.1 [Source:ZFIN;Acc:ZDB-GENE-120215-179]	si:ch73-62l21.1	ZDB-GENE-120215-179	si:ch73-62l21.1	32.3815	-1.37765	0.000246461
ENSDARG00000027153.7	ENSDARG00000027153	gamma-aminobutyric acid (GABA) A receptor, rho 3a [Source:ZFIN;Acc:ZDB-GENE-080722-20]	gabrr3a	ZDB-GENE-080722-20	gabrr3a	37.6282	-1.3796	0.00520008
ENSDARG00000044199.5	ENSDARG00000044199	guanine nucleotide binding protein (G protein), alpha transducing activity polypeptide 1 [Source:ZFIN;Acc:ZDB-GENE-011128-11]	gnat1	ZDB-GENE-011128-11	gnat1	75.889	-1.38235	9.94785e-10
ENSDARG00000052739.7	ENSDARG00000052739	epidermal growth factor [Source:ZFIN;Acc:ZDB-GENE-070922-1]	egf	ZDB-GENE-070922-1	egf	174.779	-1.38331	4.18499e-09
ENSDARG00000058738.5	ENSDARG00000058738			ZDB-GENE-110408-11	si:ch211-117c9.2	35.8238	-1.38389	4.26413e-05
ENSDARG00000012060.10	ENSDARG00000012060	thrombospondin 3b [Source:ZFIN;Acc:ZDB-GENE-060503-84]	thbs3b	ZDB-GENE-060503-84	thbs3b	577.515	-1.38444	1.35946e-06
ENSDARG00000061432.5	ENSDARG00000061432	zgc:194330 [Source:ZFIN;Acc:ZDB-GENE-080722-3]	zgc:194330	ZDB-GENE-080722-3	zgc:194330	48.0185	-1.38478	2.94183e-05
ENSDARG00000054378.6	ENSDARG00000054378	poly(rC) binding protein 3 [Source:ZFIN;Acc:ZDB-GENE-050522-157]	pcbp3	ZDB-GENE-050522-157	pcbp3	82.159	-1.38598	0.00134863
ENSDARG00000103659.1	ENSDARG00000103659	beta-carotene oxygenase 1, like [Source:ZFIN;Acc:ZDB-GENE-040426-1191]	bco1l	ZDB-GENE-040426-1191	bco1l	17.6475	-1.38674	0.0102018
ENSDARG00000021241.9	ENSDARG00000021241	zgc:165604 [Source:ZFIN;Acc:ZDB-GENE-070615-34]	zgc:165604	ZDB-GENE-070615-34	zgc:165604	41.6818	-1.38675	0.0496281
ENSDARG00000054683.6	ENSDARG00000054683	PR domain containing 8b [Source:ZFIN;Acc:ZDB-GENE-060526-174]	prdm8b	ZDB-GENE-060526-174	prdm8b	1074.3	-1.38706	3.00745e-22
ENSDARG00000058462.4	ENSDARG00000058462	zgc:158846 [Source:ZFIN;Acc:ZDB-GENE-070209-50]	zgc:158846	ZDB-GENE-070209-50	zgc:158846	307.921	-1.3876	4.62587e-11
ENSDARG00000078226.3	ENSDARG00000078226	cadherin 12, type 2a (N-cadherin 2) [Source:ZFIN;Acc:ZDB-GENE-070912-673]	cdh12a	ZDB-GENE-070912-673	cdh12a	21.0712	-1.38914	0.00787902
ENSDARG00000098158.1	ENSDARG00000098158	carboxypeptidase X (M14 family), member 1b [Source:ZFIN;Acc:ZDB-GENE-141212-305]	cpxm1b	ZDB-GENE-141212-305	cpxm1b	155.869	-1.39416	3.4911e-07
ENSDARG00000069767.5	ENSDARG00000069767	poliovirus receptor-related 1a [Source:ZFIN;Acc:ZDB-GENE-090224-1]	pvrl1a	ZDB-GENE-090224-1	pvrl1a	54.4348	-1.39538	0.00143723
ENSDARG00000105341.1	ENSDARG00000105341	si:dkey-9l20.3 [Source:ZFIN;Acc:ZDB-GENE-090313-369]	si:dkey-9l20.3	ZDB-GENE-090313-369	si:dkey-9l20.3	9119.28	-1.39613	0.0382256
ENSDARG00000033760.7	ENSDARG00000033760	premelanosome protein b [Source:ZFIN;Acc:ZDB-GENE-050912-2]	pmelb	ZDB-GENE-050912-2	pmelb	1876.32	-1.39679	2.00857e-23
ENSDARG00000092174.1	ENSDARG00000092174	si:ch211-59d15.4 [Source:ZFIN;Acc:ZDB-GENE-041014-37]	si:ch211-59d15.4	ZDB-GENE-041014-37	si:ch211-59d15.4	15.231	-1.40312	0.0100131
ENSDARG00000056036.6	ENSDARG00000056036	syntaxin binding protein 1b [Source:ZFIN;Acc:ZDB-GENE-060531-166]	stxbp1b	ZDB-GENE-060531-166	stxbp1b	318.069	-1.40339	2.51129e-08
ENSDARG00000025218.9	ENSDARG00000025218	myosin VAb [Source:ZFIN;Acc:ZDB-GENE-050411-72]	myo5ab	ZDB-GENE-050411-72	myo5ab	90.9625	-1.40374	2.262e-05
ENSDARG00000105083.1	ENSDARG00000105083	chromodomain helicase DNA binding protein 5 [Source:ZFIN;Acc:ZDB-GENE-120314-2]	chd5	ZDB-GENE-120314-2	chd5	118.882	-1.4039	3.13098e-06
ENSDARG00000074989.4	ENSDARG00000074989	SPARC-like 1 [Source:ZFIN;Acc:ZDB-GENE-060130-6]	sparcl1	ZDB-GENE-060130-6	sparcl1	661.118	-1.4058	2.99201e-22
ENSDARG00000078299.4	ENSDARG00000078299			ZDB-GENE-070705-32	si:ch211-13f8.2	61.8963	-1.40785	0.000285538
ENSDARG00000045669.6	ENSDARG00000045669	si:dkey-39a18.1 [Source:ZFIN;Acc:ZDB-GENE-041210-127]	si:dkey-39a18.1	ZDB-GENE-041210-127	si:dkey-39a18.1	68.032	-1.40894	0.00400419
ENSDARG00000069027.4	ENSDARG00000069027	adrenomedullin b [Source:ZFIN;Acc:ZDB-GENE-120221-6]	admb	ZDB-GENE-120221-6	admb	69.9038	-1.40928	1.19595e-06
ENSDARG00000037941.8	ENSDARG00000037941	synaptotagmin Va [Source:ZFIN;Acc:ZDB-GENE-040718-110]	syt5a	ZDB-GENE-040718-110	syt5a	25.0686	-1.41045	0.000553534
ENSDARG00000057751.7	ENSDARG00000057751	zinc finger and BTB domain containing 47a [Source:ZFIN;Acc:ZDB-GENE-081104-121]	zbtb47a	ZDB-GENE-081104-121	zbtb47a	77.4189	-1.41114	3.7416e-10
ENSDARG00000105060.1	ENSDARG00000105060	retinol dehydrogenase 8b [Source:ZFIN;Acc:ZDB-GENE-040426-1759]	rdh8b	ZDB-GENE-040426-1759	rdh8b	36.5552	-1.41219	0.000395215
ENSDARG00000008306.11	ENSDARG00000008306	retinol dehydrogenase 5 (11-cis/9-cis) [Source:ZFIN;Acc:ZDB-GENE-050208-411]	rdh5	ZDB-GENE-050208-411	rdh5	242.702	-1.413	3.26032e-08
ENSDARG00000042850.8	ENSDARG00000042850	nephrosis 2, idiopathic, steroid-resistant (podocin) [Source:ZFIN;Acc:ZDB-GENE-051102-2]	nphs2	ZDB-GENE-051102-2	nphs2	59.0848	-1.41729	7.13899e-05
ENSDARG00000075301.3	ENSDARG00000075301	gonadal somatic cell derived factor [Source:ZFIN;Acc:ZDB-GENE-101029-3]	gsdf	ZDB-GENE-101029-3	gsdf	22.6878	-1.41769	0.003015
ENSDARG00000079957.3	ENSDARG00000079957	transcription elongation factor B (SIII), polypeptide 3, like [Source:ZFIN;Acc:ZDB-GENE-131029-2]	tceb3l	ZDB-GENE-131029-2	tceb3l	35.1327	-1.41836	8.16458e-05
ENSDARG00000045089.6	ENSDARG00000045089	si:ch211-270n8.1 [Source:ZFIN;Acc:ZDB-GENE-081107-34]	si:ch211-270n8.1	ZDB-GENE-081107-34	si:ch211-270n8.1	74.0261	-1.4193	3.41784e-06
ENSDARG00000051762.5	ENSDARG00000051762					1288.72	-1.42062	3.16588e-08
ENSDARG00000020811.9	ENSDARG00000020811	EGF containing fibulin-like extracellular matrix protein 2b [Source:ZFIN;Acc:ZDB-GENE-030219-125]	efemp2b	ZDB-GENE-030219-125	efemp2b	236.08	-1.42235	6.19285e-13
ENSDARG00000095901.2	ENSDARG00000095901	collagen type XVIII alpha 1 chain b [Source:ZFIN;Acc:ZDB-GENE-110411-288]	col18a1b	ZDB-GENE-110411-288	col18a1b	240.896	-1.42417	8.67935e-19
ENSDARG00000037845.5	ENSDARG00000037845	collagen, type IX, alpha 3 [Source:ZFIN;Acc:ZDB-GENE-030131-9799]	col9a3	ZDB-GENE-030131-9799	col9a3	3318.67	-1.42432	1.00106e-07
ENSDARG00000009624.8	ENSDARG00000009624	urotensin 2 receptor [Source:HGNC Symbol;Acc:HGNC:4468]	UTS2R			22.1066	-1.42517	0.00259293
ENSDARG00000007553.8	ENSDARG00000007553	opsin 4.1 [Source:ZFIN;Acc:ZDB-GENE-030314-2]	opn4.1	ZDB-GENE-030314-2	opn4.1	46.8685	-1.42525	1.06941e-06
ENSDARG00000099931.1	ENSDARG00000099931	protocadherin 1 gamma 26 [Source:ZFIN;Acc:ZDB-GENE-050609-21]	pcdh1g26	ZDB-GENE-050609-21	pcdh1g26	218.578	-1.43078	5.72554e-05
ENSDARG00000018077.8	ENSDARG00000018077	retinol binding protein 1b, cellular [Source:ZFIN;Acc:ZDB-GENE-050421-2]	rbp1	ZDB-GENE-050421-2	rbp1	15.3749	-1.43257	0.0112789
ENSDARG00000017579.9	ENSDARG00000017579	si:ch211-195b15.7 [Source:ZFIN;Acc:ZDB-GENE-131121-183]	si:ch211-195b15.7	ZDB-GENE-131121-183	si:ch211-195b15.7	14.6664	-1.43264	0.0157111
ENSDARG00000043483.5	ENSDARG00000043483	orthodenticle homolog 5 [Source:ZFIN;Acc:ZDB-GENE-030508-1]	otx5	ZDB-GENE-030508-1	otx5	611.033	-1.43382	1.33599e-11
ENSDARG00000069826.4	ENSDARG00000069826	crystallin, gamma M2d15 [Source:ZFIN;Acc:ZDB-GENE-040718-322]	crygm2d15	ZDB-GENE-040718-322	crygm2d15	2502.3	-1.43472	1.6008e-15
ENSDARG00000061836.7	ENSDARG00000061836	nuclear factor I/Xb [Source:ZFIN;Acc:ZDB-GENE-060421-5000]	nfixb	ZDB-GENE-060421-5000	nfixb	48.1014	-1.4357	0.004667
ENSDARG00000018773.7	ENSDARG00000018773	human immunodeficiency virus type I enhancer binding protein 2b [Source:ZFIN;Acc:ZDB-GENE-130530-562]	hivep2b	ZDB-GENE-130530-562	hivep2b	58.6924	-1.43746	0.01103
ENSDARG00000056950.7	ENSDARG00000056950	epiphycan [Source:ZFIN;Acc:ZDB-GENE-041008-9]	epyc	ZDB-GENE-041008-9	epyc	2712.96	-1.43867	6.93573e-29
ENSDARG00000078222.4	ENSDARG00000078222	apoptosis-associated tyrosine kinase a [Source:ZFIN;Acc:ZDB-GENE-100812-4]	aatka	ZDB-GENE-100812-4	aatka	298.618	-1.43868	6.6221e-10
ENSDARG00000076299.3	ENSDARG00000076299					170.912	-1.43912	1.8741e-12
ENSDARG00000094217.1	ENSDARG00000094217	si:dkey-17e16.15 [Source:ZFIN;Acc:ZDB-GENE-091204-295]	si:dkey-17e16.15	ZDB-GENE-091204-295	si:dkey-17e16.15	36.76	-1.4398	0.00272015
ENSDARG00000077198.4	ENSDARG00000077198	carbohydrate (chondroitin 4) sulfotransferase 12b [Source:ZFIN;Acc:ZDB-GENE-090312-144]	chst12b	ZDB-GENE-090312-144	chst12b	12.5489	-1.442	0.0322928
ENSDARG00000036424.6	ENSDARG00000036424	protocadherin 20 [Source:NCBI gene;Acc:100007362]	pcdh20			100.517	-1.44414	0.000119133
ENSDARG00000068947.5	ENSDARG00000068947	si:ch211-264e16.1 [Source:ZFIN;Acc:ZDB-GENE-060503-226]	si:ch211-264e16.1	ZDB-GENE-060503-226	si:ch211-264e16.1	512.901	-1.44647	1.43282e-20
ENSDARG00000094738.1	ENSDARG00000094738	lipoxygenase homology domains 1a [Source:ZFIN;Acc:ZDB-GENE-091112-20]	loxhd1a	ZDB-GENE-091112-20	loxhd1a	27.4745	-1.44963	0.00474691
ENSDARG00000021250.7	ENSDARG00000021250	solute carrier family 25, member 48 [Source:ZFIN;Acc:ZDB-GENE-040718-60]	slc25a48	ZDB-GENE-040718-60	slc25a48	319.367	-1.44989	1.14843e-19
ENSDARG00000076013.3	ENSDARG00000076013	mab-21-like 3 [Source:ZFIN;Acc:ZDB-GENE-070912-242]	mab21l3	ZDB-GENE-070912-242	mab21l3	85.9885	-1.4506	1.94719e-05
ENSDARG00000037646.8	ENSDARG00000037646	regulator of G protein signaling 11 [Source:ZFIN;Acc:ZDB-GENE-080220-46]	rgs11	ZDB-GENE-080220-46	rgs11	75.8106	-1.45437	2.58571e-11
ENSDARG00000003991.7	ENSDARG00000003991	four and a half LIM domains 2b [Source:ZFIN;Acc:ZDB-GENE-041010-121]	fhl2b	ZDB-GENE-041010-121	fhl2b	106.461	-1.45659	1.89222e-05
ENSDARG00000098392.1	ENSDARG00000098392	si:ch73-28h20.1 [Source:ZFIN;Acc:ZDB-GENE-141216-463]	si:ch73-28h20.1	ZDB-GENE-141216-463	si:ch73-28h20.1	51.8105	-1.4573	1.55358e-05
ENSDARG00000015623.11	ENSDARG00000015623	cat eye syndrome chromosome region, candidate 1b [Source:ZFIN;Acc:ZDB-GENE-041210-77]	cecr1b	ZDB-GENE-041210-77	cecr1b	58.7538	-1.45748	6.12045e-06
ENSDARG00000052642.5	ENSDARG00000052642	shisa family member 9b [Source:ZFIN;Acc:ZDB-GENE-081022-105]	shisa9b	ZDB-GENE-081022-105	shisa9b	18.5387	-1.45942	0.0292021
ENSDARG00000002193.9	ENSDARG00000002193	rhodopsin [Source:ZFIN;Acc:ZDB-GENE-990415-271]	rho	ZDB-GENE-990415-271	rho	360.777	-1.46248	1.85036e-05
ENSDARG00000102255.1	ENSDARG00000102255		CABZ01102076.1			44.8954	-1.46418	9.76318e-06
ENSDARG00000090126.2	ENSDARG00000090126	si:ch211-105f12.2 [Source:ZFIN;Acc:ZDB-GENE-131127-333]	si:ch211-105f12.2	ZDB-GENE-131127-333	si:ch211-105f12.2	17.7885	-1.4663	0.0026425
ENSDARG00000043226.9	ENSDARG00000043226	nuclear factor I/Xa [Source:ZFIN;Acc:ZDB-GENE-080722-15]	nfixa	ZDB-GENE-080722-15	nfixa	17.9474	-1.46632	0.0145237
ENSDARG00000061940.6	ENSDARG00000061940	5-hydroxytryptamine receptor 4 [Source:ZFIN;Acc:ZDB-GENE-160114-31]	htr4	ZDB-GENE-160114-31	htr4	14.5246	-1.46721	0.0134022
ENSDARG00000057108.5	ENSDARG00000057108	serpin peptidase inhibitor, clade E (nexin, plasminogen activator inhibitor type 1), member 3 [Source:ZFIN;Acc:ZDB-GENE-050309-223]	serpine3	ZDB-GENE-050309-223	serpine3	85.3545	-1.47164	3.00438e-08
ENSDARG00000033382.7	ENSDARG00000033382	galectin-related inter-fiber protein [Source:ZFIN;Acc:ZDB-GENE-040801-163]	grifin	ZDB-GENE-040801-163	grifin	312.587	-1.47488	5.93166e-13
ENSDARG00000052575.6	ENSDARG00000052575	ADP-ribosylation factor-like 13A [Source:ZFIN;Acc:ZDB-GENE-040426-1790]	arl13a	ZDB-GENE-040426-1790	arl13a	93.0069	-1.47507	3.80411e-05
ENSDARG00000104930.1	ENSDARG00000104930	si:dkey-225f23.5 [Source:ZFIN;Acc:ZDB-GENE-131121-130]	si:dkey-225f23.5	ZDB-GENE-131121-130	si:dkey-225f23.5	13.9627	-1.48237	0.0181629
ENSDARG00000044167.6	ENSDARG00000044167	peptidyl arginine deiminase, type II [Source:ZFIN;Acc:ZDB-GENE-031116-67]	padi2	ZDB-GENE-031116-67	padi2	3680.51	-1.48433	7.20167e-40
ENSDARG00000003903.9	ENSDARG00000003903	hyaluronan and proteoglycan link protein 2 [Source:ZFIN;Acc:ZDB-GENE-030131-8089]	hapln2	ZDB-GENE-030131-8089	hapln2	14.6938	-1.48436	0.0157213
ENSDARG00000099873.1	ENSDARG00000099873	zgc:163083 [Source:ZFIN;Acc:ZDB-GENE-070424-53]	zgc:163083	ZDB-GENE-070424-53	zgc:163083	24.8169	-1.48686	0.037224
ENSDARG00000040008.7	ENSDARG00000040008	neuronal differentiation 6a [Source:ZFIN;Acc:ZDB-GENE-010608-1]	neurod6a	ZDB-GENE-010608-1	neurod6a	166.801	-1.4916	1.3035e-11
ENSDARG00000040781.8	ENSDARG00000040781	sulfotransferase family 3, cytosolic sulfotransferase 4 [Source:ZFIN;Acc:ZDB-GENE-050913-17]	sult3st4	ZDB-GENE-050913-17	sult3st4	77.4921	-1.4937	2.48061e-09
ENSDARG00000104980.1	ENSDARG00000104980					26.6461	-1.49386	0.000333688
ENSDARG00000057241.3	ENSDARG00000057241	TNF superfamily member 10 [Source:ZFIN;Acc:ZDB-GENE-040718-335]	tnfsf10	ZDB-GENE-040718-335	tnfsf10	493.633	-1.49387	1.1724e-14
ENSDARG00000104608.1	ENSDARG00000104608		CABZ01114193.1			8.36715	-1.49564	0.0455667
ENSDARG00000040118.7	ENSDARG00000040118	zgc:113232 [Source:ZFIN;Acc:ZDB-GENE-050327-86]	zgc:113232	ZDB-GENE-050327-86	zgc:113232	1601.58	-1.49637	1.8961e-09
ENSDARG00000075929.4	ENSDARG00000075929	si:dkey-219c10.4 [Source:ZFIN;Acc:ZDB-GENE-081105-151]	si:dkey-219c10.4	ZDB-GENE-081105-151	si:dkey-219c10.4	14.9975	-1.4967	0.0155357
ENSDARG00000071095.6	ENSDARG00000071095	ABI family, member 3 (NESH) binding protein b [Source:ZFIN;Acc:ZDB-GENE-030131-6041]	abi3bpb	ZDB-GENE-030131-6041	abi3bpb	1172.1	-1.49854	1.54503e-21
ENSDARG00000041787.5	ENSDARG00000041787	connexin 32.3 [Source:ZFIN;Acc:ZDB-GENE-030131-1337]	cx32.3	ZDB-GENE-030131-1337	cx32.3	48.3931	-1.49972	2.41847e-06
ENSDARG00000007561.9	ENSDARG00000007561	cadherin-related 23 [Source:ZFIN;Acc:ZDB-GENE-040513-7]	cdh23	ZDB-GENE-040513-7	cdh23	13.7214	-1.50097	0.0176654
ENSDARG00000040535.5	ENSDARG00000040535					220.015	-1.50816	1.32513e-19
ENSDARG00000092923.1	ENSDARG00000092923	si:dkey-95h12.2 [Source:ZFIN;Acc:ZDB-GENE-060503-178]	si:dkey-95h12.2	ZDB-GENE-060503-178	si:dkey-95h12.2	114.41	-1.5084	3.58104e-12
ENSDARG00000100560.1	ENSDARG00000100560	zinc finger protein, FOG family member 2b [Source:ZFIN;Acc:ZDB-GENE-060130-5]	zfpm2b	ZDB-GENE-060130-5	zfpm2b	554.562	-1.50852	2.57506e-19
ENSDARG00000056805.3	ENSDARG00000056805	phospholipase C, eta 2b [Source:ZFIN;Acc:ZDB-GENE-101112-1]	plch2b	ZDB-GENE-101112-1	plch2b	31.5085	-1.50985	0.000251386
ENSDARG00000078440.5	ENSDARG00000078440	coiled-coil domain containing 88Aa [Source:ZFIN;Acc:ZDB-GENE-100701-2]	ccdc88aa	ZDB-GENE-100701-2	ccdc88aa	221.308	-1.51323	9.47914e-05
ENSDARG00000055118.4	ENSDARG00000055118	myosin regulatory light chain interacting protein b [Source:ZFIN;Acc:ZDB-GENE-061027-67]	mylipb	ZDB-GENE-061027-67	mylipb	149.464	-1.51727	1.08153e-06
ENSDARG00000026840.10	ENSDARG00000026840	Rho GTPase activating protein 23b [Source:ZFIN;Acc:ZDB-GENE-081031-78]	arhgap23b	ZDB-GENE-081031-78	arhgap23b	35.7893	-1.51769	8.73427e-05
ENSDARG00000099217.1	ENSDARG00000099217	zgc:109982 [Source:ZFIN;Acc:ZDB-GENE-050522-139]	zgc:109982	ZDB-GENE-050522-139	zgc:109982	13.9064	-1.52124	0.00506133
ENSDARG00000056087.5	ENSDARG00000056087	esophageal cancer related gene 4a [Source:ZFIN;Acc:ZDB-GENE-050417-189]	ecrg4a	ZDB-GENE-050417-189	ecrg4a	180.4	-1.52362	8.61878e-07
ENSDARG00000101717.2	ENSDARG00000101717	SRY (sex determining region Y)-box 17 [Source:ZFIN;Acc:ZDB-GENE-991213-1]	sox17	ZDB-GENE-991213-1	sox17	7.76883	-1.52745	0.0199853
ENSDARG00000036140.7	ENSDARG00000036140	crystallin beta gamma X [Source:ZFIN;Acc:ZDB-GENE-070410-2]	crybgx	ZDB-GENE-070410-2	crybgx	28.9304	-1.52899	0.00503885
ENSDARG00000005841.9	ENSDARG00000005841	troponin I type 2a (skeletal, fast), tandem duplicate 2 [Source:ZFIN;Acc:ZDB-GENE-040426-970]	tnni2a.2	ZDB-GENE-040426-970	tnni2a.2	26.0946	-1.53053	5.5003e-05
ENSDARG00000006206.10	ENSDARG00000006206	POU class 4 homeobox 3 [Source:ZFIN;Acc:ZDB-GENE-990415-24]	pou4f3	ZDB-GENE-990415-24	pou4f3	63.3245	-1.53073	3.49807e-07
ENSDARG00000091558.5	ENSDARG00000091558	zgc:158494 [Source:ZFIN;Acc:ZDB-GENE-031116-3]	zgc:158494	ZDB-GENE-091113-57	si:ch211-251f6.7	56.8207	-1.53219	5.11546e-06
ENSDARG00000077403.3	ENSDARG00000077403	collagen, type VIII, alpha 1a [Source:ZFIN;Acc:ZDB-GENE-070912-274]	col8a1a	ZDB-GENE-070912-274	col8a1a	540.884	-1.53225	5.59923e-16
ENSDARG00000074036.4	ENSDARG00000074036	kyphoscoliosis peptidase [Source:ZFIN;Acc:ZDB-GENE-090313-64]	ky	ZDB-GENE-090313-64	ky	17.2138	-1.5326	0.00433277
ENSDARG00000055752.5	ENSDARG00000055752	neuronal PAS domain protein 4a [Source:ZFIN;Acc:ZDB-GENE-060616-396]	npas4a	ZDB-GENE-060616-396	npas4a	13.9061	-1.53391	0.0265762
ENSDARG00000035521.7	ENSDARG00000035521	secreted frizzled-related protein 1a [Source:ZFIN;Acc:ZDB-GENE-040310-5]	sfrp1a	ZDB-GENE-040310-5	sfrp1a	576.123	-1.53507	2.99201e-22
ENSDARG00000042562.7	ENSDARG00000042562	allantoicase [Source:ZFIN;Acc:ZDB-GENE-040718-471]	allc	ZDB-GENE-040718-471	allc	20.7964	-1.53671	0.000409966
ENSDARG00000062631.7	ENSDARG00000062631	neuropeptide FF receptor 1 like 2 [Source:ZFIN;Acc:ZDB-GENE-060526-110]	npffr1l2	ZDB-GENE-060526-110	npffr1l2	24.4533	-1.53784	0.000119225
ENSDARG00000099008.1	ENSDARG00000099008					40.0568	-1.53816	0.00663796
ENSDARG00000058004.4	ENSDARG00000058004	SIX homeobox 2a [Source:ZFIN;Acc:ZDB-GENE-010412-1]	six2a	ZDB-GENE-010412-1	six2a	548.37	-1.54151	2.79679e-17
ENSDARG00000024759.7	ENSDARG00000024759	inhibin, beta Ab [Source:ZFIN;Acc:ZDB-GENE-050525-2]	inhbab	ZDB-GENE-050525-2	inhbab	10.9562	-1.54167	0.0375685
ENSDARG00000035555.5	ENSDARG00000035555	globoside alpha-1,3-N-acetylgalactosaminyltransferase 1, like 3 [Source:ZFIN;Acc:ZDB-GENE-040912-46]	gbgt1l3	ZDB-GENE-040912-46	gbgt1l3	55.1588	-1.54346	0.000109731
ENSDARG00000101589.2	ENSDARG00000101589	calcium channel, voltage-dependent, L type, alpha 1D subunit, b [Source:ZFIN;Acc:ZDB-GENE-040525-3]	cacna1db	ZDB-GENE-040525-3	cacna1db	17.0623	-1.54489	0.0137716
ENSDARG00000010680.6	ENSDARG00000010680	guanine nucleotide binding protein (G protein), gamma transducing activity polypeptide 2a [Source:ZFIN;Acc:ZDB-GENE-030131-7595]	gngt2a	ZDB-GENE-030131-7595	gngt2a	147.779	-1.54926	1.78164e-13
ENSDARG00000094946.3	ENSDARG00000094946	si:ch211-132b12.2 [Source:ZFIN;Acc:ZDB-GENE-050420-178]	si:ch211-132b12.2	ZDB-GENE-050420-178	si:ch211-132b12.2	144.673	-1.55288	3.37984e-13
ENSDARG00000088833.2	ENSDARG00000088833	si:ch211-237i5.4 [Source:ZFIN;Acc:ZDB-GENE-131121-468]	si:ch211-237i5.4	ZDB-GENE-131121-468	si:ch211-237i5.4	27.7648	-1.55496	0.00101752
ENSDARG00000041382.7	ENSDARG00000041382	si:dkey-283b15.2 [Source:ZFIN;Acc:ZDB-GENE-100921-93]	si:dkey-283b15.2	ZDB-GENE-100921-93	si:dkey-283b15.2	141.141	-1.5566	2.42027e-17
ENSDARG00000041623.3	ENSDARG00000041623	metallothionein 2 [Source:ZFIN;Acc:ZDB-GENE-030131-4174]	mt2	ZDB-GENE-030131-4174	mt2	741.989	-1.55688	0.000144801
ENSDARG00000035137.4	ENSDARG00000035137	EH-domain containing 2a [Source:ZFIN;Acc:ZDB-GENE-060531-86]	ehd2a	ZDB-GENE-060531-86	ehd2a	9.80707	-1.55835	0.0284731
ENSDARG00000030262.9	ENSDARG00000030262	si:ch211-220i18.4 [Source:ZFIN;Acc:ZDB-GENE-090312-151]	si:ch211-220i18.4	ZDB-GENE-090312-151	si:ch211-220i18.4	39.7049	-1.5659	8.11457e-05
ENSDARG00000102414.1	ENSDARG00000102414	myosin, heavy polypeptide 1.1, skeletal muscle [Source:ZFIN;Acc:ZDB-GENE-000322-5]	myhz1.1	ZDB-GENE-000322-5	myhz1.1	392.715	-1.56775	5.9446e-41
ENSDARG00000034424.7	ENSDARG00000034424	ATPase, Na+/K+ transporting, beta 2b polypeptide [Source:ZFIN;Acc:ZDB-GENE-010718-1]	atp1b2b	ZDB-GENE-010718-1	atp1b2b	141.074	-1.57071	3.44687e-12
ENSDARG00000061049.3	ENSDARG00000061049	ring finger protein 182 [Source:ZFIN;Acc:ZDB-GENE-060825-49]	rnf182	ZDB-GENE-060825-49	rnf182	24.7192	-1.57103	0.000722524
ENSDARG00000099187.1	ENSDARG00000099187	purine-rich element binding protein G [Source:ZFIN;Acc:ZDB-GENE-070702-3]	purg	ZDB-GENE-070702-3	purg	69.2386	-1.57174	5.24078e-06
ENSDARG00000100476.1	ENSDARG00000100476	si:dkeyp-110c7.4 [Source:ZFIN;Acc:ZDB-GENE-070705-532]	si:dkeyp-110c7.4	ZDB-GENE-070705-532	si:dkeyp-110c7.4	16.6676	-1.57495	0.0109557
ENSDARG00000039979.5	ENSDARG00000039979	trans-2,3-enoyl-CoA reductase-like 2b [Source:ZFIN;Acc:ZDB-GENE-041010-116]	tecrl2b	ZDB-GENE-041010-116	tecrl2b	42.2868	-1.5753	1.38634e-05
ENSDARG00000044501.5	ENSDARG00000044501	vimentin like [Source:ZFIN;Acc:ZDB-GENE-040426-1743]	viml	ZDB-GENE-040426-1743	viml	12.8536	-1.57568	0.010461
ENSDARG00000068240.5	ENSDARG00000068240	tripartite motif containing 110 [Source:ZFIN;Acc:ZDB-GENE-070912-10]	trim110	ZDB-GENE-070912-10	trim110	10.2615	-1.57794	0.013895
ENSDARG00000009160.8	ENSDARG00000009160	kynurenine 3-monooxygenase [Source:ZFIN;Acc:ZDB-GENE-030424-4]	kmo	ZDB-GENE-030424-4	kmo	80.4516	-1.58044	6.52497e-08
ENSDARG00000073891.3	ENSDARG00000073891	growth differentiation factor 10b [Source:ZFIN;Acc:ZDB-GENE-120316-1]	gdf10b	ZDB-GENE-120316-1	gdf10b	112.934	-1.59044	1.41786e-13
ENSDARG00000076820.4	ENSDARG00000076820	XK, Kell blood group complex subunit-related family, member 8, tandem duplicate 2 [Source:ZFIN;Acc:ZDB-GENE-110106-2]	xkr8.2	ZDB-GENE-110106-2	xkr8.2	27.2719	-1.59239	0.00310812
ENSDARG00000105362.1	ENSDARG00000105362	Fas apoptotic inhibitory molecule 2b [Source:ZFIN;Acc:ZDB-GENE-120426-3]	faim2b	ZDB-GENE-120426-3	faim2b	23.2091	-1.59255	0.000647825
ENSDARG00000052099.4	ENSDARG00000052099	alanine-glyoxylate aminotransferase a [Source:ZFIN;Acc:ZDB-GENE-040718-16]	agxta	ZDB-GENE-040718-16	agxta	156.655	-1.59405	3.16892e-21
ENSDARG00000016480.7	ENSDARG00000016480	solute carrier family 17 (vesicular glutamate transporter), member 7a [Source:ZFIN;Acc:ZDB-GENE-050105-5]	slc17a7a	ZDB-GENE-050105-5	slc17a7a	51.3346	-1.59485	6.9634e-06
ENSDARG00000052615.7	ENSDARG00000052615	tenomodulin [Source:ZFIN;Acc:ZDB-GENE-080220-31]	tnmd	ZDB-GENE-080220-31	tnmd	79.5185	-1.59592	1.1142e-08
ENSDARG00000040911.3	ENSDARG00000040911	mesenchyme homeobox 2a [Source:ZFIN;Acc:ZDB-GENE-080613-1]	meox2a	ZDB-GENE-080613-1	meox2a	26.2731	-1.59908	5.19279e-05
ENSDARG00000099108.2	ENSDARG00000099108	chloride intracellular channel 6 [Source:ZFIN;Acc:ZDB-GENE-121214-172]	clic6	ZDB-GENE-121214-172	clic6	25.8645	-1.5993	6.40244e-05
ENSDARG00000041173.5	ENSDARG00000041173	adrenoceptor alpha 1Bb [Source:ZFIN;Acc:ZDB-GENE-041114-51]	adra1bb	ZDB-GENE-041114-51	adra1bb	13.0666	-1.60333	0.0051962
ENSDARG00000059466.6	ENSDARG00000059466	WAS protein family, member 3a [Source:ZFIN;Acc:ZDB-GENE-060531-55]	wasf3a	ZDB-GENE-060531-55	wasf3a	65.6822	-1.60979	6.10979e-11
ENSDARG00000078676.5	ENSDARG00000078676	myelin regulatory factor [Source:ZFIN;Acc:ZDB-GENE-080204-57]	myrf	ZDB-GENE-080204-57	myrf	121.76	-1.61336	4.58694e-06
ENSDARG00000017195.7	ENSDARG00000017195	forkhead box F2a [Source:ZFIN;Acc:ZDB-GENE-110407-5]	foxf2a	ZDB-GENE-110407-5	foxf2a	409.747	-1.61916	9.78639e-18
ENSDARG00000101816.1	ENSDARG00000101816	collagen, type V, alpha 3b [Source:ZFIN;Acc:ZDB-GENE-110728-4]	col5a3b	ZDB-GENE-110728-4	col5a3b	2088.97	-1.62184	1.90797e-08
ENSDARG00000012422.10	ENSDARG00000012422	collagen, type XI, alpha 2 [Source:ZFIN;Acc:ZDB-GENE-000208-23]	col11a2	ZDB-GENE-000208-23	col11a2	1213.26	-1.62387	1.10695e-06
ENSDARG00000052188.6	ENSDARG00000052188	zinc finger protein 541 [Source:ZFIN;Acc:ZDB-GENE-060526-239]	znf541	ZDB-GENE-060526-239	znf541	16.7766	-1.62461	0.00283703
ENSDARG00000038305.6	ENSDARG00000038305	vestigial-like family member 3 [Source:ZFIN;Acc:ZDB-GENE-130530-600]	vgll3	ZDB-GENE-130530-600	vgll3	24.0729	-1.62594	0.000113005
ENSDARG00000069823.4	ENSDARG00000069823	protein interacting with cyclin A1 [Source:ZFIN;Acc:ZDB-GENE-110418-1]	proca1	ZDB-GENE-110418-1	proca1	457.996	-1.62626	6.75898e-19
ENSDARG00000090615.3	ENSDARG00000090615	CD59 molecule (CD59 blood group) [Source:ZFIN;Acc:ZDB-GENE-030131-7871]	cd59	ZDB-GENE-030131-7871	cd59	12.7643	-1.63079	0.0281442
ENSDARG00000100133.1	ENSDARG00000100133	leukocyte cell derived chemotaxin 1 [Source:ZFIN;Acc:ZDB-GENE-010713-1]	lect1	ZDB-GENE-010713-1	lect1	3173.16	-1.63362	2.388e-17
ENSDARG00000092944.1	ENSDARG00000092944	si:dkey-117n7.3 [Source:ZFIN;Acc:ZDB-GENE-060503-143]	si:dkey-117n7.3	ZDB-GENE-060503-143	si:dkey-117n7.3	60.9273	-1.63398	1.99559e-07
ENSDARG00000091428.3	ENSDARG00000091428			ZDB-GENE-091204-303	si:ch211-176g13.8	58.5849	-1.63525	3.51523e-12
ENSDARG00000104642.1	ENSDARG00000104642	si:dkey-201i2.1 [Source:ZFIN;Acc:ZDB-GENE-131127-488]	si:dkey-201i2.1	ZDB-GENE-131127-488	si:dkey-201i2.1	22.2907	-1.63619	0.00214117
ENSDARG00000077086.4	ENSDARG00000077086	ankyrin repeat domain 34Ba [Source:ZFIN;Acc:ZDB-GENE-091118-17]	ankrd34ba	ZDB-GENE-091118-17	ankrd34ba	8.76485	-1.63988	0.00601249
ENSDARG00000006901.8	ENSDARG00000006901			ZDB-GENE-030131-8546	si:ch1073-459j12.1	1922.84	-1.64266	3.5684e-65
ENSDARG00000075837.4	ENSDARG00000075837	si:dkey-1d7.3 [Source:ZFIN;Acc:ZDB-GENE-091118-46]	si:dkey-1d7.3	ZDB-GENE-091118-46	si:dkey-1d7.3	49.1214	-1.64473	8.14867e-08
ENSDARG00000024588.10	ENSDARG00000024588	glypican 5b [Source:ZFIN;Acc:ZDB-GENE-060503-64]	gpc5b	ZDB-GENE-060503-64	gpc5b	144.49	-1.6456	8.7205e-12
ENSDARG00000023181.6	ENSDARG00000023181	Purkinje cell protein 4 like 1 [Source:ZFIN;Acc:ZDB-GENE-040724-35]	pcp4l1	ZDB-GENE-040724-35	pcp4l1	98.3618	-1.64746	1.17426e-09
ENSDARG00000077231.4	ENSDARG00000077231	von Willebrand factor [Source:ZFIN;Acc:ZDB-GENE-070103-1]	vwf	ZDB-GENE-070103-1	vwf	17.2637	-1.64769	0.0220997
ENSDARG00000045139.7	ENSDARG00000045139	carbonic anhydrase VII [Source:ZFIN;Acc:ZDB-GENE-040426-1786]	ca7	ZDB-GENE-040426-1786	ca7	25.1621	-1.64833	6.94027e-05
ENSDARG00000077007.4	ENSDARG00000077007	ATP-binding cassette, sub-family C (CFTR/MRP), member 8b [Source:ZFIN;Acc:ZDB-GENE-120215-45]	abcc8b	ZDB-GENE-120215-45	abcc8b	12.3828	-1.64962	0.0233721
ENSDARG00000091748.4	ENSDARG00000091748	T-box 22 [Source:ZFIN;Acc:ZDB-GENE-090626-2]	tbx22	ZDB-GENE-090626-2	tbx22	77.906	-1.65156	4.0031e-18
ENSDARG00000039579.5	ENSDARG00000039579	complement factor D (adipsin) [Source:ZFIN;Acc:ZDB-GENE-050522-411]	cfd	ZDB-GENE-050522-411	cfd	466.766	-1.65358	2.62623e-15
ENSDARG00000061850.6	ENSDARG00000061850	si:dkey-19b23.13 [Source:ZFIN;Acc:ZDB-GENE-140106-78]	si:dkey-19b23.13	ZDB-GENE-140106-78	si:dkey-19b23.13	245.936	-1.65478	1.80448e-23
ENSDARG00000105411.1	ENSDARG00000105411	si:ch211-113d11.5 [Source:ZFIN;Acc:ZDB-GENE-030131-6391]	si:ch211-113d11.5	ZDB-GENE-030131-6391	si:ch211-113d11.5	138.56	-1.65882	2.31189e-11
ENSDARG00000089802.3	ENSDARG00000089802	A kinase (PRKA) anchor protein 1a [Source:ZFIN;Acc:ZDB-GENE-030131-5980]	akap1a	ZDB-GENE-030131-5980	akap1a	12.0945	-1.65941	0.00842172
ENSDARG00000093774.2	ENSDARG00000093774	retinol binding protein 2b, cellular [Source:ZFIN;Acc:ZDB-GENE-040715-7]	rbp2b	ZDB-GENE-040715-7	rbp2b	576.109	-1.65947	2.85401e-14
ENSDARG00000105274.1	ENSDARG00000105274		CABZ01074130.1			5043.43	-1.65996	4.18994e-08
ENSDARG00000075962.5	ENSDARG00000075962	vav 3 guanine nucleotide exchange factor b [Source:ZFIN;Acc:ZDB-GENE-070912-251]	vav3b	ZDB-GENE-070912-251	vav3b	14.1287	-1.66119	0.00811391
ENSDARG00000074698.4	ENSDARG00000074698	serine dehydratase-like [Source:ZFIN;Acc:ZDB-GENE-131121-410]	sdsl	ZDB-GENE-131121-410	sdsl	19.507	-1.66183	0.00586931
ENSDARG00000056757.4	ENSDARG00000056757	solute carrier family 39 (zinc transporter), member 8 [Source:ZFIN;Acc:ZDB-GENE-050419-124]	slc39a8	ZDB-GENE-050419-124	slc39a8	24.6991	-1.66189	0.0046994
ENSDARG00000078419.4	ENSDARG00000078419	filamin A interacting protein 1a [Source:ZFIN;Acc:ZDB-GENE-030131-4110]	filip1a	ZDB-GENE-030131-4110	filip1a	69.0036	-1.66198	1.17509e-05
ENSDARG00000078527.4	ENSDARG00000078527	leucine rich repeat and Ig domain containing 4b [Source:ZFIN;Acc:ZDB-GENE-091214-3]	lingo4b	ZDB-GENE-091214-3	lingo4b	98.8819	-1.66369	1.74639e-15
ENSDARG00000105585.1	ENSDARG00000105585	si:dkey-33c9.8 [Source:ZFIN;Acc:ZDB-GENE-160728-142]	si:dkey-33c9.8	ZDB-GENE-160728-142	si:dkey-33c9.8	18.1705	-1.66388	0.0281667
ENSDARG00000011879.6	ENSDARG00000011879	forkhead box N1 [Source:ZFIN;Acc:ZDB-GENE-021008-1]	foxn1	ZDB-GENE-021008-1	foxn1	72.8407	-1.66585	3.5537e-06
ENSDARG00000020455.7	ENSDARG00000020455	si:ch211-171h4.3 [Source:ZFIN;Acc:ZDB-GENE-081031-85]	si:ch211-171h4.3	ZDB-GENE-081031-85	si:ch211-171h4.3	19.9688	-1.66695	0.00340653
ENSDARG00000104340.1	ENSDARG00000104340	R-spondin 1 [Source:ZFIN;Acc:ZDB-GENE-040718-44]	rspo1	ZDB-GENE-040718-44	rspo1	20.7406	-1.67065	0.00076989
ENSDARG00000024873.7	ENSDARG00000024873		AL935174.1			22.0014	-1.67173	0.000237643
ENSDARG00000052982.6	ENSDARG00000052982	gamma-aminobutyric acid (GABA) A receptor, rho 2a [Source:ZFIN;Acc:ZDB-GENE-060825-164]	gabrr2a	ZDB-GENE-060825-164	gabrr2a	11.1858	-1.67275	0.00990691
ENSDARG00000020952.9	ENSDARG00000020952			ZDB-GENE-060526-100	si:ch211-214j8.1	17.9997	-1.67327	0.00233107
ENSDARG00000062902.7	ENSDARG00000062902			ZDB-GENE-030131-9651	si:dkey-220f10.4	101.519	-1.67679	1.76076e-07
ENSDARG00000100255.1	ENSDARG00000100255	si:ch73-29l19.1 [Source:ZFIN;Acc:ZDB-GENE-141222-33]	si:ch73-29l19.1	ZDB-GENE-141222-33	si:ch73-29l19.1	35.3574	-1.67935	4.26294e-08
ENSDARG00000093318.1	ENSDARG00000093318	si:dkey-57a22.15 [Source:ZFIN;Acc:ZDB-GENE-081104-427]	si:dkey-57a22.15	ZDB-GENE-081104-427	si:dkey-57a22.15	174.214	-1.68209	7.9356e-07
ENSDARG00000069450.3	ENSDARG00000069450	gap junction protein, alpha 5b [Source:ZFIN;Acc:ZDB-GENE-050616-11]	gja5b	ZDB-GENE-050616-11	gja5b	6.10928	-1.68453	0.0161189
ENSDARG00000098849.2	ENSDARG00000098849	solute carrier family 25 member 29 [Source:HGNC Symbol;Acc:HGNC:20116]	SLC25A29			30.9278	-1.68979	0.000107246
ENSDARG00000020814.7	ENSDARG00000020814	Fas apoptotic inhibitory molecule b [Source:ZFIN;Acc:ZDB-GENE-040718-91]	faimb	ZDB-GENE-040718-91	faimb	21.6842	-1.69353	0.000401543
ENSDARG00000005776.9	ENSDARG00000005776	guanylate kinase 1b [Source:ZFIN;Acc:ZDB-GENE-020916-1]	guk1b	ZDB-GENE-020916-1	guk1b	41.7895	-1.699	0.000121241
ENSDARG00000018383.7	ENSDARG00000018383	frizzled-related protein [Source:ZFIN;Acc:ZDB-GENE-990715-1]	frzb	ZDB-GENE-990715-1	frzb	65.0456	-1.70008	1.67985e-12
ENSDARG00000058944.5	ENSDARG00000058944			ZDB-GENE-081104-442	si:dkey-8e10.3	43.7147	-1.70082	7.26963e-07
ENSDARG00000095963.1	ENSDARG00000095963	si:ch73-361h17.1 [Source:ZFIN;Acc:ZDB-GENE-080917-52]	si:ch73-361h17.1	ZDB-GENE-080917-52	si:ch73-361h17.1	14.3215	-1.70101	0.00662176
ENSDARG00000060584.6	ENSDARG00000060584	KN motif and ankyrin repeat domains 1b [Source:ZFIN;Acc:ZDB-GENE-060526-260]	kank1b	ZDB-GENE-060526-260	kank1b	13.9117	-1.70706	0.0467516
ENSDARG00000003970.10	ENSDARG00000003970	tripartite motif containing 35-13 [Source:ZFIN;Acc:ZDB-GENE-110920-5]	trim35-13	ZDB-GENE-110920-5	trim35-13	104.729	-1.70985	1.53448e-14
ENSDARG00000039964.6	ENSDARG00000039964	fibroblast growth factor binding protein 2a [Source:ZFIN;Acc:ZDB-GENE-030131-8319]	fgfbp2a	ZDB-GENE-030131-8319	fgfbp2a	27.1147	-1.71048	4.24098e-05
ENSDARG00000102206.1	ENSDARG00000102206	stanniocalcin 2b [Source:ZFIN;Acc:ZDB-GENE-120203-5]	stc2b	ZDB-GENE-120203-5	stc2b	34.4347	-1.7128	0.00014963
ENSDARG00000087349.4	ENSDARG00000087349	receptor accessory protein 6 [Source:ZFIN;Acc:ZDB-GENE-040912-98]	reep6	ZDB-GENE-040912-98	reep6	16.3123	-1.71447	0.000666926
ENSDARG00000075054.3	ENSDARG00000075054	Ras protein-specific guanine nucleotide-releasing factor 2a [Source:ZFIN;Acc:ZDB-GENE-111128-1]	rasgrf2a	ZDB-GENE-111128-1	rasgrf2a	28.1243	-1.71476	0.00292107
ENSDARG00000052700.5	ENSDARG00000052700	solute carrier family 9 member B2 [Source:HGNC Symbol;Acc:HGNC:25143]	SLC9B2	ZDB-GENE-110411-203	si:dkey-162b23.4	295.662	-1.71922	7.12558e-17
ENSDARG00000055644.4	ENSDARG00000055644	protease, serine, 60.2 [Source:ZFIN;Acc:ZDB-GENE-050320-109]	prss60.2	ZDB-GENE-050320-109	prss60.2	16.01	-1.71938	0.000687265
ENSDARG00000042845.4	ENSDARG00000042845	oxytocin [Source:ZFIN;Acc:ZDB-GENE-030407-1]	oxt	ZDB-GENE-030407-1	oxt	52.9537	-1.7229	4.15985e-07
ENSDARG00000054003.7	ENSDARG00000054003	retinoic acid receptor, gamma b [Source:ZFIN;Acc:ZDB-GENE-070314-1]	rargb	ZDB-GENE-070314-1	rargb	35.9174	-1.72493	0.00044323
ENSDARG00000075600.4	ENSDARG00000075600	si:dkeyp-41f9.3 [Source:ZFIN;Acc:ZDB-GENE-091118-56]	si:dkeyp-41f9.3	ZDB-GENE-091118-56	si:dkeyp-41f9.3	130.816	-1.73604	1.90657e-10
ENSDARG00000069692.5	ENSDARG00000069692	collagen type VII alpha 1-like [Source:ZFIN;Acc:ZDB-GENE-030131-9861]	col7a1l	ZDB-GENE-030131-9861	col7a1l	586.345	-1.74361	3.2285e-12
ENSDARG00000087096.1	ENSDARG00000087096					25.1874	-1.74557	0.000985368
ENSDARG00000016854.8	ENSDARG00000016854	neurogenic differentiation 2 [Source:ZFIN;Acc:ZDB-GENE-010608-3]	neurod2	ZDB-GENE-010608-3	neurod2	90.59	-1.746	9.15254e-12
ENSDARG00000037256.7	ENSDARG00000037256	si:ch211-145b13.5 [Source:ZFIN;Acc:ZDB-GENE-090313-35]	si:ch211-145b13.5	ZDB-GENE-090313-35	si:ch211-145b13.5	11.5073	-1.74601	0.00138587
ENSDARG00000042033.7	ENSDARG00000042033	methyltransferase like 11B [Source:ZFIN;Acc:ZDB-GENE-081104-175]	mettl11b	ZDB-GENE-081104-175	mettl11b	113.47	-1.74749	5.6447e-11
ENSDARG00000093619.2	ENSDARG00000093619	sulfotransferase family 3, cytosolic sulfotransferase 2 [Source:ZFIN;Acc:ZDB-GENE-030131-1135]	sult3st2	ZDB-GENE-030131-1135	sult3st2	10.9901	-1.74873	0.00260211
ENSDARG00000055439.6	ENSDARG00000055439	ADAMTS-like 7 [Source:ZFIN;Acc:ZDB-GENE-070816-2]	adamtsl7	ZDB-GENE-070816-2	adamtsl7	241.316	-1.75134	4.02615e-39
ENSDARG00000092792.2	ENSDARG00000092792	zgc:92658 [Source:ZFIN;Acc:ZDB-GENE-040718-123]	zgc:92658	ZDB-GENE-040718-123	zgc:92658	14.5632	-1.75507	0.00157447
ENSDARG00000010602.9	ENSDARG00000010602	zgc:112294 [Source:ZFIN;Acc:ZDB-GENE-050522-418]	zgc:112294	ZDB-GENE-050522-418	zgc:112294	57.4662	-1.75799	1.22224e-05
ENSDARG00000040100.7	ENSDARG00000040100	si:dkey-95h12.1 [Source:ZFIN;Acc:ZDB-GENE-060503-85]	si:dkey-95h12.1	ZDB-GENE-060503-85	si:dkey-95h12.1	483.507	-1.76018	3.10463e-21
ENSDARG00000105549.1	ENSDARG00000105549	si:ch211-235p24.2 [Source:ZFIN;Acc:ZDB-GENE-160728-28]	RIC3	ZDB-GENE-160728-28	si:ch211-235p24.2	19.461	-1.76295	0.00117439
ENSDARG00000044861.6	ENSDARG00000044861	opsin 1 (cone pigments), long-wave-sensitive, 2 [Source:ZFIN;Acc:ZDB-GENE-040718-141]	opn1lw2	ZDB-GENE-040718-141	opn1lw2	126.586	-1.76525	1.14211e-05
ENSDARG00000062661.9	ENSDARG00000062661	ATP-binding cassette, sub-family A (ABC1), member 4b [Source:ZFIN;Acc:ZDB-GENE-050517-4]	abca4b	ZDB-GENE-050517-4	abca4b	64.7348	-1.76655	2.39252e-14
ENSDARG00000063631.6	ENSDARG00000063631	ch1073-291c23.1 [Source:ZFIN;Acc:ZDB-GENE-050208-114]	ch1073-291c23.1	ZDB-GENE-050208-114	ch1073-291c23.1	1420.15	-1.76894	2.59398e-17
ENSDARG00000098164.2	ENSDARG00000098164	si:ch211-106m9.1 [Source:ZFIN;Acc:ZDB-GENE-141216-23]	si:ch211-106m9.1	ZDB-GENE-141216-23	si:ch211-106m9.1	23.5231	-1.77843	3.04298e-05
ENSDARG00000096757.1	ENSDARG00000096757	si:ch73-205h11.1 [Source:ZFIN;Acc:ZDB-GENE-130603-92]	si:ch73-205h11.1	ZDB-GENE-130603-92	si:ch73-205h11.1	8.92757	-1.77906	0.0343587
ENSDARG00000061576.6	ENSDARG00000061576	gliomedin [Source:ZFIN;Acc:ZDB-GENE-050119-4]	gldn	ZDB-GENE-050119-4	gldn	4.90781	-1.78044	0.0395242
ENSDARG00000097285.2	ENSDARG00000097285			ZDB-GENE-131127-23	si:ch211-147g22.5	181.45	-1.79721	2.34017e-08
ENSDARG00000097613.2	ENSDARG00000097613	immunoglobulin-like and fibronectin type III domain containing 1, tandem duplicate 3 [Source:ZFIN;Acc:ZDB-GENE-131122-44]	igfn1.3	ZDB-GENE-131122-44	igfn1.3	1494.07	-1.79782	3.10451e-25
ENSDARG00000013134.5	ENSDARG00000013134	zmp:0000000545 [Source:ZFIN;Acc:ZDB-GENE-130530-548]	zmp:0000000545	ZDB-GENE-130530-548	zmp:0000000545	23.8658	-1.79862	5.22933e-05
ENSDARG00000030750.8	ENSDARG00000030750	gamma-aminobutyric acid (GABA) A receptor, rho 3b [Source:ZFIN;Acc:ZDB-GENE-131120-131]	gabrr3b	ZDB-GENE-131120-131	gabrr3b	24.9479	-1.79894	1.26443e-05
ENSDARG00000093135.1	ENSDARG00000093135	si:dkey-117n7.2 [Source:ZFIN;Acc:ZDB-GENE-060503-49]	si:dkey-117n7.2	ZDB-GENE-060503-49	si:dkey-117n7.2	128.543	-1.80045	4.02933e-18
ENSDARG00000044894.4	ENSDARG00000044894	zgc:113307 [Source:ZFIN;Acc:ZDB-GENE-050522-29]	zgc:113307	ZDB-GENE-050522-29	zgc:113307	208.036	-1.80365	4.63511e-24
ENSDARG00000104204.1	ENSDARG00000104204	solute carrier family 1 (glutamate transporter), member 8a [Source:ZFIN;Acc:ZDB-GENE-101111-8]	slc1a8a	ZDB-GENE-101111-8	slc1a8a	20.0981	-1.81318	0.00031945
ENSDARG00000089640.2	ENSDARG00000089640	si:dkey-117n7.5 [Source:ZFIN;Acc:ZDB-GENE-060503-331]	si:dkey-117n7.5	ZDB-GENE-060503-331	si:dkey-117n7.5	65.8183	-1.81727	5.35365e-08
ENSDARG00000091503.2	ENSDARG00000091503	fatty acid desaturase 6 [Source:HGNC Symbol;Acc:HGNC:30459]	FADS6			24.267	-1.81733	1.04691e-06
ENSDARG00000056292.6	ENSDARG00000056292	visual system homeobox 1 homolog, chx10-like [Source:ZFIN;Acc:ZDB-GENE-990415-205]	vsx1	ZDB-GENE-990415-205	vsx1	2500.6	-1.81972	3.12465e-15
ENSDARG00000007788.12	ENSDARG00000007788	ATPase, Ca++ transporting, plasma membrane 1b [Source:ZFIN;Acc:ZDB-GENE-080409-1]	atp2b1b	ZDB-GENE-080409-1	atp2b1b	255.304	-1.82253	9.18659e-11
ENSDARG00000079782.6	ENSDARG00000079782	ventricular myosin heavy chain-like [Source:ZFIN;Acc:ZDB-GENE-061027-393]	vmhcl	ZDB-GENE-061027-393	vmhcl	864.372	-1.82399	8.44713e-27
ENSDARG00000053364.8	ENSDARG00000053364	paired box 10 [Source:ZFIN;Acc:ZDB-GENE-081022-10]	pax10	ZDB-GENE-081022-10	pax10	176.362	-1.82732	3.96181e-18
ENSDARG00000027495.7	ENSDARG00000027495	ELOVL fatty acid elongase 4b [Source:ZFIN;Acc:ZDB-GENE-030131-7672]	elovl4b	ZDB-GENE-030131-7672	elovl4b	206.445	-1.82864	7.25309e-20
ENSDARG00000026979.9	ENSDARG00000026979	keratin, type 1, gene c5 [Source:ZFIN;Acc:ZDB-GENE-060316-3]	krt1-c5	ZDB-GENE-060316-3	krt1-c5	344.336	-1.82865	1.18544e-10
ENSDARG00000042396.5	ENSDARG00000042396	tripartite motif containing 35-30 [Source:ZFIN;Acc:ZDB-GENE-060503-557]	trim35-30	ZDB-GENE-060503-557	trim35-30	6.07584	-1.83103	0.0313786
ENSDARG00000015947.12	ENSDARG00000015947	matrilin 4 [Source:ZFIN;Acc:ZDB-GENE-050208-64]	matn4	ZDB-GENE-050208-64	matn4	9657.46	-1.83444	1.91182e-50
ENSDARG00000026855.7	ENSDARG00000026855	calcium channel, voltage-dependent, alpha 2/delta subunit 4a [Source:ZFIN;Acc:ZDB-GENE-041210-213]	cacna2d4a	ZDB-GENE-041210-213	cacna2d4a	18.1072	-1.83518	3.56105e-06
ENSDARG00000063372.5	ENSDARG00000063372	zona pellucida-like domain containing 1b [Source:ZFIN;Acc:ZDB-GENE-121214-104]	zpld1b	ZDB-GENE-121214-104	zpld1b	12.3694	-1.83567	0.00323097
ENSDARG00000105391.1	ENSDARG00000105391	si:cabz01059983.1 [Source:ZFIN;Acc:ZDB-GENE-160114-58]	si:cabz01059983.1	ZDB-GENE-160114-58	si:cabz01059983.1	24.8818	-1.83792	0.000470217
ENSDARG00000077219.4	ENSDARG00000077219			ZDB-GENE-070705-16	si:ch211-106h4.6	26.4657	-1.83985	6.88095e-05
ENSDARG00000077261.3	ENSDARG00000077261	leiomodin 1b (smooth muscle) [Source:ZFIN;Acc:ZDB-GENE-141215-22]	lmod1b	ZDB-GENE-141215-22	lmod1b	22.6929	-1.84084	1.29598e-06
ENSDARG00000044973.7	ENSDARG00000044973	zgc:171226 [Source:ZFIN;Acc:ZDB-GENE-070822-8]	zgc:171226	ZDB-GENE-070822-8	zgc:171226	7.54969	-1.84524	0.0172705
ENSDARG00000075948.4	ENSDARG00000075948	solute carrier organic anion transporter family, member 4A1 [Source:ZFIN;Acc:ZDB-GENE-060606-4]	slco4a1	ZDB-GENE-060606-4	slco4a1	14.276	-1.84541	0.0012804
ENSDARG00000053201.6	ENSDARG00000053201	zgc:172323 [Source:ZFIN;Acc:ZDB-GENE-080204-113]	zgc:172323	ZDB-GENE-080204-113	zgc:172323	28.9698	-1.85735	1.45008e-06
ENSDARG00000101535.1	ENSDARG00000101535	collagen, type X, alpha 1b [Source:ZFIN;Acc:ZDB-GENE-030131-7079]	col10a1b	ZDB-GENE-030131-7079	col10a1b	6.05019	-1.86022	0.00909148
ENSDARG00000076862.3	ENSDARG00000076862	family with sequence similarity 198, member A [Source:ZFIN;Acc:ZDB-GENE-121130-2]	fam198a	ZDB-GENE-121130-2	fam198a	267.966	-1.86282	2.12568e-10
ENSDARG00000088906.2	ENSDARG00000088906		CABZ01059404.1			48.2899	-1.87139	5.15946e-10
ENSDARG00000101021.1	ENSDARG00000101021	solute carrier family 22 (organic cation/carnitine transporter), member 5 [Source:ZFIN;Acc:ZDB-GENE-091012-1]	slc22a5	ZDB-GENE-091012-1	slc22a5	14.7284	-1.88904	0.015559
ENSDARG00000052633.7	ENSDARG00000052633	si:ch211-106n13.3 [Source:ZFIN;Acc:ZDB-GENE-030131-9088]	si:ch211-106n13.3	ZDB-GENE-030131-9088	si:ch211-106n13.3	27.6157	-1.89301	0.00075531
ENSDARG00000102406.1	ENSDARG00000102406	si:ch211-165e15.1 [Source:ZFIN;Acc:ZDB-GENE-081028-59]	si:ch211-165e15.1	ZDB-GENE-081028-59	si:ch211-165e15.1	86.886	-1.89963	0.000207603
ENSDARG00000102777.2	ENSDARG00000102777	thrombospondin 4a [Source:ZFIN;Acc:ZDB-GENE-080215-11]	thbs4a	ZDB-GENE-080215-11	thbs4a	450.434	-1.90114	5.44248e-12
ENSDARG00000019902.8	ENSDARG00000019902	recoverin 2 [Source:ZFIN;Acc:ZDB-GENE-030131-7590]	rcvrn2	ZDB-GENE-030131-7590	rcvrn2	168.278	-1.90174	4.58124e-26
ENSDARG00000017251.8	ENSDARG00000017251	somatolactin beta [Source:ZFIN;Acc:ZDB-GENE-060123-1]	smtlb	ZDB-GENE-060123-1	smtlb	27.6039	-1.90514	0.0134209
ENSDARG00000078057.5	ENSDARG00000078057	sorting nexin 8b [Source:ZFIN;Acc:ZDB-GENE-090313-317]	snx8b	ZDB-GENE-090313-317	snx8b	18.7077	-1.90794	3.46052e-05
ENSDARG00000008133.8	ENSDARG00000008133	forkhead box L1 [Source:ZFIN;Acc:ZDB-GENE-040426-1181]	foxl1	ZDB-GENE-040426-1181	foxl1	175.459	-1.90841	1.50334e-16
ENSDARG00000074652.4	ENSDARG00000074652	smoothelin a [Source:ZFIN;Acc:ZDB-GENE-091204-245]	smtna	ZDB-GENE-091204-245	smtna	9.82465	-1.90864	0.0218716
ENSDARG00000107353.1	ENSDARG00000107353		BX957322.3			268.594	-1.91325	1.84225e-20
ENSDARG00000087814.2	ENSDARG00000087814			ZDB-GENE-160728-150	si:cabz01033205.3	14.1933	-1.91445	0.000347132
ENSDARG00000092522.1	ENSDARG00000092522	nicotinamide nucleotide transhydrogenase 2 [Source:ZFIN;Acc:ZDB-GENE-091204-5]	nnt2	ZDB-GENE-091204-5	nnt2	8.5741	-1.91647	0.00838064
ENSDARG00000070960.6	ENSDARG00000070960	si:ch211-288g17.4 [Source:ZFIN;Acc:ZDB-GENE-060531-62]	si:ch211-288g17.4	ZDB-GENE-060531-62	si:ch211-288g17.4	9.84014	-1.91845	0.00280827
ENSDARG00000103810.1	ENSDARG00000103810	calcium channel, voltage-dependent, alpha 2/delta subunit 4a [Source:ZFIN;Acc:ZDB-GENE-041210-213]	cacna2d4a	ZDB-GENE-041210-213	cacna2d4a	12.9685	-1.91853	0.00328366
ENSDARG00000069265.5	ENSDARG00000069265	matrilin 3b [Source:ZFIN;Acc:ZDB-GENE-050221-9]	matn3b	ZDB-GENE-050221-9	matn3b	234.43	-1.91919	2.31109e-10
ENSDARG00000057687.4	ENSDARG00000057687	SH3 domain binding kinase family, member 3 [Source:ZFIN;Acc:ZDB-GENE-080204-39]	sbk3	ZDB-GENE-080204-39	sbk3	66.2657	-1.9268	7.42076e-17
ENSDARG00000100352.1	ENSDARG00000100352	amylo-alpha-1, 6-glucosidase, 4-alpha-glucanotransferase b [Source:ZFIN;Acc:ZDB-GENE-050309-54]	aglb	ZDB-GENE-050309-54	aglb	416.615	-1.92681	2.14178e-27
ENSDARG00000013752.5	ENSDARG00000013752	troponin I type 2a (skeletal, fast), tandem duplicate 3 [Source:ZFIN;Acc:ZDB-GENE-040718-80]	tnni2a.3	ZDB-GENE-040718-80	tnni2a.3	15.637	-1.92751	0.000521498
ENSDARG00000011989.7	ENSDARG00000011989	cone-rod homeobox [Source:ZFIN;Acc:ZDB-GENE-010403-1]	crx	ZDB-GENE-010403-1	crx	138.97	-1.9346	1.62714e-09
ENSDARG00000087476.2	ENSDARG00000087476	cerebellin 20 [Source:ZFIN;Acc:ZDB-GENE-111109-2]	cbln20	ZDB-GENE-111109-2	cbln20	16.0496	-1.93701	0.00127158
ENSDARG00000037587.6	ENSDARG00000037587	synaptoporin [Source:HGNC Symbol;Acc:HGNC:16507]	SYNPR	ZDB-GENE-141212-294	si:dkey-30j16.3	12.157	-1.9495	0.0010345
ENSDARG00000076055.6	ENSDARG00000076055	retinitis pigmentosa GTPase regulator interacting protein 1 [Source:ZFIN;Acc:ZDB-GENE-091204-394]	rpgrip1	ZDB-GENE-091204-394	rpgrip1	79.1282	-1.96111	8.03302e-17
ENSDARG00000037550.9	ENSDARG00000037550	cytochrome P450, family 21, subfamily A, polypeptide 2 [Source:ZFIN;Acc:ZDB-GENE-070103-6]	cyp21a2	ZDB-GENE-070103-6	cyp21a2	29.8907	-1.96146	3.5537e-06
ENSDARG00000071048.5	ENSDARG00000071048	WNT1 inducible signaling pathway protein 3 [Source:ZFIN;Acc:ZDB-GENE-041001-86]	wisp3	ZDB-GENE-041001-86	wisp3	82.0661	-1.96502	1.10044e-16
ENSDARG00000088514.3	ENSDARG00000088514	actinodin1 [Source:ZFIN;Acc:ZDB-GENE-030131-9105]	and1	ZDB-GENE-030131-9105	and1	10402.2	-1.9654	1.8438e-30
ENSDARG00000102393.1	ENSDARG00000102393	ADP-ribosylation factor-like 3, like 1 [Source:ZFIN;Acc:ZDB-GENE-040426-1649]	arl3l1	ZDB-GENE-040426-1649	arl3l1	84.4253	-1.96653	5.21754e-12
ENSDARG00000075521.5	ENSDARG00000075521	carboxypeptidase Z [Source:ZFIN;Acc:ZDB-GENE-090313-267]	cpz	ZDB-GENE-090313-267	cpz	330.147	-1.96997	2.34298e-36
ENSDARG00000098345.1	ENSDARG00000098345	MAM domain containing 2a [Source:ZFIN;Acc:ZDB-GENE-060526-16]	mamdc2a	ZDB-GENE-060526-16	mamdc2a	37.7184	-1.97119	1.69121e-07
ENSDARG00000078134.4	ENSDARG00000078134	crystallin, gamma M2f [Source:ZFIN;Acc:ZDB-GENE-080220-17]	crygm2f	ZDB-GENE-080220-17	crygm2f	18.7215	-1.9721	0.000919959
ENSDARG00000102288.1	ENSDARG00000102288		CABZ01056321.1			24.4381	-1.97426	1.18234e-06
ENSDARG00000077606.3	ENSDARG00000077606	arylsulfatase family, member Ia [Source:ZFIN;Acc:ZDB-GENE-140106-141]	arsia	ZDB-GENE-140106-141	arsia	51.8341	-1.98393	6.10021e-06
ENSDARG00000045799.5	ENSDARG00000045799	aggrecan b [Source:ZFIN;Acc:ZDB-GENE-100422-16]	acanb	ZDB-GENE-100422-16	acanb	147.623	-1.98795	2.71508e-06
ENSDARG00000026248.10	ENSDARG00000026248	solute carrier family 1 (glutamate transporter), member 7b [Source:ZFIN;Acc:ZDB-GENE-101111-7]	slc1a7b	ZDB-GENE-101111-7	slc1a7b	7.03166	-1.99045	0.00742539
ENSDARG00000034403.7	ENSDARG00000034403	zgc:173443 [Source:ZFIN;Acc:ZDB-GENE-071004-101]	zgc:173443	ZDB-GENE-071004-101	zgc:173443	93.6831	-1.9905	6.38943e-11
ENSDARG00000031243.7	ENSDARG00000031243	snail family zinc finger 3 [Source:ZFIN;Acc:ZDB-GENE-061013-757]	snai3	ZDB-GENE-061013-757	snai3	11.6649	-1.99438	0.00567993
ENSDARG00000037921.3	ENSDARG00000037921	guanine nucleotide binding protein (G protein), gamma 13b [Source:ZFIN;Acc:ZDB-GENE-040718-97]	gng13b	ZDB-GENE-040718-97	gng13b	380.296	-1.99536	5.56819e-35
ENSDARG00000090738.5	ENSDARG00000090738	myosin, light chain kinase a [Source:ZFIN;Acc:ZDB-GENE-030131-8207]	mylka	ZDB-GENE-030131-8207	mylka	10.8279	-1.99707	0.0458613
ENSDARG00000007655.9	ENSDARG00000007655	crystallin, beta B1, like 3 [Source:ZFIN;Acc:ZDB-GENE-070820-11]	crybb1l3	ZDB-GENE-070820-11	crybb1l3	102.692	-1.99796	1.13194e-13
ENSDARG00000079569.1	ENSDARG00000079569					10.5065	-2.01884	0.00216477
ENSDARG00000099838.2	ENSDARG00000099838		CABZ01113373.1			11.6314	-2.02024	2.28015e-05
ENSDARG00000102585.1	ENSDARG00000102585	family with sequence similarity 160, member A1b [Source:ZFIN;Acc:ZDB-GENE-110411-10]	fam160a1b	ZDB-GENE-110411-10	fam160a1b	105.855	-2.02095	3.49495e-18
ENSDARG00000012126.9	ENSDARG00000012126	zgc:109965 [Source:ZFIN;Acc:ZDB-GENE-050913-21]	zgc:109965	ZDB-GENE-050913-21	zgc:109965	500.13	-2.02689	4.27089e-13
ENSDARG00000061885.6	ENSDARG00000061885	SATB homeobox 2 [Source:ZFIN;Acc:ZDB-GENE-070912-212]	satb2	ZDB-GENE-070912-212	satb2	52.8005	-2.03284	1.69103e-05
ENSDARG00000074285.7	ENSDARG00000074285	si:ch73-335m24.2 [Source:ZFIN;Acc:ZDB-GENE-100922-203]	si:ch73-335m24.2	ZDB-GENE-100922-203	si:ch73-335m24.2	43.8632	-2.03561	9.32497e-10
ENSDARG00000089255.3	ENSDARG00000089255	si:ch211-286c4.6 [Source:ZFIN;Acc:ZDB-GENE-131127-232]	si:ch211-286c4.6	ZDB-GENE-131127-232	si:ch211-286c4.6	60.4718	-2.04505	1.27644e-13
ENSDARG00000025320.8	ENSDARG00000025320	collagen, type XXI, alpha 1 [Source:ZFIN;Acc:ZDB-GENE-110607-3]	col21a1	ZDB-GENE-110607-3	col21a1	72.3879	-2.04552	3.29182e-11
ENSDARG00000076306.5	ENSDARG00000076306	lysyl oxidase-like 3a [Source:ZFIN;Acc:ZDB-GENE-070818-2]	loxl3a	ZDB-GENE-070818-2	loxl3a	9.52611	-2.04616	0.000145019
ENSDARG00000015964.5	ENSDARG00000015964	zgc:153311 [Source:ZFIN;Acc:ZDB-GENE-060825-194]	zgc:153311	ZDB-GENE-060825-194	zgc:153311	19.1134	-2.0466	4.71268e-05
ENSDARG00000087241.2	ENSDARG00000087241	urocortin 3, like [Source:ZFIN;Acc:ZDB-GENE-060130-250]	ucn3l	ZDB-GENE-060130-250	ucn3l	6.95255	-2.04802	0.00539997
ENSDARG00000019063.8	ENSDARG00000019063	FAT atypical cadherin 1b [Source:ZFIN;Acc:ZDB-GENE-130530-563]	fat1b	ZDB-GENE-130530-563	fat1b	83.5575	-2.04883	8.2823e-06
ENSDARG00000012016.7	ENSDARG00000012016	hydroxyprostaglandin dehydrogenase 15-(NAD) [Source:ZFIN;Acc:ZDB-GENE-080728-2]	hpgd	ZDB-GENE-080728-2	hpgd	263.831	-2.05145	3.55953e-15
ENSDARG00000077497.4	ENSDARG00000077497	immunoglobulin superfamily, member 10 [Source:ZFIN;Acc:ZDB-GENE-130530-827]	igsf10	ZDB-GENE-130530-827	igsf10	136.592	-2.0518	4.48309e-09
ENSDARG00000069415.5	ENSDARG00000069415	collagen, type XVII, alpha 1a [Source:ZFIN;Acc:ZDB-GENE-090313-107]	col17a1a	ZDB-GENE-090313-107	col17a1a	3398.58	-2.05439	2.86217e-28
ENSDARG00000053512.4	ENSDARG00000053512	crystallin, beta B2 [Source:ZFIN;Acc:ZDB-GENE-060130-1]	crybb2	ZDB-GENE-060130-1	crybb2	16.1821	-2.05466	9.91431e-05
ENSDARG00000077084.5	ENSDARG00000077084	collagen, type XXVIII, alpha 1a [Source:ZFIN;Acc:ZDB-GENE-070705-84]	col28a1a	ZDB-GENE-070705-84	col28a1a	226.082	-2.05909	3.89276e-34
ENSDARG00000045580.5	ENSDARG00000045580	lumican [Source:ZFIN;Acc:ZDB-GENE-040625-24]	lum	ZDB-GENE-040625-24	lum	1694.89	-2.06334	1.43004e-32
ENSDARG00000036809.8	ENSDARG00000036809			ZDB-GENE-130530-595	si:ch211-106j24.1	280.318	-2.06434	7.54301e-19
ENSDARG00000096804.2	ENSDARG00000096804	si:dkey-219e21.4 [Source:ZFIN;Acc:ZDB-GENE-141222-59]	si:dkey-219e21.4	ZDB-GENE-141222-59	si:dkey-219e21.4	78.46	-2.0661	9.39036e-10
ENSDARG00000068474.5	ENSDARG00000068474	si:dkey-94e7.2 [Source:ZFIN;Acc:ZDB-GENE-070912-611]	si:dkey-94e7.2	ZDB-GENE-070912-611	si:dkey-94e7.2	7.04607	-2.07064	0.00125964
ENSDARG00000070013.3	ENSDARG00000070013	doublesex and mab-3 related transcription factor 2b [Source:ZFIN;Acc:ZDB-GENE-080813-1]	dmrt2b	ZDB-GENE-080813-1	dmrt2b	27.0737	-2.07111	9.8677e-12
ENSDARG00000010816.12	ENSDARG00000010816	solute carrier family 7, member 14a [Source:ZFIN;Acc:ZDB-GENE-070912-112]	slc7a14a	ZDB-GENE-070912-112	slc7a14a	164.644	-2.07583	2.71771e-08
ENSDARG00000056084.5	ENSDARG00000056084	immunoglobin superfamily, member 21b [Source:ZFIN;Acc:ZDB-GENE-070424-59]	igsf21b	ZDB-GENE-070424-59	igsf21b	88.5215	-2.08528	1.65425e-14
ENSDARG00000059978.5	ENSDARG00000059978	complexin 4a [Source:ZFIN;Acc:ZDB-GENE-060526-116]	cplx4a	ZDB-GENE-060526-116	cplx4a	7.88067	-2.08531	0.00551205
ENSDARG00000071394.6	ENSDARG00000071394	forkhead box Q2 [Source:ZFIN;Acc:ZDB-GENE-050208-663]	foxq2	ZDB-GENE-050208-663	foxq2	72.1592	-2.08963	5.23252e-11
ENSDARG00000043847.5	ENSDARG00000043847	transmembrane protein 244 [Source:ZFIN;Acc:ZDB-GENE-040724-54]	tmem244	ZDB-GENE-040724-54	tmem244	18.3228	-2.09277	0.000164795
ENSDARG00000102310.1	ENSDARG00000102310	si:ch211-156l18.8 [Source:ZFIN;Acc:ZDB-GENE-141215-43]	si:ch211-156l18.8	ZDB-GENE-141215-43	si:ch211-156l18.8	21.2462	-2.09404	2.81413e-06
ENSDARG00000029057.7	ENSDARG00000029057	transmembrane 6 superfamily member 2 [Source:ZFIN;Acc:ZDB-GENE-060503-338]	tm6sf2	ZDB-GENE-060503-338	tm6sf2	134.394	-2.09784	4.84934e-17
ENSDARG00000078522.6	ENSDARG00000078522	si:ch211-80h18.1 [Source:ZFIN;Acc:ZDB-GENE-070705-257]	si:ch211-80h18.1	ZDB-GENE-070705-257	si:ch211-80h18.1	853.379	-2.10305	2.72143e-19
ENSDARG00000030896.6	ENSDARG00000030896	forkhead box Q1a [Source:ZFIN;Acc:ZDB-GENE-070424-74]	foxq1a	ZDB-GENE-070424-74	foxq1a	193.28	-2.1047	1.62003e-12
ENSDARG00000009372.9	ENSDARG00000009372	DIRAS family, GTP-binding RAS-like 1b [Source:ZFIN;Acc:ZDB-GENE-070912-620]	diras1b	ZDB-GENE-070912-620	diras1b	6.92165	-2.10521	0.0372012
ENSDARG00000102364.1	ENSDARG00000102364	si:dkey-202l22.6 [Source:ZFIN;Acc:ZDB-GENE-131121-181]	si:dkey-202l22.6	ZDB-GENE-131121-181	si:dkey-202l22.6	2332.46	-2.1129	1.08447e-13
ENSDARG00000079942.2	ENSDARG00000079942	bradykinin receptor B2 [Source:ZFIN;Acc:ZDB-GENE-060515-1]	bdkrb2	ZDB-GENE-060515-1	bdkrb2	5.3899	-2.11474	0.0141931
ENSDARG00000102178.1	ENSDARG00000102178	elastin microfibril interfacer 2b [Source:ZFIN;Acc:ZDB-GENE-080416-1]	emilin2b	ZDB-GENE-080416-1	emilin2b	569.103	-2.11651	2.67585e-14
ENSDARG00000004498.9	ENSDARG00000004498	XK, Kell blood group complex subunit-related family, member 8, tandem duplicate 1 [Source:ZFIN;Acc:ZDB-GENE-110106-1]	xkr8.1	ZDB-GENE-110106-1	xkr8.1	23.4732	-2.11931	1.42894e-08
ENSDARG00000045638.4	ENSDARG00000045638	solute carrier family 13 member 1 [Source:ZFIN;Acc:ZDB-GENE-031222-3]	slc13a1	ZDB-GENE-031222-3	slc13a1	14.0791	-2.1223	0.000276144
ENSDARG00000055014.5	ENSDARG00000055014	si:dkey-33m11.8 [Source:ZFIN;Acc:ZDB-GENE-141215-49]	si:dkey-33m11.8	ZDB-GENE-141215-49	si:dkey-33m11.8	40.334	-2.12363	0.000221692
ENSDARG00000073699.3	ENSDARG00000073699	collagen, type IX, alpha 1a [Source:ZFIN;Acc:ZDB-GENE-080721-25]	col9a1a	ZDB-GENE-080721-25	col9a1a	1327.1	-2.12964	6.80623e-26
ENSDARG00000103543.1	ENSDARG00000103543	guanine nucleotide binding protein (G protein), gamma transducing activity polypeptide 2b [Source:ZFIN;Acc:ZDB-GENE-091020-4]	gngt2b	ZDB-GENE-091020-4	gngt2b	17.4173	-2.13746	0.000140559
ENSDARG00000056178.3	ENSDARG00000056178	dermatopontin [Source:ZFIN;Acc:ZDB-GENE-060312-9]	dpt	ZDB-GENE-060312-9	dpt	3.28614	-2.13759	0.0470774
ENSDARG00000034007.9	ENSDARG00000034007	prominin 1 b [Source:ZFIN;Acc:ZDB-GENE-031003-1]	prom1b	ZDB-GENE-031003-1	prom1b	224.637	-2.14108	1.24944e-11
ENSDARG00000007407.8	ENSDARG00000007407	BARX homeobox 1 [Source:ZFIN;Acc:ZDB-GENE-050522-28]	barx1	ZDB-GENE-050522-28	barx1	347.261	-2.15339	1.61298e-31
ENSDARG00000092730.2	ENSDARG00000092730	si:dkey-22i16.3 [Source:ZFIN;Acc:ZDB-GENE-071005-4]	si:dkey-22i16.3	ZDB-GENE-071005-4	si:dkey-22i16.3	111.629	-2.15775	3.15216e-08
ENSDARG00000011693.5	ENSDARG00000011693	tetratricopeptide repeat domain 36 [Source:ZFIN;Acc:ZDB-GENE-041114-87]	ttc36	ZDB-GENE-041114-87	ttc36	65.8228	-2.15929	1.01595e-07
ENSDARG00000090119.2	ENSDARG00000090119					6.00788	-2.16473	0.0309668
ENSDARG00000098472.1	ENSDARG00000098472		CR936540.2			5.41597	-2.17777	0.00998896
ENSDARG00000054797.5	ENSDARG00000054797			ZDB-GENE-060825-39	zgc:153441	39.3901	-2.1909	7.95908e-06
ENSDARG00000099168.1	ENSDARG00000099168		CABZ01080587.1			11.9599	-2.19374	0.000108992
ENSDARG00000040627.8	ENSDARG00000040627	glutamate receptor, ionotropic, kainate 1b [Source:ZFIN;Acc:ZDB-GENE-070821-1]	grik1b	ZDB-GENE-070821-1	grik1b	62.7784	-2.19693	2.7104e-08
ENSDARG00000005371.9	ENSDARG00000005371	G protein-coupled receptor, class C, group 6, member A [Source:ZFIN;Acc:ZDB-GENE-041217-22]	gprc6a	ZDB-GENE-041217-22	gprc6a	16.963	-2.20042	7.67546e-08
ENSDARG00000052223.4	ENSDARG00000052223	recoverin a [Source:ZFIN;Acc:ZDB-GENE-050913-106]	rcvrna	ZDB-GENE-050913-106	rcvrna	84.8355	-2.2011	5.61961e-16
ENSDARG00000079302.3	ENSDARG00000079302	actinodin2 [Source:ZFIN;Acc:ZDB-GENE-041105-2]	and2	ZDB-GENE-041105-2	and2	8889.78	-2.20248	9.20645e-37
ENSDARG00000100478.1	ENSDARG00000100478					91.7605	-2.20445	5.14053e-13
ENSDARG00000039602.4	ENSDARG00000039602	atonal bHLH transcription factor 1c [Source:ZFIN;Acc:ZDB-GENE-090805-1]	atoh1c	ZDB-GENE-090805-1	atoh1c	15.227	-2.20623	1.9472e-06
ENSDARG00000074633.3	ENSDARG00000074633	G protein-coupled receptor 35, tandem duplicate 1 [Source:ZFIN;Acc:ZDB-GENE-080204-17]	gpr35.1	ZDB-GENE-080204-17	gpr35.1	14.2271	-2.20834	1.88376e-06
ENSDARG00000086305.2	ENSDARG00000086305	si:ch211-63b16.4 [Source:ZFIN;Acc:ZDB-GENE-131121-480]	si:ch211-63b16.4	ZDB-GENE-131121-480	si:ch211-63b16.4	37.1278	-2.21364	4.55462e-14
ENSDARG00000021720.9	ENSDARG00000021720	collagen, type VII, alpha 1 [Source:ZFIN;Acc:ZDB-GENE-030131-2427]	col7a1	ZDB-GENE-030131-2427	col7a1	349.102	-2.22554	1.93989e-16
ENSDARG00000014805.7	ENSDARG00000014805	four and a half LIM domains 5 [Source:ZFIN;Acc:ZDB-GENE-040822-3]	fhl5	ZDB-GENE-040822-3	fhl5	5.21799	-2.2283	0.0102193
ENSDARG00000052433.2	ENSDARG00000052433	inhibin, alpha [Source:ZFIN;Acc:ZDB-GENE-060503-554]	inha	ZDB-GENE-060503-554	inha	4.23465	-2.23313	0.00677483
ENSDARG00000030632.5	ENSDARG00000030632	coiled-coil domain containing 3b [Source:ZFIN;Acc:ZDB-GENE-050522-184]	ccdc3b	ZDB-GENE-050522-184	ccdc3b	111.243	-2.23889	8.24112e-18
ENSDARG00000092064.1	ENSDARG00000092064	si:dkey-117n7.4 [Source:ZFIN;Acc:ZDB-GENE-060503-237]	si:dkey-117n7.4	ZDB-GENE-060503-237	si:dkey-117n7.4	72.4921	-2.23896	9.79822e-19
ENSDARG00000104023.1	ENSDARG00000104023	myelin associated glycoprotein [Source:ZFIN;Acc:ZDB-GENE-041217-24]	mag	ZDB-GENE-041217-24	mag	27.6158	-2.24158	4.0988e-09
ENSDARG00000096905.1	ENSDARG00000096905	si:ch73-23l24.1 [Source:ZFIN;Acc:ZDB-GENE-131127-400]	si:ch73-23l24.1	ZDB-GENE-131127-400	si:ch73-23l24.1	817.23	-2.2444	2.74779e-14
ENSDARG00000057790.6	ENSDARG00000057790	ankyrin repeat domain 6a [Source:ZFIN;Acc:ZDB-GENE-120525-1]	ankrd6a	ZDB-GENE-120525-1	ankrd6a	12.646	-2.24778	1.09716e-05
ENSDARG00000096242.2	ENSDARG00000096242	si:ch211-76l23.4 [Source:ZFIN;Acc:ZDB-GENE-030131-8310]	si:ch211-76l23.4	ZDB-GENE-030131-8310	si:ch211-76l23.4	69.3575	-2.24964	9.14417e-12
ENSDARG00000031952.5	ENSDARG00000031952	myoglobin [Source:ZFIN;Acc:ZDB-GENE-040426-1430]	mb	ZDB-GENE-040426-1430	mb	420.167	-2.25119	4.38566e-18
ENSDARG00000094634.3	ENSDARG00000094634	si:ch211-120e1.7 [Source:ZFIN;Acc:ZDB-GENE-070424-119]	si:ch211-120e1.7	ZDB-GENE-070424-119	si:ch211-120e1.7	7.03247	-2.26464	0.00648435
ENSDARG00000017532.7	ENSDARG00000017532	kinesin family member 25 [Source:ZFIN;Acc:ZDB-GENE-041001-167]	kif25	ZDB-GENE-041001-167	kif25	31.2939	-2.26601	2.96429e-14
ENSDARG00000020744.2	ENSDARG00000020744	bradykinin receptor B1 [Source:ZFIN;Acc:ZDB-GENE-030814-1]	bdkrb1	ZDB-GENE-030814-1	bdkrb1	9.36304	-2.28766	0.00681928
ENSDARG00000070775.2	ENSDARG00000070775	cytochrome P450, family 2, subfamily X, polypeptide 9 [Source:ZFIN;Acc:ZDB-GENE-061027-109]	cyp2x9	ZDB-GENE-061027-109	cyp2x9	2.8868	-2.28875	0.0157737
ENSDARG00000057741.5	ENSDARG00000057741	nuclear receptor subfamily 1, group H, member 4 [Source:ZFIN;Acc:ZDB-GENE-040718-313]	nr1h4	ZDB-GENE-040718-313	nr1h4	33.006	-2.28977	2.89286e-11
ENSDARG00000020084.8	ENSDARG00000020084	thyroglobulin [Source:ZFIN;Acc:ZDB-GENE-030519-1]	tg	ZDB-GENE-030519-1	tg	71.2989	-2.29026	1.50783e-10
ENSDARG00000038894.6	ENSDARG00000038894	thioredoxin-related transmembrane protein 3 [Source:ZFIN;Acc:ZDB-GENE-050522-396]	tmx3	ZDB-GENE-050522-396	tmx3	143.423	-2.29195	4.1775e-10
ENSDARG00000058336.7	ENSDARG00000058336			ZDB-GENE-110408-66	si:ch73-219d10.1	4.10346	-2.2938	0.0159096
ENSDARG00000079502.4	ENSDARG00000079502	galactose-3-O-sulfotransferase 2 [Source:ZFIN;Acc:ZDB-GENE-131127-533]	gal3st2	ZDB-GENE-131127-533	gal3st2	31.3823	-2.30276	8.1484e-10
ENSDARG00000003395.11	ENSDARG00000003395	collagen, type IV, alpha 3 [Source:ZFIN;Acc:ZDB-GENE-070802-4]	col4a3	ZDB-GENE-070802-4	col4a3	41.6989	-2.30518	4.64893e-10
ENSDARG00000052905.5	ENSDARG00000052905	zgc:165423 [Source:ZFIN;Acc:ZDB-GENE-070720-11]	zgc:165423	ZDB-GENE-070720-11	zgc:165423	27.8527	-2.30849	1.42879e-12
ENSDARG00000053186.5	ENSDARG00000053186	V-set and transmembrane domain containing 4b [Source:ZFIN;Acc:ZDB-GENE-080303-17]	vstm4b	ZDB-GENE-080303-17	vstm4b	30.3098	-2.31048	6.48621e-08
ENSDARG00000062487.5	ENSDARG00000062487	si:dkey-6n6.1 [Source:ZFIN;Acc:ZDB-GENE-060503-80]	si:dkey-6n6.1	ZDB-GENE-060503-80	si:dkey-6n6.1	188.042	-2.33127	5.46563e-32
ENSDARG00000058103.5	ENSDARG00000058103	glycine receptor, alpha 4b [Source:ZFIN;Acc:ZDB-GENE-020402-2]	glra4b	ZDB-GENE-020402-2	glra4b	11.4903	-2.33399	4.17257e-05
ENSDARG00000076357.3	ENSDARG00000076357		CABZ01102039.1			225.345	-2.33662	3.17877e-33
ENSDARG00000068407.5	ENSDARG00000068407	SIX homeobox 9 [Source:ZFIN;Acc:ZDB-GENE-990621-11]	six9	ZDB-GENE-990621-11	six9	7.08864	-2.33895	0.000140047
ENSDARG00000062906.4	ENSDARG00000062906	potassium channel, subfamily V, member 2b [Source:ZFIN;Acc:ZDB-GENE-060526-28]	kcnv2b	ZDB-GENE-060526-28	kcnv2b	20.4455	-2.34222	1.91601e-07
ENSDARG00000088589.4	ENSDARG00000088589	plac8 onzin related protein 3 [Source:ZFIN;Acc:ZDB-GENE-050506-38]	ponzr3	ZDB-GENE-050506-38	ponzr3	1066.97	-2.34818	0.00208929
ENSDARG00000102539.2	ENSDARG00000102539	mohawk homeobox b [Source:ZFIN;Acc:ZDB-GENE-080513-2]	mkxb	ZDB-GENE-080513-2	mkxb	25.2642	-2.35158	6.43493e-10
ENSDARG00000045979.6	ENSDARG00000045979	zgc:153704 [Source:ZFIN;Acc:ZDB-GENE-060929-1114]	zgc:153704	ZDB-GENE-060929-1114	zgc:153704	82.3927	-2.37249	6.85695e-18
ENSDARG00000097572.1	ENSDARG00000097572	protein tyrosine phosphatase, receptor type, t [Source:ZFIN;Acc:ZDB-GENE-101028-4]	ptprt	ZDB-GENE-101028-4	ptprt	11.5871	-2.3858	1.09631e-05
ENSDARG00000052893.4	ENSDARG00000052893	retinal homeobox gene 3 [Source:ZFIN;Acc:ZDB-GENE-990415-238]	rx3	ZDB-GENE-990415-238	rx3	100.212	-2.39083	9.7825e-10
ENSDARG00000037588.4	ENSDARG00000037588	basic helix-loop-helix family, member e23 [Source:ZFIN;Acc:ZDB-GENE-050913-22]	bhlhe23	ZDB-GENE-050913-22	bhlhe23	302.342	-2.39305	6.02333e-19
ENSDARG00000068465.6	ENSDARG00000068465	zgc:136254 [Source:ZFIN;Acc:ZDB-GENE-060421-3062]	zgc:136254	ZDB-GENE-060421-3062	zgc:136254	25.0998	-2.39332	8.57778e-06
ENSDARG00000097418.1	ENSDARG00000097418	si:ch211-63b16.3 [Source:ZFIN;Acc:ZDB-GENE-131127-202]	si:ch211-63b16.3	ZDB-GENE-131127-202	si:ch211-63b16.3	5.3086	-2.39613	0.00968849
ENSDARG00000099634.1	ENSDARG00000099634	elastin a [Source:ZFIN;Acc:ZDB-GENE-061212-1]	elna	ZDB-GENE-061212-1	elna	39.326	-2.41973	1.99764e-08
ENSDARG00000035163.5	ENSDARG00000035163	transmembrane protein 136b [Source:ZFIN;Acc:ZDB-GENE-040718-455]	tmem136b	ZDB-GENE-040718-455	tmem136b	13.2011	-2.42401	2.02366e-06
ENSDARG00000094990.4	ENSDARG00000094990	si:dkey-91f15.1 [Source:ZFIN;Acc:ZDB-GENE-060601-4]	si:dkey-91f15.1	ZDB-GENE-060601-4	si:dkey-91f15.1	33.4963	-2.43497	6.49588e-08
ENSDARG00000014840.8	ENSDARG00000014840	peripherin 2b (retinal degeneration, slow) [Source:ZFIN;Acc:ZDB-GENE-000616-9]	prph2b	ZDB-GENE-000616-9	prph2b	3.25961	-2.44067	0.00839402
ENSDARG00000088315.4	ENSDARG00000088315	si:ch211-103f14.3 [Source:ZFIN;Acc:ZDB-GENE-110411-160]	si:ch211-103f14.3	ZDB-GENE-110411-160	si:ch211-103f14.3	81.9996	-2.44837	3.29854e-18
ENSDARG00000099633.1	ENSDARG00000099633	SEC14-like lipid binding 7 [Source:ZFIN;Acc:ZDB-GENE-141216-145]	sec14l7	ZDB-GENE-141216-145	sec14l7	13.9618	-2.46739	4.27098e-08
ENSDARG00000102825.1	ENSDARG00000102825	olfactomedin 2b [Source:ZFIN;Acc:ZDB-GENE-040426-2402]	olfm2b	ZDB-GENE-040426-2402	olfm2b	63.8189	-2.47723	5.39078e-27
ENSDARG00000027236.8	ENSDARG00000027236	retinoschisin 1a [Source:ZFIN;Acc:ZDB-GENE-040801-171]	rs1a	ZDB-GENE-040801-171	rs1a	123.075	-2.48041	1.41337e-10
ENSDARG00000045808.8	ENSDARG00000045808	retinaldehyde binding protein 1b [Source:ZFIN;Acc:ZDB-GENE-040426-1870]	rlbp1b	ZDB-GENE-040426-1870	rlbp1b	118.516	-2.48711	1.83229e-46
ENSDARG00000069827.4	ENSDARG00000069827	crystallin, gamma M2d11 [Source:ZFIN;Acc:ZDB-GENE-071004-42]	crygm2d11	ZDB-GENE-071004-42	crygm2d11	363.266	-2.49305	1.231e-20
ENSDARG00000095831.1	ENSDARG00000095831	si:ch211-175f12.2 [Source:ZFIN;Acc:ZDB-GENE-110411-220]	si:ch211-175f12.2	ZDB-GENE-110411-220	si:ch211-175f12.2	3.15539	-2.49462	0.033979
ENSDARG00000034940.9	ENSDARG00000034940	solute carrier family 1 (glutamate transporter), member 7a [Source:ZFIN;Acc:ZDB-GENE-061009-24]	slc1a7a	ZDB-GENE-061009-24	slc1a7a	7.34337	-2.49561	0.000232652
ENSDARG00000011259.11	ENSDARG00000011259	transient receptor potential cation channel, subfamily M, member 1a [Source:ZFIN;Acc:ZDB-GENE-070112-1372]	trpm1a	ZDB-GENE-070112-1372	trpm1a	86.0193	-2.50555	7.70542e-20
ENSDARG00000038770.5	ENSDARG00000038770	zgc:103625 [Source:ZFIN;Acc:ZDB-GENE-040912-116]	zgc:103625	ZDB-GENE-040912-116	zgc:103625	27.2151	-2.5149	6.65655e-07
ENSDARG00000094059.1	ENSDARG00000094059	si:ch211-191j22.7 [Source:ZFIN;Acc:ZDB-GENE-091204-56]	si:ch211-191j22.7	ZDB-GENE-091204-56	si:ch211-191j22.7	3.90505	-2.51865	0.00473011
ENSDARG00000010958.7	ENSDARG00000010958	glomulin, FKBP associated protein b [Source:ZFIN;Acc:ZDB-GENE-080723-14]	glmnb	ZDB-GENE-080723-14	glmnb	49.9319	-2.52487	4.09215e-19
ENSDARG00000013293.8	ENSDARG00000013293	cysteine-rich secretory protein LCCL domain containing 1b [Source:ZFIN;Acc:ZDB-GENE-040426-1204]	crispld1b	ZDB-GENE-040426-1204	crispld1b	162.234	-2.52877	1.3441e-38
ENSDARG00000056873.4	ENSDARG00000056873	actinodin3 [Source:ZFIN;Acc:ZDB-GENE-040724-185]	and3	ZDB-GENE-040724-185	and3	2542.18	-2.53013	3.06512e-22
ENSDARG00000007480.9	ENSDARG00000007480	retinal pigment epithelium-specific protein 65a [Source:ZFIN;Acc:ZDB-GENE-040426-1717]	rpe65a	ZDB-GENE-040426-1717	rpe65a	164.915	-2.54129	7.09711e-18
ENSDARG00000058799.7	ENSDARG00000058799	myosin binding protein Ha [Source:ZFIN;Acc:ZDB-GENE-040426-1531]	mybpha	ZDB-GENE-040426-1531	mybpha	50.2073	-2.54244	4.77214e-19
ENSDARG00000002831.11	ENSDARG00000002831	collagen, type IV, alpha 4 [Source:ZFIN;Acc:ZDB-GENE-101001-1]	col4a4	ZDB-GENE-101001-1	col4a4	22.124	-2.5598	5.27041e-05
ENSDARG00000102430.2	ENSDARG00000102430	opsin 6, group member a [Source:ZFIN;Acc:ZDB-GENE-061201-30]	opn6a	ZDB-GENE-061201-30	opn6a	20.7751	-2.57749	8.79043e-13
ENSDARG00000070597.6	ENSDARG00000070597	proline/arginine-rich end leucine-rich repeat protein [Source:ZFIN;Acc:ZDB-GENE-080327-24]	prelp	ZDB-GENE-080327-24	prelp	47.5598	-2.58073	6.84351e-17
ENSDARG00000061101.6	ENSDARG00000061101	sorting nexin 19a [Source:ZFIN;Acc:ZDB-GENE-060526-204]	snx19a	ZDB-GENE-060526-204	snx19a	13.2819	-2.58827	3.90616e-09
ENSDARG00000068220.5	ENSDARG00000068220	hexose-binding lectin 3 [Source:ZFIN;Acc:ZDB-GENE-000427-2]	hbl3	ZDB-GENE-000427-2	hbl3	7.13499	-2.60928	4.37422e-05
ENSDARG00000087440.3	ENSDARG00000087440	plac8 onzin related protein 4 [Source:ZFIN;Acc:ZDB-GENE-050411-6]	ponzr4	ZDB-GENE-050411-6	ponzr4	619.003	-2.61316	0.000111094
ENSDARG00000059751.6	ENSDARG00000059751	ankyrin repeat and BTB (POZ) domain containing 2a [Source:ZFIN;Acc:ZDB-GENE-100422-13]	abtb2a	ZDB-GENE-100422-13	abtb2a	58.8254	-2.63152	2.03519e-11
ENSDARG00000039238.5	ENSDARG00000039238	calcium channel, voltage-dependent, gamma subunit 4a [Source:ZFIN;Acc:ZDB-GENE-120215-100]	cacng4a	ZDB-GENE-120215-100	cacng4a	3.17385	-2.63812	0.00574132
ENSDARG00000007024.7	ENSDARG00000007024	urate oxidase [Source:ZFIN;Acc:ZDB-GENE-030826-24]	uox	ZDB-GENE-030826-24	uox	43.3592	-2.6592	3.98661e-18
ENSDARG00000055175.5	ENSDARG00000055175	C1q and TNF related 6a [Source:ZFIN;Acc:ZDB-GENE-080108-3]	c1qtnf6a	ZDB-GENE-080108-3	c1qtnf6a	17.7447	-2.65973	0.000367725
ENSDARG00000101488.1	ENSDARG00000101488		CR387997.2			1.61089	-2.67348	0.0130342
ENSDARG00000070011.4	ENSDARG00000070011	si:ch211-167j6.4 [Source:ZFIN;Acc:ZDB-GENE-070912-146]	si:ch211-167j6.4	ZDB-GENE-070912-146	si:ch211-167j6.4	10.4893	-2.67516	2.63907e-06
ENSDARG00000091667.3	ENSDARG00000091667	si:dkey-234i14.3 [Source:ZFIN;Acc:ZDB-GENE-131121-422]	si:dkey-234i14.3	ZDB-GENE-131121-422	si:dkey-234i14.3	33.0642	-2.67564	1.18635e-10
ENSDARG00000027799.5	ENSDARG00000027799	upper zone of growth plate and cartilage matrix associated a [Source:ZFIN;Acc:ZDB-GENE-070410-71]	ucmaa	ZDB-GENE-070410-71	ucmaa	3.87043	-2.69457	0.000357765
ENSDARG00000089063.3	ENSDARG00000089063	lactamase, beta-like 1a [Source:ZFIN;Acc:ZDB-GENE-030131-7625]	lactbl1a	ZDB-GENE-030131-7625	lactbl1a	19.0945	-2.6948	9.50077e-09
ENSDARG00000108475.1	ENSDARG00000108475	otospiralin [Source:ZFIN;Acc:ZDB-GENE-120601-1]	otos	ZDB-GENE-120601-1	otos	23.838	-2.74725	7.82434e-17
ENSDARG00000021345.5	ENSDARG00000021345	peripherin 2, like [Source:ZFIN;Acc:ZDB-GENE-041001-147]	prph2l	ZDB-GENE-041001-147	prph2l	9.45238	-2.74964	2.81068e-07
ENSDARG00000079443.3	ENSDARG00000079443	vasoactive intestinal peptide b [Source:ZFIN;Acc:ZDB-GENE-080225-22]	vipb	ZDB-GENE-080225-22	vipb	2.81857	-2.76059	0.00452668
ENSDARG00000104788.1	ENSDARG00000104788	C-type lectin domain family 3 member A [Source:HGNC Symbol;Acc:HGNC:2052]	CLEC3A			2.85956	-2.76588	0.00777831
ENSDARG00000092813.2	ENSDARG00000092813	fibronectin type III domain containing 7, related sequence 4 [Source:ZFIN;Acc:ZDB-GENE-070912-648]	fndc7rs4	ZDB-GENE-070912-648	fndc7rs4	78.9018	-2.76954	4.58446e-27
ENSDARG00000070873.4	ENSDARG00000070873	chemokine (C-C motif) ligand 25b [Source:ZFIN;Acc:ZDB-GENE-110222-2]	ccl25b	ZDB-GENE-110222-2	ccl25b	129.674	-2.77389	7.93188e-16
ENSDARG00000097032.1	ENSDARG00000097032	si:ch211-256a21.4 [Source:ZFIN;Acc:ZDB-GENE-131121-329]	si:ch211-256a21.4	ZDB-GENE-131121-329	si:ch211-256a21.4	8.23763	-2.77855	7.21565e-08
ENSDARG00000102622.1	ENSDARG00000102622		AL954173.2			2.24876	-2.78728	0.0340636
ENSDARG00000053481.5	ENSDARG00000053481	ectonucleoside triphosphate diphosphohydrolase 5a [Source:ZFIN;Acc:ZDB-GENE-100419-1]	entpd5a	ZDB-GENE-100419-1	entpd5a	41.9469	-2.78736	4.05236e-17
ENSDARG00000003533.8	ENSDARG00000003533	collagen, type VIII, alpha 1b [Source:ZFIN;Acc:ZDB-GENE-060503-140]	col8a1b	ZDB-GENE-060503-140	col8a1b	9.23304	-2.7947	0.000620852
ENSDARG00000099915.1	ENSDARG00000099915	purinergic receptor P2Y, G-protein coupled, 2, tandem duplicate 1 [Source:ZFIN;Acc:ZDB-GENE-091204-455]	p2ry2.1	ZDB-GENE-091204-455	p2ry2.1	5.2777	-2.80098	0.000112987
ENSDARG00000077878.5	ENSDARG00000077878			ZDB-GENE-120709-25	si:dkey-192l18.9	6.65611	-2.82616	8.9702e-05
ENSDARG00000045632.3	ENSDARG00000045632	bone morphogenetic protein 10, like [Source:ZFIN;Acc:ZDB-GENE-130530-629]	bmp10l	ZDB-GENE-130530-629	bmp10l	3.25143	-2.84254	0.000734614
ENSDARG00000038891.5	ENSDARG00000038891		AL954146.1			2.56282	-2.84515	0.0142688
ENSDARG00000077290.4	ENSDARG00000077290	matrix metallopeptidase 25a [Source:ZFIN;Acc:ZDB-GENE-070820-22]	mmp25a	ZDB-GENE-070820-22	mmp25a	3.17342	-2.85507	0.00152075
ENSDARG00000091072.2	ENSDARG00000091072	calcium and integrin binding family member 3 [Source:ZFIN;Acc:ZDB-GENE-121121-1]	cib3	ZDB-GENE-121121-1	cib3	2.27866	-2.87926	0.00538721
ENSDARG00000087873.2	ENSDARG00000087873	2-epi-5-epi-valiolone synthase [Source:ZFIN;Acc:ZDB-GENE-131121-365]	eevs	ZDB-GENE-131121-365	eevs	78.4098	-2.88732	5.76445e-17
ENSDARG00000096756.1	ENSDARG00000096756	si:ch211-196c10.13 [Source:ZFIN;Acc:ZDB-GENE-130603-71]	si:ch211-196c10.13	ZDB-GENE-130603-71	si:ch211-196c10.13	10.8605	-2.89702	0.000103476
ENSDARG00000056652.6	ENSDARG00000056652			ZDB-GENE-140106-62	zmp:0000001102	4.71465	-2.8986	0.000156368
ENSDARG00000105005.1	ENSDARG00000105005	transmembrane protein 132A [Source:ZFIN;Acc:ZDB-GENE-140106-237]	tmem132a	ZDB-GENE-140106-237	tmem132a	1.86206	-2.89866	0.0407132
ENSDARG00000045758.5	ENSDARG00000045758	calcium release activated channel regulator 2Ab [Source:ZFIN;Acc:ZDB-GENE-041210-94]	cracr2ab	ZDB-GENE-041210-94	cracr2ab	48.33	-2.92003	2.01474e-22
ENSDARG00000039963.4	ENSDARG00000039963	fibroblast growth factor binding protein 1b [Source:ZFIN;Acc:ZDB-GENE-081106-1]	fgfbp1b	ZDB-GENE-081106-1	fgfbp1b	17.6126	-2.93657	4.19787e-13
ENSDARG00000001993.8	ENSDARG00000001993	myosin, heavy chain b [Source:ZFIN;Acc:ZDB-GENE-081124-1]	myhb	ZDB-GENE-081124-1	myhb	109.317	-2.94326	1.69096e-34
ENSDARG00000087663.3	ENSDARG00000087663	si:ch211-248l17.3 [Source:ZFIN;Acc:ZDB-GENE-120709-105]	si:ch211-248l17.3	ZDB-GENE-120709-105	si:ch211-248l17.3	25.0524	-2.98805	3.35779e-13
ENSDARG00000075903.3	ENSDARG00000075903	chondroadherin-like b [Source:ZFIN;Acc:ZDB-GENE-121205-5]	chadlb	ZDB-GENE-121205-5	chadlb	86.6689	-2.98863	7.51093e-49
ENSDARG00000098099.1	ENSDARG00000098099	zgc:64065 [Source:ZFIN;Acc:ZDB-GENE-040426-1355]	zgc:64065	ZDB-GENE-040426-1355	zgc:64065	7.02754	-2.98967	1.18505e-05
ENSDARG00000104165.1	ENSDARG00000104165		FO704710.4			1.55338	-3.00475	0.0213909
ENSDARG00000002732.8	ENSDARG00000002732	spondin 2b, extracellular matrix protein [Source:ZFIN;Acc:ZDB-GENE-990415-161]	spon2b	ZDB-GENE-990415-161	spon2b	77.0689	-3.0152	3.73032e-22
ENSDARG00000026663.8	ENSDARG00000026663	toll-like receptor 19 [Source:ZFIN;Acc:ZDB-GENE-040220-3]	tlr19	ZDB-GENE-040220-3	tlr19	1.28645	-3.01656	0.0476457
ENSDARG00000039534.6	ENSDARG00000039534	retinal pigment epithelium-derived rhodopsin homolog [Source:ZFIN;Acc:ZDB-GENE-040912-94]	rrh	ZDB-GENE-040912-94	rrh	10.8545	-3.02748	2.58447e-10
ENSDARG00000040306.7	ENSDARG00000040306	otolith matrix protein [Source:ZFIN;Acc:ZDB-GENE-040709-1]	otomp	ZDB-GENE-040709-1	otomp	159.336	-3.06152	2.65338e-34
ENSDARG00000036152.5	ENSDARG00000036152	growth arrest-specific 2b [Source:ZFIN;Acc:ZDB-GENE-030616-552]	gas2b	ZDB-GENE-030616-552	gas2b	16.3417	-3.10875	1.74668e-09
ENSDARG00000105039.2	ENSDARG00000105039	phosphorylase kinase, alpha 1b (muscle) [Source:ZFIN;Acc:ZDB-GENE-091204-81]	phka1b	ZDB-GENE-091204-81	phka1b	56.5211	-3.10926	3.762e-22
ENSDARG00000069296.6	ENSDARG00000069296	monooxygenase, DBH-like 1, like [Source:ZFIN;Acc:ZDB-GENE-060126-3]	moxd1l	ZDB-GENE-060126-3	moxd1l	33.8661	-3.12599	9.88602e-16
ENSDARG00000009482.9	ENSDARG00000009482	solute carrier family 38, member 8a [Source:ZFIN;Acc:ZDB-GENE-121005-5]	slc38a8a	ZDB-GENE-121005-5	slc38a8a	10.9175	-3.1264	1.24434e-05
ENSDARG00000059073.5	ENSDARG00000059073	goosecoid [Source:ZFIN;Acc:ZDB-GENE-980528-2060]	gsc	ZDB-GENE-980528-2060	gsc	99.1436	-3.14562	1.03479e-28
ENSDARG00000076978.3	ENSDARG00000076978	pro-melanin-concentrating hormone, like [Source:ZFIN;Acc:ZDB-GENE-030131-7863]	pmchl	ZDB-GENE-030131-7863	pmchl	14.1936	-3.16288	2.80232e-08
ENSDARG00000021573.7	ENSDARG00000021573	solute carrier family 16, member 7 (monocarboxylic acid transporter 2) [Source:ZFIN;Acc:ZDB-GENE-051113-248]	slc16a7	ZDB-GENE-051113-248	slc16a7	3.50855	-3.17406	1.2756e-05
ENSDARG00000098631.1	ENSDARG00000098631		CABZ01044277.1			130.033	-3.18284	1.65149e-13
ENSDARG00000077275.4	ENSDARG00000077275	cysteine-rich secretory protein LCCL domain containing 1a [Source:ZFIN;Acc:ZDB-GENE-090612-1]	crispld1a	ZDB-GENE-090612-1	crispld1a	8.04888	-3.20881	1.04241e-08
ENSDARG00000042663.4	ENSDARG00000042663	si:dkeyp-70f9.7 [Source:ZFIN;Acc:ZDB-GENE-070705-550]	si:dkeyp-70f9.7	ZDB-GENE-070705-550	si:dkeyp-70f9.7	1.5242	-3.2305	0.0412974
ENSDARG00000004358.6	ENSDARG00000004358	guanine nucleotide binding protein (G protein), beta polypeptide 3a [Source:ZFIN;Acc:ZDB-GENE-040718-134]	gnb3a	ZDB-GENE-040718-134	gnb3a	364.605	-3.26576	9.16551e-19
ENSDARG00000097483.2	ENSDARG00000097483	si:ch211-213d14.2 [Source:ZFIN;Acc:ZDB-GENE-030131-8357]	si:ch211-213d14.2	ZDB-GENE-030131-8357	si:ch211-213d14.2	94.2243	-3.2929	5.26025e-30
ENSDARG00000076186.4	ENSDARG00000076186	leucine rich repeat containing 3Cb [Source:ZFIN;Acc:ZDB-GENE-080327-11]	lrrc3cb	ZDB-GENE-080327-11	lrrc3cb	1.24953	-3.29712	0.0196423
ENSDARG00000069615.5	ENSDARG00000069615	creatine kinase, mitochondrial 2a (sarcomeric) [Source:ZFIN;Acc:ZDB-GENE-030131-5717]	ckmt2a	ZDB-GENE-030131-5717	ckmt2a	133.275	-3.3118	8.52418e-20
ENSDARG00000060893.6	ENSDARG00000060893	collagen, type VIII, alpha 2 [Source:ZFIN;Acc:ZDB-GENE-060503-488]	col8a2	ZDB-GENE-060503-488	col8a2	79.7742	-3.36471	8.09234e-40
ENSDARG00000092269.2	ENSDARG00000092269	si:dkeyp-41f9.4 [Source:ZFIN;Acc:ZDB-GENE-091204-320]	si:dkeyp-41f9.4	ZDB-GENE-091204-320	si:dkeyp-41f9.4	148.098	-3.41299	5.9233e-29
ENSDARG00000078485.4	ENSDARG00000078485	syntaphilin a [Source:ZFIN;Acc:ZDB-GENE-081104-227]	snpha	ZDB-GENE-081104-227	snpha	4.86565	-3.43662	9.15312e-08
ENSDARG00000052027.6	ENSDARG00000052027	tetraspanin 1 [Source:ZFIN;Acc:ZDB-GENE-070502-5]	tspan1	ZDB-GENE-070502-5	tspan1	1.39368	-3.43725	0.0109516
ENSDARG00000023082.8	ENSDARG00000023082	keratin, type 1, gene 19d [Source:ZFIN;Acc:ZDB-GENE-060316-1]	krt1-19d	ZDB-GENE-060316-1	krt1-19d	270.802	-3.47149	4.76878e-28
ENSDARG00000006925.10	ENSDARG00000006925	si:dkey-58b18.3 [Source:ZFIN;Acc:ZDB-GENE-070912-563]	si:dkey-58b18.3	ZDB-GENE-070912-563	si:dkey-58b18.3	2.74264	-3.50227	0.00718748
ENSDARG00000097231.1	ENSDARG00000097231	UDP glucuronosyltransferase 1 family, polypeptide B2 [Source:ZFIN;Acc:ZDB-GENE-080227-11]	ugt1b2	ZDB-GENE-080227-11	ugt1b2	1.91192	-3.50259	0.0349223
ENSDARG00000034930.7	ENSDARG00000034930	connexin 52.6 [Source:ZFIN;Acc:ZDB-GENE-040310-6]	cx52.6	ZDB-GENE-040310-6	cx52.6	1.34108	-3.50907	0.0202259
ENSDARG00000088143.2	ENSDARG00000088143	sema domain, immunoglobulin domain (Ig), transmembrane domain (TM) and short cytoplasmic domain, (semaphorin) 4Gb [Source:ZFIN;Acc:ZDB-GENE-111117-1]	sema4gb	ZDB-GENE-111117-1	sema4gb	5.71495	-3.53299	0.000104559
ENSDARG00000103332.2	ENSDARG00000103332					1.55725	-3.62062	0.00645122
ENSDARG00000073747.4	ENSDARG00000073747	si:dkey-1j5.4 [Source:ZFIN;Acc:ZDB-GENE-130603-91]	si:dkey-1j5.4	ZDB-GENE-130603-91	si:dkey-1j5.4	9.94999	-3.68026	4.94739e-08
ENSDARG00000098738.1	ENSDARG00000098738	sodium channel, voltage-gated, type IV, alpha, a [Source:ZFIN;Acc:ZDB-GENE-051201-2]	scn4aa	ZDB-GENE-051201-2	scn4aa	5.21352	-3.7148	2.61679e-08
ENSDARG00000092249.1	ENSDARG00000092249	immunity-related GTPase family, f2 [Source:ZFIN;Acc:ZDB-GENE-060503-460]	irgf2	ZDB-GENE-060503-460	irgf2	0.647972	-3.73151	0.0453154
ENSDARG00000058960.5	ENSDARG00000058960	otolin 1b [Source:ZFIN;Acc:ZDB-GENE-080416-3]	otol1b	ZDB-GENE-080416-3	otol1b	3.30987	-3.74703	4.71304e-06
ENSDARG00000105233.1	ENSDARG00000105233					0.648972	-3.76669	0.0419626
ENSDARG00000087345.2	ENSDARG00000087345	zmp:0000000906 [Source:ZFIN;Acc:ZDB-GENE-130530-909]	zmp:0000000906	ZDB-GENE-130530-909	zmp:0000000906	888.902	-3.78538	5.48625e-43
ENSDARG00000096398.2	ENSDARG00000096398	si:ch211-276a17.5 [Source:ZFIN;Acc:ZDB-GENE-120215-248]	si:ch211-276a17.5	ZDB-GENE-120215-248	si:ch211-276a17.5	1.28662	-3.80312	0.0109557
ENSDARG00000077813.4	ENSDARG00000077813	si:dkey-34f9.3 [Source:ZFIN;Acc:ZDB-GENE-081104-410]	si:dkey-34f9.3	ZDB-GENE-081104-410	si:dkey-34f9.3	1.82587	-3.81651	0.000470346
ENSDARG00000045268.6	ENSDARG00000045268	tectorin beta [Source:ZFIN;Acc:ZDB-GENE-041212-16]	tectb	ZDB-GENE-041212-16	tectb	50.9903	-3.8994	2.677e-85
ENSDARG00000076192.2	ENSDARG00000076192	ankyrin repeat domain 1b (cardiac muscle) [Source:ZFIN;Acc:ZDB-GENE-070820-13]	ankrd1b	ZDB-GENE-070820-13	ankrd1b	160.397	-3.92734	1.87678e-64
ENSDARG00000035891.7	ENSDARG00000035891	aggrecan a [Source:ZFIN;Acc:ZDB-GENE-050208-221]	acana	ZDB-GENE-050208-221	acana	62.7375	-4.03707	4.40968e-49
ENSDARG00000074033.4	ENSDARG00000074033	ADAMTS-like 2 [Source:ZFIN;Acc:ZDB-GENE-070705-558]	adamtsl2	ZDB-GENE-070705-558	adamtsl2	4.87424	-4.14637	1.43798e-08
ENSDARG00000097559.1	ENSDARG00000097559	cytochrome P450, family 8, subfamily B, polypeptide 3 [Source:ZFIN;Acc:ZDB-GENE-040912-153]	cyp8b3	ZDB-GENE-040912-153	cyp8b3	1.21045	-4.15099	0.00160183
ENSDARG00000055192.6	ENSDARG00000055192	zgc:136930 [Source:ZFIN;Acc:ZDB-GENE-060312-16]	zgc:136930	ZDB-GENE-060312-16	zgc:136930	1481.67	-4.20633	1.10044e-16
ENSDARG00000100929.1	ENSDARG00000100929					0.345466	-4.24625	0.0376769
ENSDARG00000002311.8	ENSDARG00000002311	fatty acid binding protein 11b [Source:ZFIN;Acc:ZDB-GENE-050522-391]	fabp11b	ZDB-GENE-050522-391	fabp11b	108.759	-4.26407	4.4965e-63
ENSDARG00000053068.4	ENSDARG00000053068	cytochrome P450, family 8, subfamily B, polypeptide 1 [Source:ZFIN;Acc:ZDB-GENE-040808-53]	cyp8b1	ZDB-GENE-040808-53	cyp8b1	3.46036	-4.31927	5.27233e-09
ENSDARG00000091637.3	ENSDARG00000091637	phosphatidylinositol-5-phosphate 4-kinase, type II, gamma b [Source:ZFIN;Acc:ZDB-GENE-141212-236]	pip4k2cb	ZDB-GENE-141212-236	pip4k2cb	1.22478	-4.3692	0.000348615
ENSDARG00000092099.1	ENSDARG00000092099	si:ch211-133n4.6 [Source:ZFIN;Acc:ZDB-GENE-060503-571]	si:ch211-133n4.6	ZDB-GENE-060503-571	si:ch211-133n4.6	13.676	-4.41038	2.61808e-31
ENSDARG00000069518.4	ENSDARG00000069518	aquaporin 3b [Source:ZFIN;Acc:ZDB-GENE-040724-66]	aqp3b	ZDB-GENE-040724-66	aqp3b	2.52112	-4.49333	1.15842e-08
ENSDARG00000056248.6	ENSDARG00000056248	si:dkey-183i3.5 [Source:ZFIN;Acc:ZDB-GENE-030131-8568]	si:dkey-183i3.5	ZDB-GENE-030131-8568	si:dkey-183i3.5	1324.89	-4.5285	5.78563e-18
ENSDARG00000061835.7	ENSDARG00000061835	zona pellucida-like domain containing 1a [Source:ZFIN;Acc:ZDB-GENE-110411-81]	zpld1a	ZDB-GENE-110411-81	zpld1a	3.9211	-4.53408	4.82166e-12
ENSDARG00000056938.5	ENSDARG00000056938	keratocan [Source:ZFIN;Acc:ZDB-GENE-041210-165]	kera	ZDB-GENE-041210-165	kera	227.706	-4.57792	4.71724e-58
ENSDARG00000062319.6	ENSDARG00000062319	si:dkey-103g5.3 [Source:ZFIN;Acc:ZDB-GENE-131127-337]	si:dkey-103g5.3	ZDB-GENE-131127-337	si:dkey-103g5.3	12.6332	-4.69626	1.32851e-16
ENSDARG00000078810.1	ENSDARG00000078810	zgc:174320 [Source:ZFIN;Acc:ZDB-GENE-080206-2]	zgc:174320	ZDB-GENE-080206-2	zgc:174320	0	-4.77178	0.0250488
ENSDARG00000058695.7	ENSDARG00000058695	discoidin domain receptor tyrosine kinase 2b [Source:ZFIN;Acc:ZDB-GENE-060503-361]	ddr2b	ZDB-GENE-060503-361	ddr2b	11.4142	-4.79093	3.34759e-41
ENSDARG00000078052.4	ENSDARG00000078052	elastin microfibril interfacer 3a [Source:ZFIN;Acc:ZDB-GENE-080612-2]	emilin3a	ZDB-GENE-080612-2	emilin3a	108.099	-4.86914	1.77134e-68
ENSDARG00000105086.1	ENSDARG00000105086		CABZ01079005.1			0.34535	-4.87373	0.0194653
ENSDARG00000079266.2	ENSDARG00000079266	forkhead box E1 [Source:ZFIN;Acc:ZDB-GENE-061116-1]	foxe1	ZDB-GENE-061116-1	foxe1	2.6433	-4.88965	6.27169e-12
ENSDARG00000094310.1	ENSDARG00000094310	si:ch211-255g12.6 [Source:ZFIN;Acc:ZDB-GENE-081104-198]	si:ch211-255g12.6	ZDB-GENE-081104-198	si:ch211-255g12.6	133.413	-4.96997	1.45811e-49
ENSDARG00000099111.2	ENSDARG00000099111	zgc:175280 [Source:ZFIN;Acc:ZDB-GENE-080219-39]	zgc:175280	ZDB-GENE-080219-39	zgc:175280	3.39455	-4.99788	2.46531e-15
ENSDARG00000079119.4	ENSDARG00000079119	si:ch211-229d2.5 [Source:ZFIN;Acc:ZDB-GENE-121214-200]	si:ch211-229d2.5	ZDB-GENE-121214-200	si:ch211-229d2.5	33.9873	-5.15346	1.48341e-12
ENSDARG00000054239.6	ENSDARG00000054239	ghrelin/obestatin prepropeptide [Source:ZFIN;Acc:ZDB-GENE-070622-2]	ghrl	ZDB-GENE-070622-2	ghrl	0	-5.43656	0.00262734
ENSDARG00000038056.6	ENSDARG00000038056	fibroblast growth factor binding protein 2b [Source:ZFIN;Acc:ZDB-GENE-070410-95]	fgfbp2b	ZDB-GENE-070410-95	fgfbp2b	138.642	-5.52122	3.55905e-79
ENSDARG00000001760.10	ENSDARG00000001760	tenascin XBa [Source:ZFIN;Acc:ZDB-GENE-070103-5]	tnxba	ZDB-GENE-070103-5	tnxba	13.4886	-6.40595	3.8388e-81
ENSDARG00000030215.9	ENSDARG00000030215	matrilin 1 [Source:ZFIN;Acc:ZDB-GENE-050307-3]	matn1	ZDB-GENE-050307-3	matn1	26.9735	-6.60347	1.89968e-94
