# Supplementary material for: The Tumor Suppressor Adenomatous Polyposis Coli (apc) Is Required for Neural Crest-Dependent Craniofacial Development in Zebrafish
Source: J Dev Biol. 2023 Jun 29;11(3):29. doi: 10.3390/jdb11030029 (PMC10366761; doi:10.3390/jdb11030029)
Supplement: Supplementary file 1 [file jdb-11-00029-s001.zip › Supplemental Table S2_splicing variations.xlsx]

## Sheet: wt_apc.deltapsi_filtered
#Gene Name	Gene ID	LSV ID	E(dPSI) per LSV junction	P(|dPSI|>=0.15) per LSV junction	P(|dPSI|<=0.05) per LSV junction	wt E(PSI)	apc E(PSI)	LSV Type	A5SS	A3SS	ES	Num. Junctions	Num. Exons	De Novo Junctions	chr	strand	Junctions coords	Exons coords	IR coords	UCSC LSV Link
kmt2a	gene:ENSDARG00000004537	gene:ENSDARG00000004537:s:23390156-23390316	-0.34241669063358066;0.34241673389555366	0.9672967094432474;0.9672967154603674	1.5496047027330206e-05;1.549476249159364e-05	0.697;0.303	0.332;0.668	s|1e1.1o2|1e1.2o2	FALSE	TRUE	FALSE	2	2	0;0	15	-	23390073-23390156;23390070-23390156	23389924-23390073;23390156-23390316		http://genome.ucsc.edu/cgi-bin/hgTracks?db=danRer11&position=15%3A23390316-23389924
ank2a	gene:ENSDARG00000009026	gene:ENSDARG00000009026:s:14111726-14111798	0.3162600828188523;-0.31626013103395345	0.9623647732145947;0.9623648170229305	1.2541714081819717e-05;1.2542739826870708e-05	0.223;0.777	0.560;0.440	s|1e1.1o1|1e2.1o1	FALSE	FALSE	TRUE	2	3	0;1	1	+	14111798-14111881;14111798-14114937	14111726-14111798;14111881-14111934;14114937-14115060		http://genome.ucsc.edu/cgi-bin/hgTracks?db=danRer11&position=1%3A14115060-14111726
ank2a	gene:ENSDARG00000009026	gene:ENSDARG00000009026:s:14144599-14144671	0.26832192941628985;-0.2683218985273481	0.9569714756537124;0.9569714701511227	4.15996086708556e-06;4.160309881928725e-06	0.255;0.745	0.538;0.462	s|1e1.1o1|1e2.1o1	FALSE	FALSE	TRUE	2	3	0;1	1	+	14144671-14145016;14144671-14150260	14144599-14144671;14145016-14147910;14150260-14150343		http://genome.ucsc.edu/cgi-bin/hgTracks?db=danRer11&position=1%3A14150343-14144599
ank2a	gene:ENSDARG00000009026	gene:ENSDARG00000009026:s:14152389-14152562	0.29131018257015695;-0.2913101371461234	0.9993597097094531;0.9993597063043539	1.506325517060241e-12;1.5417667142969549e-12	0.197;0.803	0.492;0.508	s|1e1.1o1|1e2.1o1	FALSE	FALSE	TRUE	2	3	0;1	1	+	14152562-14155078;14152562-14158398	14152389-14152562;14155078-14155169;14158398-14158563		http://genome.ucsc.edu/cgi-bin/hgTracks?db=danRer11&position=1%3A14158563-14152389
ank2a	gene:ENSDARG00000009026	gene:ENSDARG00000009026:t:14150260-14150343	-0.1920976102721166;-0.08163359205742235;0.2967426151129351	0.7753548833397087;0.10116230182380775;0.9935021613120185	7.150788300380739e-06;6.931863207759736e-05;1.6100232352210971e-07	0.448;0.238;0.318	0.246;0.134;0.618	t|1e1.1o1|1e2.1o1|1e3.1o1	FALSE	FALSE	TRUE	3	4	1;1;0	1	+	14144671-14150260;14147910-14150260;14149771-14150260	14144599-14144671;14145016-14147910;14149682-14149771;14150260-14150343		http://genome.ucsc.edu/cgi-bin/hgTracks?db=danRer11&position=1%3A14150343-14144599
ank2a	gene:ENSDARG00000009026	gene:ENSDARG00000009026:t:14158398-14158563	-0.23624480891865202;0.23624484602686316	0.9801946501793121;0.9801947169351282	4.5910941715021636e-10;4.5925832716391974e-10	0.919;0.081	0.691;0.309	t|1e1.1o1|1e2.1o1	FALSE	FALSE	TRUE	2	3	1;0	1	+	14152562-14158398;14155169-14158398	14152389-14152562;14155078-14155169;14158398-14158563		http://genome.ucsc.edu/cgi-bin/hgTracks?db=danRer11&position=1%3A14158563-14152389
pcid2	gene:ENSDARG00000013802	gene:ENSDARG00000013802:s:157474-157563	0.2924840892243996;-0.29248409101781236	0.9458395403536243;0.9458395110892895	1.118734571261838e-05;1.1188307259102359e-05	0.621;0.379	0.938;0.062	s|1e1.1o3|1e1.2o3	FALSE	TRUE	FALSE	2	2	0;0	1	-	156420-157474;156417-157474	156340-156420;157474-157563		http://genome.ucsc.edu/cgi-bin/hgTracks?db=danRer11&position=1%3A157563-156340
dgkza	gene:ENSDARG00000014439	gene:ENSDARG00000014439:s:39103042-39103121	-0.36117887079916644;0.3611788838132446	0.9967086122353827;0.9967086079565837	6.126750777823986e-07;6.12645681671368e-07	0.429;0.571	0.059;0.941	s|1e1.1o1|1e2.1o1	FALSE	FALSE	TRUE	2	3	0;0	7	+	39103121-39106979;39103121-39107855	39103042-39103121;39106979-39107023;39107855-39107924		http://genome.ucsc.edu/cgi-bin/hgTracks?db=danRer11&position=7%3A39107924-39103042
dgkza	gene:ENSDARG00000014439	gene:ENSDARG00000014439:t:39107855-39107924	0.3893497533297096;-0.3893497018818276	0.9996702289624411;0.9996702386940645	3.151861640432163e-08;3.1483152529432346e-08	0.584;0.416	0.976;0.024	t|1e1.1o1|1e2.1o1	FALSE	FALSE	TRUE	2	3	0;0	7	+	39103121-39107855;39107023-39107855	39103042-39103121;39106979-39107023;39107855-39107924		http://genome.ucsc.edu/cgi-bin/hgTracks?db=danRer11&position=7%3A39107924-39103042
lctlb	gene:ENSDARG00000016337	gene:ENSDARG00000016337:s:19472361-19472424	0.24432995996345008;-0.24432993800709996	0.9573219974176261;0.9573219905172099	8.392857650574029e-07;8.393559538522055e-07	0.713;0.287	0.963;0.037	s|1e1.1o1|1e2.1o1	FALSE	FALSE	TRUE	2	3	0;0	18	-	19468522-19472361;19468326-19472361	19463425-19468326;19468478-19468522;19472361-19472424		http://genome.ucsc.edu/cgi-bin/hgTracks?db=danRer11&position=18%3A19472424-19463425
elf1	gene:ENSDARG00000020759	gene:ENSDARG00000020759:t:40774646-40775032	0.27067716689273835;-0.2852045315486871;1.2075532564337649e-06	0.9901732087299472;0.9953231332869585;6.504912856631852e-21	4.6633011058653e-08;1.871492882887793e-08;0.47561518589604196	0.173;0.825;0.001	0.449;0.534;0.015	t|1e1.1o1|1e2.1o1|1e3.1o1	FALSE	FALSE	TRUE	3	4	0;0;0	14	-	40775032-40850036;40775032-40821249;40775032-40797082	40774646-40775032;40797082-40797117;40821249-40821411;40850036-40850481		http://genome.ucsc.edu/cgi-bin/hgTracks?db=danRer11&position=14%3A40850481-40774646
thrb	gene:ENSDARG00000021163	gene:ENSDARG00000021163:t:17524333-17524433	0.04515685939811839;0.18928297712762848;-0.22356817614818036;-0.009929261443517592	0.00045193583112490554;0.7571128442654702;0.9236036614352413;0.001787946822685846	0.0006647193792543499;9.279818387668226e-06;8.188188210800362e-07;0.0005940001427411357	0.034;0.296;0.375;0.293	0.083;0.494;0.146;0.274	t|1e1.1o1|1e2.1o1|1e3.1o1|1e4.1o1	FALSE	FALSE	TRUE	4	5	1;0;1;0	19	-	17524433-17547882;17524433-17544617;17524433-17528941;17524433-17526399	17524333-17524433;17526399-17526735;17528941-nan;17544617-17544667;17547882-17547946		http://genome.ucsc.edu/cgi-bin/hgTracks?db=danRer11&position=19%3A17547946-17524333
plecb	gene:ENSDARG00000021987	gene:ENSDARG00000021987:t:5417669-5417730	2.3093198356688317e-06;-0.18369548500963126;-0.11783291097012644;0.3700551384574213;-0.0019803780880130123;-0.009234938248996022	6.5056678525891445e-21;0.6927779304862465;0.31426075944367937;0.9980623245038535;4.95945964631191e-07;4.034533821053509e-05	0.0766734658332418;2.4105609225166802e-05;3.976334565447548e-05;7.014201974457488e-07;0.017181245580438875;0.003163165911390764	0.001;0.397;0.216;0.289;0.033;0.058	0.002;0.194;0.079;0.666;0.021;0.040	t|1e1.1o1|1e2.1o1|1e3.1o1|1e4.1o1|1e5.1o1|1e6.1o1	FALSE	FALSE	TRUE	6	7	0;0;1;1;0;0	16	+	5260147-5417669;5276822-5417669;5311609-5417669;5370547-5417669;5382509-5417669;5408868-5417669	nan-5311609;nan-5370547;5259886-5260147;5276676-5276822;5382382-5382509;5408651-5408868;5417669-5417730		http://genome.ucsc.edu/cgi-bin/hgTracks?db=danRer11&position=16%3A5417730-5259886
plecb	gene:ENSDARG00000021987	gene:ENSDARG00000021987:t:5446726-5446841	0.3222867117033976;-0.32228674711981814	0.9993133300430656;0.9993133198148935	3.6941373967111942e-09;3.708056084406053e-09	0.651;0.349	0.975;0.025	t|1e1.2o2|1e2.1o1	FALSE	FALSE	TRUE	2	3	0;1	16	+	5440152-5446726;5442646-5446726	nan-5442646;5439986-5440152;5446726-5446841		http://genome.ucsc.edu/cgi-bin/hgTracks?db=danRer11&position=16%3A5446841-5439986
plekhg5a	gene:ENSDARG00000025902	gene:ENSDARG00000025902:t:24487400-24487591	0.026631098739703013;0.26562021021337495;-0.3169578133262863	0.004336728252042038;0.9795438976568418;0.9989299333459455	0.0003269112795081211;3.249258846522216e-07;7.963251502651758e-09	0.150;0.258;0.590	0.198;0.535;0.269	t|1e1.1o2|1e1.2o2|1e2.1o1	TRUE	FALSE	TRUE	3	3	0;0;1	11	-	24487591-24501342;24487591-24501309;24487591-24490454	24487400-24487591;24490454-nan;24501309-24501505		http://genome.ucsc.edu/cgi-bin/hgTracks?db=danRer11&position=11%3A24501505-24487400
phka2	gene:ENSDARG00000030687	gene:ENSDARG00000030687:s:33879616-33880105	0.3710294117284543;-4.331054306843651e-05;-0.36996514587472307	0.9982835527467936;3.824248799063014e-08;0.9982940180865437	3.7815829766861934e-07;0.014697641118760596;3.4863874009971596e-07	0.557;0.005;0.439	0.934;0.003;0.063	s|1e1.1o2|2e1.2o2|3e2.1o1	TRUE	TRUE	TRUE	3	3	0;0;1	11	-	33879330-33879987;33879319-33879982;33876086-33879616	33875859-33876086;33879277-33879330;33879616-33880105		http://genome.ucsc.edu/cgi-bin/hgTracks?db=danRer11&position=11%3A33880105-33875859
camkk1a	gene:ENSDARG00000035452	gene:ENSDARG00000035452:s:31419788-31419891	-0.2673109899884366;0.26731098872158154	0.929044131607591;0.9290441447477009	1.2850970901312486e-05;1.2849878406388533e-05	0.363;0.637	0.071;0.929	s|1e1.1o1|1e2.1o1	FALSE	FALSE	TRUE	2	3	1;0	5	+	31419891-31428408;31419891-31431615	31419788-31419891;31428408-nan;31431615-31432727		http://genome.ucsc.edu/cgi-bin/hgTracks?db=danRer11&position=5%3A31432727-31419788
s100s	gene:ENSDARG00000036773	gene:ENSDARG00000036773:s:7595924-7596009	0.25514542525974915;-0.25514538493609756	0.9838394655066757;0.9838394463223168	9.02240160419758e-10;8.993606970264523e-10	0.702;0.298	0.955;0.045	s|1e1.1o1|1e2.2o2	FALSE	FALSE	TRUE	2	3	1;0	19	+	7596009-7604446;7596009-7604776	7595924-7596009;7604446-7604501;7604527-7604929		http://genome.ucsc.edu/cgi-bin/hgTracks?db=danRer11&position=19%3A7604929-7595924
s100s	gene:ENSDARG00000036773	gene:ENSDARG00000036773:t:7604527-7604929	-0.2652527820395031;0.2652528191339759	0.9911414952823621;0.9911414785404915	4.726584679204393e-10;4.7500503314531e-10	0.313;0.687	0.050;0.950	t|1e1.1o1|1e2.1o1	FALSE	FALSE	TRUE	2	3	0;0	19	+	7596009-7604776;7604501-7604776	7595924-7596009;7604446-7604501;7604527-7604929		http://genome.ucsc.edu/cgi-bin/hgTracks?db=danRer11&position=19%3A7604929-7595924
pald1b	gene:ENSDARG00000039352	gene:ENSDARG00000039352:t:30173197-30173382	-0.4829945970242535;0.4829947174210688	0.9986233094096181;0.9986233563381254	6.185858335783223e-06;6.18453258377658e-06	0.721;0.279	0.241;0.759	t|1e1.1o1|1e2.1o1	FALSE	FALSE	TRUE	2	3	0;0	13	+	30169813-30173197;30172891-30173197	30169233-30169813;30172142-30172891;30173197-30173382		http://genome.ucsc.edu/cgi-bin/hgTracks?db=danRer11&position=13%3A30173382-30169233
nr2f2	gene:ENSDARG00000040926	gene:ENSDARG00000040926:t:23881735-23881845	-0.3853513645729289;0.385351394111828	0.9919822927548392;0.9919822861032177	0.0003199965069838884;0.0003199690298728444	0.722;0.278	0.319;0.681	t|1e1.1o1|i	FALSE	FALSE	FALSE	2	2	1;1	18	-	23881845-23884237;23881846-23888121	23881735-23881845;23884237-nan	23881846-23888121	http://genome.ucsc.edu/cgi-bin/hgTracks?db=danRer11&position=18%3A23884247-23881735
fhl2a	gene:ENSDARG00000042018	gene:ENSDARG00000042018:t:6592710-6592879	-0.34016125406651265;0.3401612981210076	0.9996917146244582;0.9996917111262109	6.802404195482836e-10;7.002455827441908e-10	0.582;0.418	0.238;0.762	t|1e1.1o1|1e2.1o1	FALSE	FALSE	TRUE	2	3	0;0	9	+	6578713-6592712;6587491-6592712	6578580-6578713;6587056-6587491;6592710-6592879		http://genome.ucsc.edu/cgi-bin/hgTracks?db=danRer11&position=9%3A6592879-6578580
ints10	gene:ENSDARG00000043031	gene:ENSDARG00000043031:s:729602-729774	0.03793847956359633;-0.19677905231481463;7.771559810791053e-16;0.22485992495308937;-0.05836799716450604	4.271558884398928e-09;0.8093402503269038;6.504620708668031e-21;0.9122226355613335;2.343605264727506e-05	0.029344389393590506;1.8309012151940252e-06;0.9999999992608511;9.164667612401293e-07;0.00044352404708269955	0.029;0.415;0.000;0.464;0.092	0.065;0.223;0.000;0.688;0.027	s|1e1.1o4|1e1.2o4|1e1.3o4|2e1.1o4|2e1.4o4	TRUE	TRUE	FALSE	5	2	1;1;0;0;0	14	+	729772-729807;729772-729809;729772-729812;729774-729807;729774-729813	729602-729774;729807-730053		http://genome.ucsc.edu/cgi-bin/hgTracks?db=danRer11&position=14%3A730053-729602
fybb	gene:ENSDARG00000044694	gene:ENSDARG00000044694:s:19861593-19861659	-0.3808440405943644;0.3808440225212312	0.9672653196855863;0.9672653331911334	2.294829059457104e-05;2.294643637672884e-05	0.543;0.457	0.135;0.865	s|1e1.1o1|1e2.1o1	FALSE	FALSE	TRUE	2	3	0;0	21	+	19861659-19861840;19861659-19862528	19861593-19861659;19861840-19861932;19862528-19862568		http://genome.ucsc.edu/cgi-bin/hgTracks?db=danRer11&position=21%3A19862568-19861593
baiap2a	gene:ENSDARG00000062799	gene:ENSDARG00000062799:s:51879219-51879372	-0.2122141997876476;0.21009719552925826;7.771559810791053e-16;7.771559810791053e-16	0.9537749886235337;0.9386266392273022;6.504620708668031e-21;6.504620708668031e-21	1.32029542854184e-09;3.0094501820650367e-09;0.9999999992608511;0.9999999992608511	0.288;0.711;0.000;0.000	0.078;0.917;0.000;0.004	s|1e1.1o1|1e2.1o1|1e3.1o1|1e4.1o1	FALSE	FALSE	TRUE	4	5	1;0;0;0	3	+	51879372-51881851;51879372-51891680;51879372-51923713;51879372-51946178	51879219-51879372;51881851-51881888;51891680-51892737;51923713-51926927;51946178-51948026		http://genome.ucsc.edu/cgi-bin/hgTracks?db=danRer11&position=3%3A51948026-51879219
gabra1	gene:ENSDARG00000068989	gene:ENSDARG00000068989:t:42097649-42097749	0.3148743258243054;-0.3148743499171801	0.969103096511573;0.969103098576178	1.0307376986029255e-05;1.0308207080922394e-05	0.499;0.501	0.834;0.166	t|1e1.1o1|1e2.1o1	FALSE	FALSE	TRUE	2	3	0;1	21	-	42097749-42100132;42097749-42099449	42097649-42097749;42099449-nan;42100132-42100471		http://genome.ucsc.edu/cgi-bin/hgTracks?db=danRer11&position=21%3A42100471-42097649
ubr2	gene:ENSDARG00000070164	gene:ENSDARG00000070164:s:3308359-3308447	1.8288948220740034e-06;0.044427091202705105;0.1517730156756509;-0.23924348615437008	6.505218104205506e-21;0.03639648360685323;0.52727430563133;0.9008405695155486	0.1473328204806056;0.000179382385924769;4.161804320712304e-05;8.792586267403202e-06	0.002;0.117;0.360;0.523	0.002;0.192;0.540;0.267	s|1e1.1o1|2e2.1o1|2e3.1o1|2e4.1o2	TRUE	FALSE	TRUE	4	5	0;1;0;1	13	-	3305060-3308377;3306078-3308359;3305164-3308359;3304985-3308359	nan-3306078;3304887-3304985;3304990-3305060;3305066-3305164;3308359-3308447		http://genome.ucsc.edu/cgi-bin/hgTracks?db=danRer11&position=13%3A3308447-3304887
arhgef2	gene:ENSDARG00000075819	gene:ENSDARG00000075819:s:6895093-6895160	-0.3119883668082819;0.3119883358707998	0.9881004020702293;0.9881003939477825	9.86724119181881e-05;9.866570110433185e-05	0.614;0.386	0.307;0.693	s|1e1.1o1|i	FALSE	FALSE	FALSE	2	2	0;1	16	+	6895160-6903315;6895161-6903314	6895093-6895160;6903315-6903378	6895161-6903314	http://genome.ucsc.edu/cgi-bin/hgTracks?db=danRer11&position=16%3A6903378-6895093
hspg2	gene:ENSDARG00000076564	gene:ENSDARG00000076564:t:26577693-26577828	3.1336082837044976e-05;-0.3860675270985554;0.3848888132013669;3.1336082837044976e-05	2.02919871192857e-06;0.9821047529186894;0.9812126290857909;2.02919871192857e-06	0.004133160277046688;1.508992273369092e-05;1.5510190379528974e-05;0.004133160277046688	0.005;0.631;0.360;0.005	0.005;0.227;0.763;0.005	t|1e1.1o3|1e1.3o3|1e2.1o1|2e1.2o3	TRUE	TRUE	TRUE	4	3	0;1;1;0	23	-	26577828-26583738;26577828-26583714;26577828-26583498;26577821-26583737	26577693-26577828;26583498-26583575;26583714-26583868		http://genome.ucsc.edu/cgi-bin/hgTracks?db=danRer11&position=23%3A26583868-26577693
synpo2lb	gene:ENSDARG00000078696	gene:ENSDARG00000078696:t:26408351-26413725	-0.3604688782680271;0.36046885223942393	0.9991925413229614;0.9991925404759429	9.385527655059178e-08;9.378390639725097e-08	0.806;0.194	0.444;0.556	t|1e1.1o1|1e2.1o1	FALSE	FALSE	TRUE	2	3	0;0	12	-	26413725-26422501;26413725-26414906	26408351-26413725;26414906-26415499;26422501-26423216		http://genome.ucsc.edu/cgi-bin/hgTracks?db=danRer11&position=12%3A26423216-26408351
pxna	gene:ENSDARG00000088590	gene:ENSDARG00000088590:t:6687538-6687807	0.331201047014587;-0.3312010346291077	0.9789999422512781;0.9789999301619942	7.788930192070583e-05;7.789605146957257e-05	0.644;0.356	0.993;0.007	t|1e1.1o1|i	FALSE	FALSE	FALSE	2	2	1;1	5	+	6682482-6687538;6676461-6687537	nan-6682482;6687538-6687807	6676461-6687537	http://genome.ucsc.edu/cgi-bin/hgTracks?db=danRer11&position=5%3A6687807-6682472
FP102167.1	gene:ENSDARG00000095844	gene:ENSDARG00000095844:s:37513162-37513298	-0.30273795983267227;0.3027379088601325	0.9577502472270358;0.9577502645553401	1.1554152180570654e-05;1.1553157506857684e-05	0.429;0.571	0.102;0.898	s|1e1.1o1|1e2.2o2	FALSE	FALSE	TRUE	2	3	1;0	22	-	37404121-37513162;37352879-37513162	37352669-37353087;37403961-37404121;37513162-37513298		http://genome.ucsc.edu/cgi-bin/hgTracks?db=danRer11&position=22%3A37513298-37352669
tube1	gene:ENSDARG00000096620	gene:ENSDARG00000096620:s:274440-274594	0.4677234549636473;0.04924107616813059;-0.5583037616247022	0.9999983277478356;0.06106325861844735;0.9999999999981821	3.2777215228027336e-07;0.004566189671125284;8.40327807338781e-13	0.229;0.160;0.610	0.689;0.245;0.068	s|1e1.1o1|2e1.1o1|i	TRUE	FALSE	FALSE	3	2	0;1;1	20	+	274592-277262;274594-277262;274595-277261	274440-274594;277262-277689	274595-277261	http://genome.ucsc.edu/cgi-bin/hgTracks?db=danRer11&position=20%3A277689-274440
pcdh1g3	gene:ENSDARG00000099646	gene:ENSDARG00000099646:s:21785249-21785596	0.11859278687386467;0.08141511613367691;0.014701832338017997;-0.27192560810159105	0.3013400794338252;0.19212175585849797;0.002809340023522527;0.9513933713113132	0.001469567701104282;0.0028080543115180127;0.016999936498687748;0.0003496817966489596	0.054;0.238;0.088;0.621	0.185;0.355;0.122;0.350	s|1e1.1o1|1e2.1o1|1e3.1o1|i	FALSE	FALSE	TRUE	4	4	1;1;1;1	10	+	21785596-21788918;21785596-21792195;21785596-21799525;21785597-21788312	21785249-21785596;21788918-nan;21792195-nan;21799525-nan	21785597-21788312	http://genome.ucsc.edu/cgi-bin/hgTracks?db=danRer11&position=10%3A21799535-21785249
pcdh1g3	gene:ENSDARG00000099646	gene:ENSDARG00000099646:s:21788313-21788917	0.009043374576546154;0.1682304283212311;0.069272258028773;-0.282883525113201	0.00033241871699765034;0.6291497342894645;0.01932598365213789;0.9821763791614786	0.03409965887101895;0.0009429549321800732;0.004878794058882844;0.00011259283607423232	0.067;0.331;0.027;0.574	0.095;0.518;0.105;0.283	s|1e1.1o1|1e2.3o3|2e3.1o1|i	TRUE	FALSE	TRUE	4	4	1;1;1;1	10	+	21788572-21791850;21788572-21802918;21788917-21792195;21788918-21791655	21788313-21788917;21791850-nan;21792195-nan;21802567-21803262	21788918-21791655	http://genome.ucsc.edu/cgi-bin/hgTracks?db=danRer11&position=10%3A21803262-21788313
pcdh1g3	gene:ENSDARG00000099646	gene:ENSDARG00000099646:s:21791656-21791849	0.3682184370160717;-0.006618414537573992;-0.3463802409294321	0.9983579485027714;0.00013689608581231075;0.9952207063997041	3.825808068704066e-05;0.02957963206255665;0.00010116454665998198	0.229;0.089;0.684	0.602;0.071;0.325	s|1e1.2o3|2e1.3o3|i	TRUE	TRUE	FALSE	3	2	1;1;1	10	+	21791744-21802813;21791849-21802918;21791850-21795347	21791656-21791849;21802567-21803262	21791850-21795347	http://genome.ucsc.edu/cgi-bin/hgTracks?db=danRer11&position=10%3A21803262-21791656
pcdh1g3	gene:ENSDARG00000099646	gene:ENSDARG00000099646:t:21788313-21788917	0.025002542394237093;0.10549203712340093;0.07674708528928748;-0.2775081825635094	0.005309819490994407;0.25086376871272753;0.17013999978374808;0.9676065002351427	0.012515074573027961;0.0018822378691340832;0.002907177334901354;0.00021522690884934192	0.070;0.113;0.242;0.571	0.122;0.237;0.354;0.295	t|1e1.1o1|2e2.1o1|3e3.2o2|i	FALSE	TRUE	TRUE	4	4	1;1;1;1	10	+	21781870-21788313;21778687-21788379;21785143-21788468;21785597-21788312	nan-21778687;nan-21781870;21784379-21785143;21788313-21788917	21785597-21788312	http://genome.ucsc.edu/cgi-bin/hgTracks?db=danRer11&position=10%3A21788917-21778677
pcdh1g3	gene:ENSDARG00000099646	gene:ENSDARG00000099646:t:21791656-21791849	0.33457060544920014;-0.33457059997903854	0.9947035511703537;0.9947035765232268	5.544188908623726e-05;5.544341158125743e-05	0.158;0.842	0.501;0.499	t|1e1.1o2|i	FALSE	FALSE	FALSE	2	2	1;1	10	+	21785054-21791656;21788918-21791655	21784379-21785143;21791656-21791849	21788918-21791655	http://genome.ucsc.edu/cgi-bin/hgTracks?db=danRer11&position=10%3A21791849-21784379
pcdh1g3	gene:ENSDARG00000099646	gene:ENSDARG00000099646:t:21798986-21799179	0.32111619165464733;0.006194238144897185;-0.3405088425224956	0.9911496793863709;0.0014179300873788242;0.9963511161476911	0.00012122634435725016;0.023102743990884633;7.694092979493306e-05	0.251;0.135;0.615	0.573;0.152;0.277	t|1e1.1o1|1e2.1o1|i	FALSE	FALSE	TRUE	3	3	1;1;1	10	+	21791655-21798986;21795347-21798986;21795887-21798985	nan-21791655;nan-21795347;21798986-21799179	21795887-21798985	http://genome.ucsc.edu/cgi-bin/hgTracks?db=danRer11&position=10%3A21799179-21791645
pcdh1g3	gene:ENSDARG00000099646	gene:ENSDARG00000099646:t:21802567-21803262	0.003075579219585948;0.1465738105568274;-1.6995695978136666e-05;0.07363462073229436;-0.0028322366456996367;-0.0040180926886971766;0.03582420652061903;-0.2717010677971642	9.63471114002355e-09;0.47315186599959935;6.111525061010869e-21;0.11295387444631667;7.748931446782937e-21;7.739990999510649e-21;0.015464056674323037;0.984399203463698	0.3950326782370882;0.000365238502383736;0.4750000855843147;0.002868037689570455;0.47018136468541677;0.47428435096468113;0.006150069965573212;1.0670724882033689e-05	0.016;0.112;0.023;0.247;0.044;0.044;0.105;0.409	0.040;0.265;0.001;0.342;0.030;0.020;0.167;0.140	t|1e1.1o1|2e2.1o2|3e3.1o1|3e4.1o2|3e2.2o2|3e5.1o2|3e6.1o1|i	TRUE	TRUE	TRUE	8	7	1;1;1;1;1;1;1;1	10	+	21798828-21802567;21791744-21802813;21782130-21802918;21788572-21802918;21791849-21802918;21795541-21802918;21799179-21802918;21799180-21802566	nan-21798828;21781937-21782130;21788313-21788917;21791656-21791849;21795348-21795886;21798986-21799179;21802567-21803262	21799180-21802566	http://genome.ucsc.edu/cgi-bin/hgTracks?db=danRer11&position=10%3A21803262-21781937
taok2b	gene:ENSDARG00000100620	gene:ENSDARG00000100620:t:3795409-3795621	-0.8695593728184214;0.8695396102065732	0.9999999999999999;1.0	4.1427542452066035e-07;1.007653893452822e-05	0.986;0.014	0.123;0.877	t|1e1.1o2|i	FALSE	FALSE	FALSE	2	2	0;1	12	-	3795621-3805836;3795622-3799793	3795409-3795621;3805655-3806075	3795622-3799793	http://genome.ucsc.edu/cgi-bin/hgTracks?db=danRer11&position=12%3A3806075-3795409
pcdh1g11	gene:ENSDARG00000101665	gene:ENSDARG00000101665:s:21785249-21785596	0.11859278687386467;0.08141511613367691;0.014701832338017997;-0.27192560810159105	0.3013400794338252;0.19212175585849797;0.002809340023522527;0.9513933713113132	0.001469567701104282;0.0028080543115180127;0.016999936498687748;0.0003496817966489596	0.054;0.238;0.088;0.621	0.185;0.355;0.122;0.350	s|1e1.1o1|1e2.1o1|1e3.1o1|i	FALSE	FALSE	TRUE	4	4	1;1;1;1	10	+	21785596-21788918;21785596-21792195;21785596-21799525;21785597-21788312	21785249-21785596;21788918-nan;21792195-nan;21799525-nan	21785597-21788312	http://genome.ucsc.edu/cgi-bin/hgTracks?db=danRer11&position=10%3A21799535-21785249
pcdh1g11	gene:ENSDARG00000101665	gene:ENSDARG00000101665:s:21788313-21788917	0.009043374576546154;0.1682304283212311;0.069272258028773;-0.282883525113201	0.00033241871699765034;0.6291497342894645;0.01932598365213789;0.9821763791614786	0.03409965887101895;0.0009429549321800732;0.004878794058882844;0.00011259283607423232	0.067;0.331;0.027;0.574	0.095;0.518;0.105;0.283	s|1e1.1o1|1e2.3o3|2e3.1o1|i	TRUE	FALSE	TRUE	4	4	1;1;1;1	10	+	21788572-21791850;21788572-21802918;21788917-21792195;21788918-21791655	21788313-21788917;21791850-nan;21792195-nan;21802567-21803262	21788918-21791655	http://genome.ucsc.edu/cgi-bin/hgTracks?db=danRer11&position=10%3A21803262-21788313
pcdh1g11	gene:ENSDARG00000101665	gene:ENSDARG00000101665:s:21791656-21791849	0.3682184370160717;-0.006618414537573992;-0.3463802409294321	0.9983579485027714;0.00013689608581231075;0.9952207063997041	3.825808068704066e-05;0.02957963206255665;0.00010116454665998198	0.229;0.089;0.684	0.602;0.071;0.325	s|1e1.2o3|2e1.3o3|i	TRUE	TRUE	FALSE	3	2	1;1;1	10	+	21791744-21802813;21791849-21802918;21791850-21795347	21791656-21791849;21802567-21803262	21791850-21795347	http://genome.ucsc.edu/cgi-bin/hgTracks?db=danRer11&position=10%3A21803262-21791656
pcdh1g11	gene:ENSDARG00000101665	gene:ENSDARG00000101665:t:21788313-21788917	0.025002542394237093;0.10549203712340093;0.07674708528928748;-0.2775081825635094	0.005309819490994407;0.25086376871272753;0.17013999978374808;0.9676065002351427	0.012515074573027961;0.0018822378691340832;0.002907177334901354;0.00021522690884934192	0.070;0.113;0.242;0.571	0.122;0.237;0.354;0.295	t|1e1.1o1|2e2.1o1|3e3.2o2|i	FALSE	TRUE	TRUE	4	4	1;1;1;1	10	+	21781870-21788313;21778687-21788379;21785143-21788468;21785597-21788312	nan-21778687;nan-21781870;21784379-21785143;21788313-21788917	21785597-21788312	http://genome.ucsc.edu/cgi-bin/hgTracks?db=danRer11&position=10%3A21788917-21778677
pcdh1g11	gene:ENSDARG00000101665	gene:ENSDARG00000101665:t:21791656-21791849	0.33457060544920014;-0.33457059997903854	0.9947035511703537;0.9947035765232268	5.544188908623726e-05;5.544341158125743e-05	0.158;0.842	0.501;0.499	t|1e1.1o2|i	FALSE	FALSE	FALSE	2	2	1;1	10	+	21785054-21791656;21788918-21791655	21784379-21785143;21791656-21791849	21788918-21791655	http://genome.ucsc.edu/cgi-bin/hgTracks?db=danRer11&position=10%3A21791849-21784379
pcdh1g11	gene:ENSDARG00000101665	gene:ENSDARG00000101665:t:21798986-21799179	0.32111619165464733;0.006194238144897185;-0.3405088425224956	0.9911496793863709;0.0014179300873788242;0.9963511161476911	0.00012122634435725016;0.023102743990884633;7.694092979493306e-05	0.251;0.135;0.615	0.573;0.152;0.277	t|1e1.1o1|1e2.1o1|i	FALSE	FALSE	TRUE	3	3	1;1;1	10	+	21791655-21798986;21795347-21798986;21795887-21798985	nan-21791655;nan-21795347;21798986-21799179	21795887-21798985	http://genome.ucsc.edu/cgi-bin/hgTracks?db=danRer11&position=10%3A21799179-21791645
pcdh1g11	gene:ENSDARG00000101665	gene:ENSDARG00000101665:t:21802567-21803262	0.003075579219585948;0.1465738105568274;-1.6995695978136666e-05;0.07363462073229436;-0.0028322366456996367;-0.0040180926886971766;0.03582420652061903;-0.2717010677971642	9.63471114002355e-09;0.47315186599959935;6.111525061010869e-21;0.11295387444631667;7.748931446782937e-21;7.739990999510649e-21;0.015464056674323037;0.984399203463698	0.3950326782370882;0.000365238502383736;0.4750000855843147;0.002868037689570455;0.47018136468541677;0.47428435096468113;0.006150069965573212;1.0670724882033689e-05	0.016;0.112;0.023;0.247;0.044;0.044;0.105;0.409	0.040;0.265;0.001;0.342;0.030;0.020;0.167;0.140	t|1e1.1o1|2e2.1o2|3e3.1o1|3e4.1o2|3e2.2o2|3e5.1o2|3e6.1o1|i	TRUE	TRUE	TRUE	8	7	1;1;1;1;1;1;1;1	10	+	21798828-21802567;21791744-21802813;21782130-21802918;21788572-21802918;21791849-21802918;21795541-21802918;21799179-21802918;21799180-21802566	nan-21798828;21781937-21782130;21788313-21788917;21791656-21791849;21795348-21795886;21798986-21799179;21802567-21803262	21799180-21802566	http://genome.ucsc.edu/cgi-bin/hgTracks?db=danRer11&position=10%3A21803262-21781937
limk1a	gene:ENSDARG00000103467	gene:ENSDARG00000103467:t:178448-178557	-0.31748980244719294;0.3174897817865838	0.9527721924600638;0.9527721291153974	1.6354437121557375e-05;1.635311289029402e-05	0.769;0.231	0.425;0.575	t|1e1.1o1|1e2.1o1	FALSE	FALSE	TRUE	2	3	0;1	15	-	178557-239848;178557-182676	178448-178557;182676-nan;239848-239986		http://genome.ucsc.edu/cgi-bin/hgTracks?db=danRer11&position=15%3A239986-178448
pcdh1g1	gene:ENSDARG00000104007	gene:ENSDARG00000104007:s:21785249-21785596	0.11859278687386467;0.08141511613367691;0.014701832338017997;-0.27192560810159105	0.3013400794338252;0.19212175585849797;0.002809340023522527;0.9513933713113132	0.001469567701104282;0.0028080543115180127;0.016999936498687748;0.0003496817966489596	0.054;0.238;0.088;0.621	0.185;0.355;0.122;0.350	s|1e1.1o1|1e2.1o1|1e3.1o1|i	FALSE	FALSE	TRUE	4	4	1;1;1;1	10	+	21785596-21788918;21785596-21792195;21785596-21799525;21785597-21788312	21785249-21785596;21788918-nan;21792195-nan;21799525-nan	21785597-21788312	http://genome.ucsc.edu/cgi-bin/hgTracks?db=danRer11&position=10%3A21799535-21785249
pcdh1g1	gene:ENSDARG00000104007	gene:ENSDARG00000104007:s:21788313-21788917	0.009043374576546154;0.1682304283212311;0.069272258028773;-0.282883525113201	0.00033241871699765034;0.6291497342894645;0.01932598365213789;0.9821763791614786	0.03409965887101895;0.0009429549321800732;0.004878794058882844;0.00011259283607423232	0.067;0.331;0.027;0.574	0.095;0.518;0.105;0.283	s|1e1.1o1|1e2.3o3|2e3.1o1|i	TRUE	FALSE	TRUE	4	4	1;1;1;1	10	+	21788572-21791850;21788572-21802918;21788917-21792195;21788918-21791655	21788313-21788917;21791850-nan;21792195-nan;21802567-21803262	21788918-21791655	http://genome.ucsc.edu/cgi-bin/hgTracks?db=danRer11&position=10%3A21803262-21788313
pcdh1g1	gene:ENSDARG00000104007	gene:ENSDARG00000104007:s:21791656-21791849	0.3682184370160717;-0.006618414537573992;-0.3463802409294321	0.9983579485027714;0.00013689608581231075;0.9952207063997041	3.825808068704066e-05;0.02957963206255665;0.00010116454665998198	0.229;0.089;0.684	0.602;0.071;0.325	s|1e1.2o3|2e1.3o3|i	TRUE	TRUE	FALSE	3	2	1;1;1	10	+	21791744-21802813;21791849-21802918;21791850-21795347	21791656-21791849;21802567-21803262	21791850-21795347	http://genome.ucsc.edu/cgi-bin/hgTracks?db=danRer11&position=10%3A21803262-21791656
pcdh1g1	gene:ENSDARG00000104007	gene:ENSDARG00000104007:t:21788313-21788917	0.025002542394237093;0.10549203712340093;0.07674708528928748;-0.2775081825635094	0.005309819490994407;0.25086376871272753;0.17013999978374808;0.9676065002351427	0.012515074573027961;0.0018822378691340832;0.002907177334901354;0.00021522690884934192	0.070;0.113;0.242;0.571	0.122;0.237;0.354;0.295	t|1e1.1o1|2e2.1o1|3e3.2o2|i	FALSE	TRUE	TRUE	4	4	1;1;1;1	10	+	21781870-21788313;21778687-21788379;21785143-21788468;21785597-21788312	nan-21778687;nan-21781870;21784379-21785143;21788313-21788917	21785597-21788312	http://genome.ucsc.edu/cgi-bin/hgTracks?db=danRer11&position=10%3A21788917-21778677
pcdh1g1	gene:ENSDARG00000104007	gene:ENSDARG00000104007:t:21791656-21791849	0.33457060544920014;-0.33457059997903854	0.9947035511703537;0.9947035765232268	5.544188908623726e-05;5.544341158125743e-05	0.158;0.842	0.501;0.499	t|1e1.1o2|i	FALSE	FALSE	FALSE	2	2	1;1	10	+	21785054-21791656;21788918-21791655	21784379-21785143;21791656-21791849	21788918-21791655	http://genome.ucsc.edu/cgi-bin/hgTracks?db=danRer11&position=10%3A21791849-21784379
pcdh1g1	gene:ENSDARG00000104007	gene:ENSDARG00000104007:t:21798986-21799179	0.32111619165464733;0.006194238144897185;-0.3405088425224956	0.9911496793863709;0.0014179300873788242;0.9963511161476911	0.00012122634435725016;0.023102743990884633;7.694092979493306e-05	0.251;0.135;0.615	0.573;0.152;0.277	t|1e1.1o1|1e2.1o1|i	FALSE	FALSE	TRUE	3	3	1;1;1	10	+	21791655-21798986;21795347-21798986;21795887-21798985	nan-21791655;nan-21795347;21798986-21799179	21795887-21798985	http://genome.ucsc.edu/cgi-bin/hgTracks?db=danRer11&position=10%3A21799179-21791645
pcdh1g1	gene:ENSDARG00000104007	gene:ENSDARG00000104007:t:21802567-21803262	0.003075579219585948;0.1465738105568274;-1.6995695978136666e-05;0.07363462073229436;-0.0028322366456996367;-0.0040180926886971766;0.03582420652061903;-0.2717010677971642	9.63471114002355e-09;0.47315186599959935;6.111525061010869e-21;0.11295387444631667;7.748931446782937e-21;7.739990999510649e-21;0.015464056674323037;0.984399203463698	0.3950326782370882;0.000365238502383736;0.4750000855843147;0.002868037689570455;0.47018136468541677;0.47428435096468113;0.006150069965573212;1.0670724882033689e-05	0.016;0.112;0.023;0.247;0.044;0.044;0.105;0.409	0.040;0.265;0.001;0.342;0.030;0.020;0.167;0.140	t|1e1.1o1|2e2.1o2|3e3.1o1|3e4.1o2|3e2.2o2|3e5.1o2|3e6.1o1|i	TRUE	TRUE	TRUE	8	7	1;1;1;1;1;1;1;1	10	+	21798828-21802567;21791744-21802813;21782130-21802918;21788572-21802918;21791849-21802918;21795541-21802918;21799179-21802918;21799180-21802566	nan-21798828;21781937-21782130;21788313-21788917;21791656-21791849;21795348-21795886;21798986-21799179;21802567-21803262	21799180-21802566	http://genome.ucsc.edu/cgi-bin/hgTracks?db=danRer11&position=10%3A21803262-21781937
scn8aa	gene:ENSDARG00000005775	gene:ENSDARG00000005775:s:27266213-27266326	-0.28596539895838824;0.02148088870256165;0.23052000204732956	0.9374665795353503;0.017503523569460323;0.8222735501168944	0.0007259409342723622;0.008528176792416117;0.0011296809350822684	0.639;0.123;0.237	0.329;0.173;0.498	s|1e1.1o1|1e2.1o1|i	FALSE	FALSE	TRUE	3	3	1;1;1	23	-	27263393-27266213;27254777-27266213;27263394-27266212	27254493-27254777;27263307-27263393;27266213-27266326	27263394-27266212	http://genome.ucsc.edu/cgi-bin/hgTracks?db=danRer11&position=23%3A27266326-27254493
znf385b	gene:ENSDARG00000006065	gene:ENSDARG00000006065:t:43324742-43324884	-0.0022089401886252113;-0.25988356086491216;0.2408623199898523	0.018680276067891258;0.9374853409410745;0.8244337201531968	0.00029753180310698735;8.951552420866093e-06;3.059786800537953e-05	0.284;0.343;0.371	0.280;0.065;0.654	t|1e1.1o1|1e2.1o1|1e3.1o1	FALSE	FALSE	TRUE	3	4	0;1;0	9	-	43324884-43457190;43324884-43384285;43324884-43375064	43324742-43324884;43375064-43375205;43384285-nan;43457190-43457507		http://genome.ucsc.edu/cgi-bin/hgTracks?db=danRer11&position=9%3A43457507-43324742
camta1b	gene:ENSDARG00000007824	gene:ENSDARG00000007824:s:39908658-39908729	-0.33461857154757646;0.3346185430935151	0.9985362081221026;0.9985362132022529	9.764513575483136e-08;9.747482769371597e-08	0.817;0.183	0.483;0.517	s|1e1.1o1|1e2.1o1	FALSE	FALSE	TRUE	2	3	0;1	11	+	39908729-39908838;39908729-39909534	39908658-39908729;39908838-39908858;39909534-39909733		http://genome.ucsc.edu/cgi-bin/hgTracks?db=danRer11&position=11%3A39909733-39908658
camta1b	gene:ENSDARG00000007824	gene:ENSDARG00000007824:t:39905061-39905221	-0.12295178387265432;-0.21181850035495808;-0.009450952650405037;0.2944392424729787;0.055804028949324264	0.32119511346546503;0.8302675105891402;3.888450167489275e-05;0.9985073983161369;0.00045096619374518365	3.215319298721653e-05;1.1933333810665303e-05;0.0021272884788366975;1.584024422076691e-09;0.0005504146709560566	0.237;0.649;0.071;0.043;0.001	0.105;0.418;0.053;0.336;0.088	t|1e1.1o1|1e2.1o1|1e3.1o1|1e4.1o1|1e5.1o1	FALSE	FALSE	TRUE	5	6	0;1;1;1;1	11	+	39888417-39905061;39895848-39905061;39895852-39905061;39900679-39905061;39900803-39905061	nan-39895848;nan-39895852;nan-39900679;nan-39900803;39888283-39888417;39905061-39905221		http://genome.ucsc.edu/cgi-bin/hgTracks?db=danRer11&position=11%3A39905221-39888283
camta1b	gene:ENSDARG00000007824	gene:ENSDARG00000007824:t:39909534-39909733	0.32014030456020764;-0.32014029410072925	0.9740961617685163;0.9740961670254239	7.812310841965715e-06;7.812922439454084e-06	0.366;0.634	0.698;0.302	t|1e1.1o1|1e2.1o1	FALSE	FALSE	TRUE	2	3	1;0	11	+	39908729-39909534;39908858-39909534	39908658-39908729;39908838-39908858;39909534-39909733		http://genome.ucsc.edu/cgi-bin/hgTracks?db=danRer11&position=11%3A39909733-39908658
dennd5a	gene:ENSDARG00000017006	gene:ENSDARG00000017006:t:65039340-65039527	0.25047617904202657;-0.25047616885013835	0.9397003326763473;0.9397002713355116	0.00020833538768432204;0.00020835603855751117	0.577;0.423	0.849;0.151	t|1e1.1o1|i	FALSE	FALSE	FALSE	2	2	0;1	7	-	65039527-65049672;65039528-65040145	65039340-65039527;65049672-65050344	65039528-65040145	http://genome.ucsc.edu/cgi-bin/hgTracks?db=danRer11&position=7%3A65050344-65039340
dclk1a	gene:ENSDARG00000018856	gene:ENSDARG00000018856:s:34824420-34824519	0.23724759473224732;-0.23724755642354178	0.9187906165327957;0.918790618293409	0.0002971212764142028;0.00029715074224478943	0.658;0.342	0.897;0.103	s|1e1.1o1|i	FALSE	FALSE	FALSE	2	2	0;1	10	-	34813332-34824420;34820192-34824419	34813225-34813332;34824420-34824519	34820192-34824419	http://genome.ucsc.edu/cgi-bin/hgTracks?db=danRer11&position=10%3A34824519-34813225
pvalb7	gene:ENSDARG00000034705	gene:ENSDARG00000034705:t:29186592-29186660	0.30912799868227725;-0.18712727528641598;-0.08164015166771704	0.9729614940995408;0.7062598813850405;0.17165457301693435	5.2509998845403225e-06;1.6096910819829446e-05;8.694667955733149e-05	0.530;0.260;0.210	0.860;0.052;0.088	t|1e1.1o1|1e2.1o1|1e3.1o1	FALSE	FALSE	TRUE	3	4	0;0;0	22	-	29186660-29242068;29186660-29204470;29186660-29191091	29186592-29186660;29191091-29191152;29204470-29204521;29242068-29242347		http://genome.ucsc.edu/cgi-bin/hgTracks?db=danRer11&position=22%3A29242347-29186592
osbpl10b	gene:ENSDARG00000040027	gene:ENSDARG00000040027:t:39356704-39356850	0.44142162859381934;-0.4414215842172248	0.9999999546660017;0.999999954456181	3.521435888393582e-13;4.1111558601869547e-13	0.297;0.703	0.733;0.267	t|1e1.1o1|1e2.1o1	FALSE	FALSE	TRUE	2	3	0;1	16	+	39325207-39356704;39346497-39356704	nan-39346497;39325071-39325207;39356704-39356850		http://genome.ucsc.edu/cgi-bin/hgTracks?db=danRer11&position=16%3A39356850-39325071
scamp5b	gene:ENSDARG00000040274	gene:ENSDARG00000040274:s:50095292-50095393	-0.348642586130945;0.34864261564204524	0.9829601941631811;0.982960198231977	6.603852270359312e-06;6.603320952580865e-06	0.819;0.181	0.454;0.546	s|1e1.1o1|1e2.1o2	FALSE	FALSE	TRUE	2	3	0;1	18	+	50095393-50095537;50095393-50098536	50095292-50095393;50095537-50095654;50098536-50100149		http://genome.ucsc.edu/cgi-bin/hgTracks?db=danRer11&position=18%3A50100149-50095292
scamp5b	gene:ENSDARG00000040274	gene:ENSDARG00000040274:t:50093331-50093487	-0.24969842671394693;0.2496984807098464	0.9131398770122788;0.9131399636747111	7.1996224757509e-06;7.199007739125556e-06	0.917;0.083	0.651;0.349	t|1e1.1o2|1e2.1o1	FALSE	FALSE	TRUE	2	3	0;1	18	+	50090915-50093331;50092053-50093331	50090796-50091268;50092026-50092053;50093331-50093487		http://genome.ucsc.edu/cgi-bin/hgTracks?db=danRer11&position=18%3A50093487-50090796
padi2	gene:ENSDARG00000044167	gene:ENSDARG00000044167:t:47849960-47850128	-0.24202174570074392;0.24202171977306508	0.9992895266440597;0.9992895279400301	0.0;5.925576587942237e-22	0.933;0.067	0.680;0.320	t|1e1.1o1|1e2.1o1	FALSE	FALSE	TRUE	2	3	0;0	6	+	47843998-47849960;47846638-47849960	47843760-47843998;47846366-47846638;47849960-47850128		http://genome.ucsc.edu/cgi-bin/hgTracks?db=danRer11&position=6%3A47850128-47843760
uap1	gene:ENSDARG00000052170	gene:ENSDARG00000052170:t:35038793-35039045	0.22116871572432167;-0.22116868381507246	0.9174722344909426;0.91747221099652	4.9621893861194e-07;4.962516794160265e-07	0.492;0.508	0.715;0.285	t|1e1.1o1|1e2.1o1	FALSE	FALSE	TRUE	2	3	0;0	6	-	35038859-35039853;35038859-35039410	35038793-35039045;35039410-35039451;35039853-35040041		http://genome.ucsc.edu/cgi-bin/hgTracks?db=danRer11&position=6%3A35040041-35038793
gtpbp1	gene:ENSDARG00000053467	gene:ENSDARG00000053467:s:33455689-33455850	-0.110041349753917;0.22559812726815132;-0.11369889299909038	0.15372986932290697;0.9164093841359714;0.21363164192503584	0.0005527283025626994;5.858945475091007e-10;0.0009180431094441	0.239;0.462;0.297	0.125;0.687;0.183	s|1e1.1o1|1e2.1o1|i	FALSE	FALSE	TRUE	3	3	1;0;1	3	+	33455850-33456101;33455850-33458677;33455851-33456100	33455689-33455850;33456101-33456139;33458677-33459764	33455851-33456100	http://genome.ucsc.edu/cgi-bin/hgTracks?db=danRer11&position=3%3A33459764-33455689
ap2a1	gene:ENSDARG00000054320	gene:ENSDARG00000054320:t:32395093-32395175	0.21772560479042757;-0.21772555695672274	0.902797511615548;0.9027973972603724	1.9974541966804118e-09;1.9991133193286714e-09	0.523;0.477	0.737;0.263	t|1e1.1o1|1e2.1o1	FALSE	FALSE	TRUE	2	3	0;0	3	+	32391673-32395093;32392549-32395093	32391540-32391673;32392478-32392549;32395093-32395175		http://genome.ucsc.edu/cgi-bin/hgTracks?db=danRer11&position=3%3A32395175-32391540
kifc3	gene:ENSDARG00000054978	gene:ENSDARG00000054978:t:45561669-45561786	0.2504809524365818;0.035442323959413644;-0.3064258740902196	0.9877608460356133;0.001585613296074799;0.9996937056133754	3.100144308999231e-09;0.0003386276786021258;3.0896174507688556e-11	0.191;0.107;0.705	0.440;0.161;0.396	t|1e1.2o2|1e2.1o1|1e3.1o1	FALSE	FALSE	TRUE	3	4	0;0;0	18	+	45526711-45561669;45543663-45561669;45550977-45561669	45526483-45526711;45542981-45543663;45550783-45550977;45561669-45561786		http://genome.ucsc.edu/cgi-bin/hgTracks?db=danRer11&position=18%3A45561786-45526483
tax1bp1b	gene:ENSDARG00000056856	gene:ENSDARG00000056856:t:20910772-20910938	-0.3750657399895261;0.37506569322348116	0.9988100183799784;0.9988100141804823	9.387940391736294e-08;9.615237268097265e-08	0.996;0.004	0.596;0.404	t|1e1.1o1|i	FALSE	FALSE	FALSE	2	2	1;1	16	-	20910938-20912111;20910939-20932856	20910772-20910938;20912111-nan	20910939-20932856	http://genome.ucsc.edu/cgi-bin/hgTracks?db=danRer11&position=16%3A20912121-20910772
ehbp1l1a	gene:ENSDARG00000057353	gene:ENSDARG00000057353:t:18037272-18037331	-0.29033279211784224;0.027253270948852458;0.16340803388953745;0.005980189231365655	0.9281828477230438;0.0055963393310464035;0.5717876706197513;0.00020856777160349908	1.782866277155737e-05;0.00047519688486668074;4.741807522348133e-05;0.001526070228413149	0.842;0.004;0.150;0.004	0.521;0.076;0.361;0.040	t|1e1.1o1|1e2.1o1|1e3.1o1|1e4.1o1	FALSE	FALSE	TRUE	4	5	0;0;1;0	7	+	18017887-18037272;18019964-18037272;18030763-18037272;18033774-18037272	18017748-18017887;18019899-18019964;18030317-18030763;18033559-18033774;18037272-18037331		http://genome.ucsc.edu/cgi-bin/hgTracks?db=danRer11&position=7%3A18037331-18017748
glsa	gene:ENSDARG00000062812	gene:ENSDARG00000062812:s:12840029-12840121	0.15480035210013887;-0.22695792612286653;0.05277094932314158	0.5488001568699215;0.9242220368360647;0.0230721550412782	0.000394199279036162;0.00019090039695890404;0.0046392615047790905	0.161;0.710;0.133	0.321;0.476;0.206	s|1e1.1o1|1e2.1o1|i	FALSE	FALSE	TRUE	3	3	1;0;1	22	-	12838332-12840029;12834642-12840029;12834643-12840028	nan-12838332;12834581-12834642;12840029-12840121	12834643-12840028	http://genome.ucsc.edu/cgi-bin/hgTracks?db=danRer11&position=22%3A12840121-12834581
zgc:113030	gene:ENSDARG00000069869	gene:ENSDARG00000069869:t:60073050-60074605	0.08718354109716787;-0.2358391172576599;0.07973602451283586;0.01047353148135359;7.901596385741298e-10	0.20372254025697578;0.9065744834475101;0.07279277328195877;5.6998864739209295e-08;6.104918911992106e-21	0.0025149393170444657;0.00021849998596057407;0.0036265502754631814;0.3265775491985431;0.4767318492066231	0.278;0.654;0.057;0.011;0.001	0.387;0.412;0.151;0.051;0.001	t|1e1.1o1|1e2.1o1|2e3.1o1|3e4.1o1|i	FALSE	TRUE	TRUE	5	5	0;1;1;1;1	3	+	60044882-60073050;60070114-60073050;60062209-60073967;60062524-60074292;60067869-60073049	nan-60062209;nan-60062524;nan-60070114;60044780-60044882;60073050-60074605	60067869-60073049	http://genome.ucsc.edu/cgi-bin/hgTracks?db=danRer11&position=3%3A60074605-60044780
micu3b	gene:ENSDARG00000074255	gene:ENSDARG00000074255:s:30474272-30474346	0.02948977701171832;0.17601027313791912;-0.22172940118464024	0.0010066073233795405;0.688479841076469;0.9022319320523017	0.0005252865143650509;9.663344087477432e-06;2.2356061852857323e-06	0.089;0.301;0.608	0.134;0.486;0.382	s|1e1.1o1|1e2.1o1|1e3.1o1	FALSE	FALSE	TRUE	3	4	0;0;0	14	-	30472435-30474272;30467708-30474272;30466545-30474272	30466454-30466545;30467613-30467708;30472394-30472435;30474272-30474346		http://genome.ucsc.edu/cgi-bin/hgTracks?db=danRer11&position=14%3A30474346-30466454
myo18aa	gene:ENSDARG00000075752	gene:ENSDARG00000075752:t:37019154-37019331	-0.32388156992264294;0.3238815137239647	0.9953940997341447;0.9953941065806035	4.979863476028967e-07;4.978754701993965e-07	0.641;0.359	0.309;0.691	t|1e1.1o1|1e2.1o1	FALSE	FALSE	TRUE	2	3	0;0	10	-	37019331-37022387;37019331-37019641	37019154-37019331;37019641-37019652;37022387-37022531		http://genome.ucsc.edu/cgi-bin/hgTracks?db=danRer11&position=10%3A37022531-37019154
si:dkey-184p18.2	gene:ENSDARG00000077407	gene:ENSDARG00000077407:t:34107205-34107404	-0.24240102788852685;0.24240106993844163	0.9064242424374315;0.9064243364150023	8.303379902541153e-06;8.302668410818332e-06	0.475;0.525	0.217;0.783	t|1e1.1o1|1e2.1o1	FALSE	FALSE	TRUE	2	3	1;0	19	-	34107404-34116873;34107404-34109165	34107205-34107404;34109165-34109184;34116873-34117056		http://genome.ucsc.edu/cgi-bin/hgTracks?db=danRer11&position=19%3A34117056-34107205
GRIK3	gene:ENSDARG00000077715	gene:ENSDARG00000077715:s:3470140-3470390	-0.5431792967259259;0.5431793148828304	0.999365353647705;0.9993653702143057	8.523659623893565e-06;8.522513162605546e-06	0.764;0.236	0.227;0.773	s|1e1.1o2|1e1.2o2	FALSE	TRUE	FALSE	2	2	1;0	16	-	3464157-3470140;3464155-3470140	3463727-3464157;3470140-3470390		http://genome.ucsc.edu/cgi-bin/hgTracks?db=danRer11&position=16%3A3470390-3463727
bbs9	gene:ENSDARG00000079217	gene:ENSDARG00000079217:s:7002863-7002967	-0.35136442836904885;0.3513643978204421	0.979601585559219;0.9796015907062064	1.1608065917712018e-05;1.1607101786826295e-05	0.553;0.447	0.185;0.815	s|1e1.1o1|1e2.1o1	FALSE	FALSE	TRUE	2	3	0;0	16	+	7002967-7009661;7002967-7015144	7002863-7002967;7009661-7009675;7015144-7015284		http://genome.ucsc.edu/cgi-bin/hgTracks?db=danRer11&position=16%3A7015284-7002863
akna	gene:ENSDARG00000087110	gene:ENSDARG00000087110:s:13935752-13936047	0.32159865428105217;-0.026047026884769918;-0.2711603353619702	0.9938743386003261;0.005741848653745599;0.9784487942105682	7.059277394185273e-07;0.0003873636004356751;7.183119953291239e-07	0.500;0.134;0.367	0.832;0.085;0.085	s|1e1.1o3|1e1.2o3|1e1.3o3	FALSE	TRUE	FALSE	3	2	0;1;1	21	-	13933937-13935752;13933934-13935752;13933931-13935752	13933817-13933937;13935752-13936047		http://genome.ucsc.edu/cgi-bin/hgTracks?db=danRer11&position=21%3A13936047-13933817
TPM1 (1 of many)	gene:ENSDARG00000087402	gene:ENSDARG00000087402:t:33214295-33214428	-1.6444594788453524e-08;-0.23473337043099993;0.26172375759799565	6.504624374182495e-21;0.9839211002108776;0.9978472112866889	0.51690247244209;6.402656183013278e-13;1.6269596292026928e-17	0.029;0.482;0.494	0.002;0.250;0.748	t|1e1.1o1|1e2.1o1|1e3.1o1	FALSE	FALSE	TRUE	3	4	0;0;0	25	+	33194685-33214295;33194953-33214295;33202526-33214295	33194560-33194685;33194828-33194953;33201727-33202526;33214295-33214428		http://genome.ucsc.edu/cgi-bin/hgTracks?db=danRer11&position=25%3A33214428-33194560
si:ch211-261n11.8	gene:ENSDARG00000089901	gene:ENSDARG00000089901:s:22495403-22495560	5.687124493416236e-07;0.6859321511301424;-0.6847438400657104	6.105134914543359e-21;1.0;1.0	0.4680760753067064;6.042311345585646e-07;5.512930626450085e-07	0.001;0.296;0.703	0.002;0.996;0.002	s|1e1.1o1|2e2.1o1|i	TRUE	FALSE	TRUE	3	3	0;1;1	8	+	22495558-22499817;22495560-22495827;22495561-22499816	22495403-22495560;22495827-nan;22499817-22499940	22495561-22499816	http://genome.ucsc.edu/cgi-bin/hgTracks?db=danRer11&position=8%3A22499940-22495403
ttll10	gene:ENSDARG00000090472	gene:ENSDARG00000090472:t:24094007-24094147	-0.17731849586637216;0.28792452110416317;-0.07285838201770861	0.6524524335239401;0.9579170924009246;0.13264859808701185	2.0980991256691617e-05;6.486874178213254e-06;0.00010145700992136852	0.260;0.555;0.186	0.060;0.864;0.076	t|1e1.2o2|1e2.1o2|1e2.2o2	TRUE	FALSE	TRUE	3	3	1;0;1	23	+	24092029-24094007;24093916-24094007;24093926-24094007	24091834-24092029;24093745-24093926;24094007-24094147		http://genome.ucsc.edu/cgi-bin/hgTracks?db=danRer11&position=23%3A24094147-24091834
c6	gene:ENSDARG00000093052	gene:ENSDARG00000093052:t:20802181-20802268	7.771559810791053e-16;1.9521491688111557e-09;0.3712243521308127;-0.40846473994509036	6.504620708668031e-21;6.5046210492320045e-21;0.9999999999963385;1.0	0.9999999992608511;0.6966572853908143;9.01845671062513e-20;0.0	0.000;0.000;0.119;0.880	0.017;0.020;0.487;0.477	t|1e1.1o1|1e2.1o1|1e3.1o1|1e4.1o1	FALSE	FALSE	TRUE	4	5	1;1;0;1	21	-	20802268-20812349;20802268-20810963;20802268-20810659;20802268-20803392	20802181-20802268;20803392-nan;20810659-20810853;20810963-20811095;20812349-20812517		http://genome.ucsc.edu/cgi-bin/hgTracks?db=danRer11&position=21%3A20812517-20802181
pcdh1g33	gene:ENSDARG00000099035	gene:ENSDARG00000099035:t:21812551-21812609	-0.22293331723979087;2.7751377631787988e-08;-0.044495770439739984;0.01576724361210788;0.2470799969036852	0.8933610965440957;6.104940410749563e-21;1.855288432137203e-06;0.00027824505157941857;0.9496050911473577	0.0001852968133444488;0.47505246702855775;0.10872513024425223;0.03503650749029939;9.368822009070197e-05	0.607;0.000;0.072;0.081;0.240	0.380;0.001;0.017;0.109;0.487	t|1e1.4o4|1e2.1o1|1e3.1o1|1e4.1o1|i	FALSE	FALSE	TRUE	5	5	0;1;1;1;1	10	+	21785818-21812551;21790152-21812551;21797479-21812551;21801223-21812551;21803263-21812550	nan-21790152;nan-21797479;nan-21801223;21783213-21785818;21812551-21812609	21803263-21812550	http://genome.ucsc.edu/cgi-bin/hgTracks?db=danRer11&position=10%3A21812609-21783213
evlb	gene:ENSDARG00000099720	gene:ENSDARG00000099720:t:54446850-54447115	7.771559935359643e-16;0.33682694591026385;7.771559935359643e-16;-0.33280311674734964	6.104918499314147e-21;1.0;6.104918499314147e-21;0.9999999999999742	0.9999999917241441;5.540504272860553e-18;0.9999999917241441;0.0	0.012;0.558;0.005;0.424	0.007;0.888;0.004;0.102	t|1e1.1o1|1e2.1o1|1e3.1o1|i	FALSE	FALSE	TRUE	4	4	1;0;1;1	20	-	54447115-54462003;54447115-54451066;54447115-54447216;54447116-54447215	54446850-54447115;54447216-54447353;54451066-54451127;54462003-54462180	54447116-54447215	http://genome.ucsc.edu/cgi-bin/hgTracks?db=danRer11&position=20%3A54462180-54446850
lima1a	gene:ENSDARG00000101441	gene:ENSDARG00000101441:t:36465468-36465791	0.551290724968939;-0.5512906285788122	1.0;1.0	3.668357690039237e-16;2.220446049250313e-16	0.243;0.757	0.789;0.211	t|1e1.1o1|1e2.1o1	FALSE	FALSE	TRUE	2	3	0;1	23	+	36460283-36465468;36463902-36465468	nan-36463902;36460239-36460283;36465468-36465791		http://genome.ucsc.edu/cgi-bin/hgTracks?db=danRer11&position=23%3A36465791-36460239
plekhg5b	gene:ENSDARG00000101752	gene:ENSDARG00000101752:t:37698745-37698939	-0.26880776407381646;0.26880778198653954	0.9428562973656598;0.9428562330704215	8.249137920302019e-06;8.248465922448409e-06	0.793;0.207	0.507;0.493	t|1e1.1o1|1e2.1o1	FALSE	FALSE	TRUE	2	3	0;1	23	+	37670807-37698745;37686250-37698745	nan-37686250;37670641-37670807;37698745-37698939		http://genome.ucsc.edu/cgi-bin/hgTracks?db=danRer11&position=23%3A37698939-37670641
DST	gene:ENSDARG00000101858	gene:ENSDARG00000101858:s:1634410-1634569	0.2735909202235963;-0.2735908767588229	0.9718792057246916;0.9718791555411824	1.8998364662714977e-06;1.9000042985606314e-06	0.468;0.532	0.757;0.243	s|1e1.1o1|1e2.1o1	FALSE	FALSE	TRUE	2	3	0;1	13	+	1634569-1637360;1634569-1639232	1634410-1634569;1637360-1637686;1639232-1639316		http://genome.ucsc.edu/cgi-bin/hgTracks?db=danRer11&position=13%3A1639316-1634410
DST	gene:ENSDARG00000101858	gene:ENSDARG00000101858:s:1705398-1705515	-0.27008076696979366;0.27008075718711355	0.992135449513817;0.9921354594047079	4.604960412990522e-09;4.607441185170102e-09	0.695;0.305	0.425;0.575	s|1e1.1o1|1e2.1o1	FALSE	FALSE	TRUE	2	3	0;1	13	+	1705515-1707242;1705515-1710816	1705398-1705515;1707242-1707349;1710816-1711006		http://genome.ucsc.edu/cgi-bin/hgTracks?db=danRer11&position=13%3A1711006-1705398
DST	gene:ENSDARG00000101858	gene:ENSDARG00000101858:t:1710816-1711006	0.2276968854313141;-0.18914186981656567;-0.017956678029090317	0.9224938062493961;0.782007616955876;5.74928681091961e-05	1.2979002505508365e-06;4.821787188413751e-06;0.0005760108285013388	0.414;0.442;0.143	0.649;0.243;0.103	t|1e1.1o1|1e2.1o2|1e2.2o2	TRUE	FALSE	TRUE	3	3	1;0;1	13	+	1705515-1710816;1707307-1710816;1707349-1710816	1705398-1705515;1707242-1707349;1710816-1711006		http://genome.ucsc.edu/cgi-bin/hgTracks?db=danRer11&position=13%3A1711006-1705398
CR376766.3	gene:ENSDARG00000102712	gene:ENSDARG00000102712:t:2349076-2349191	7.771559935359643e-16;7.771559935359643e-16;-0.4201610633745656;0.4102284871041788	6.104918499314147e-21;6.104918499314147e-21;1.0;1.0	0.9999999917241441;0.9999999917241441;5.551115123125783e-16;2.375784172328003e-16	0.017;0.010;0.972;0.000	0.006;0.001;0.571;0.421	t|1e1.3o4|2e2.1o1|3e3.1o1|i	FALSE	TRUE	TRUE	4	4	0;1;1;1	13	-	2349191-2349584;2349118-2349336;2349089-2349379;2349192-2349335	2349076-2349191;2349336-2349378;2349379-2349457;2349530-2350355	2349192-2349335	http://genome.ucsc.edu/cgi-bin/hgTracks?db=danRer11&position=13%3A2350355-2349076
camta1	gene:ENSDARG00000105435	gene:ENSDARG00000105435:t:41157819-41157954	2.7552035256591605e-05;0.36794767598911104;-0.041527675292077015;-0.29359955683425865;2.7552035256591605e-05	8.549247587234785e-08;0.9967361265915946;0.01616824688711912;0.9841689504573488;8.549247587234785e-08	0.010009248885061023;1.7978900695836553e-06;0.0002339873317285246;1.7713655242612703e-06;0.010009248885061023	0.002;0.549;0.103;0.342;0.002	0.003;0.926;0.034;0.034;0.003	t|1e1.1o1|1e2.1o1|1e3.1o1|1e4.1o1|1e5.1o1	FALSE	FALSE	TRUE	5	6	0;1;0;1;0	11	+	41110700-41157819;41135192-41157819;41136008-41157819;41142338-41157819;41154992-41157819	41110669-41110700;41135055-41135192;41135609-41136008;41142237-41142338;41154965-41154992;41157819-41157954		http://genome.ucsc.edu/cgi-bin/hgTracks?db=danRer11&position=11%3A41157954-41110669
CU927890.1	gene:ENSDARG00000107130	gene:ENSDARG00000107130:s:71702698-71702827	-0.27496211684193456;0.27496210531172344	0.979063771218715;0.9790637291671578	9.817361557029614e-07;9.817075531780682e-07	0.535;0.465	0.253;0.747	s|1e1.1o1|2e1.1o1	TRUE	FALSE	FALSE	2	2	1;1	5	-	71700252-71702738;71700252-71702698	nan-71700252;71702698-71702827		http://genome.ucsc.edu/cgi-bin/hgTracks?db=danRer11&position=5%3A71702827-71700242
CU927890.1	gene:ENSDARG00000107130	gene:ENSDARG00000107130:s:71708502-71708651	0.6762497658518669;0.16656387848593765;-0.8319912366018896	0.9999666546436276;0.643174850044133;0.9999999997795052	2.813566380165593e-05;0.0009053782912070805;7.2056804967246535e-12	0.090;0.040;0.871	0.775;0.221;0.004	s|1e1.1o1|1e2.2o2|i	FALSE	FALSE	TRUE	3	3	1;1;1	5	-	71703579-71708502;71702824-71708502;71702828-71708501	nan-71703579;71702698-71702827;71708502-71708651	71702828-71708501	http://genome.ucsc.edu/cgi-bin/hgTracks?db=danRer11&position=5%3A71708651-71702698
CU927890.1	gene:ENSDARG00000107130	gene:ENSDARG00000107130:t:71702698-71702827	0.39863796857601846;0.27242044569362656;0.17316396006534107;-0.8962875415766564	0.9988936307695839;0.9147799798769223;0.6459793203634704;0.9999999999997504	9.614953321313271e-05;0.0016373974453921126;0.0006296866871702095;2.8718694089491237e-11	0.020;0.042;0.017;0.921	0.437;0.342;0.217;0.004	t|1e1.2o3|2e2.1o1|2e3.1o1|i	FALSE	TRUE	TRUE	4	4	1;1;1;1	5	-	71702827-71721977;71702824-71708502;71702824-71705149;71702828-71708501	71702698-71702827;71705149-nan;71708502-71708651;71721968-71722211	71702828-71708501	http://genome.ucsc.edu/cgi-bin/hgTracks?db=danRer11&position=5%3A71722211-71702698
pfkfb2b	gene:ENSDARG00000002037	gene:ENSDARG00000002037:s:18793679-18794177	0.27613111674803203;-0.2761310681071012	0.9781321663864131;0.9781321469577801	1.5639528523106352e-06;1.5639958976798596e-06	0.689;0.311	0.988;0.012	s|1e1.1o1|2e1.1o1	TRUE	FALSE	FALSE	2	2	0;1	11	-	18792621-18794053;18792621-18793679	18792414-18792621;18793679-18794177		http://genome.ucsc.edu/cgi-bin/hgTracks?db=danRer11&position=11%3A18794177-18792414
pde4cb	gene:ENSDARG00000002411	gene:ENSDARG00000002411:t:6771552-6771728	0.34996446231152767;0.023522005260845146;-0.0839166493606717;-0.2577861302583616	0.9912171369789177;0.010688162515844634;0.16889592082335764;0.8671240749101843	3.0462781388484103e-06;0.0003253194960270468;7.815517389753168e-05;2.5593577788640687e-05	0.080;0.054;0.171;0.695	0.443;0.103;0.054;0.401	t|1e1.1o1|1e2.1o1|1e3.1o1|1e4.1o1	FALSE	FALSE	TRUE	4	5	0;0;0;0	11	+	6685490-6771552;6739515-6771552;6752589-6771552;6764420-6771552	6684968-6685490;6739433-6739515;6752468-6752589;6764354-6764420;6771552-6771728		http://genome.ucsc.edu/cgi-bin/hgTracks?db=danRer11&position=11%3A6771728-6684968
stip1	gene:ENSDARG00000004906	gene:ENSDARG00000004906:t:na-66810953	0.26950055905644404;-0.14741810664984456;-0.040374204767524666	0.9346884156478366;0.5027983520853306;0.09022678200858758	9.542946533789002e-06;5.7913640829410085e-05;0.00016666317106373008	0.088;0.454;0.457	0.380;0.255;0.364	t|1e1.3o3|1e2.1o1|1e3.1o1	FALSE	FALSE	TRUE	3	4	1;1;1	5	-	66810953-66811560;66810953-66811250;66810953-66811016	nan-66810953;66811016-nan;66811250-nan;66811560-66811990		http://genome.ucsc.edu/cgi-bin/hgTracks?db=danRer11&position=5%3A66811990-66810943
foxp2	gene:ENSDARG00000005453	gene:ENSDARG00000005453:t:6451055-6451271	-0.27390418084004164;0.2739041771998553	0.9681989694070077;0.9681989624982426	2.7983172177226123e-06;2.7980770158104874e-06	0.818;0.182	0.533;0.467	t|1e1.1o1|1e2.1o1	FALSE	FALSE	TRUE	2	3	0;0	4	-	6451271-6451978;6451271-6451365	6451055-6451271;6451365-6451732;6451978-6452152		http://genome.ucsc.edu/cgi-bin/hgTracks?db=danRer11&position=4%3A6452152-6451055
ugt1ab	gene:ENSDARG00000006220	gene:ENSDARG00000006220:t:9973731-9973862	0.24561093533173187;-0.022096804559706078;-0.08630826352052823;-0.10801371367380541;1.03034456266061e-07;7.771559810791053e-16;4.031337348102229e-06	0.9719343054812835;3.104370280667743e-05;0.07736421741889234;0.12104792425366212;6.504647091461577e-21;6.504620708668031e-21;6.505586952588824e-21	2.6072512725374067e-07;0.00043710699498955563;5.467510570322798e-05;1.1090383702172524e-05;0.48216458209278634;0.9999999992608511;0.47518568489552115	0.490;0.098;0.217;0.181;0.006;0.000;0.006	0.745;0.053;0.116;0.066;0.007;0.000;0.014	t|1e1.1o2|1e2.2o2|1e3.1o1|1e4.1o1|1e5.1o2|1e6.1o2|1e7.1o2	FALSE	FALSE	TRUE	7	8	0;0;0;0;0;0;0	9	-	9973862-10002869;9973862-9997245;9973862-9991872;9973862-9988796;9973862-9981808;9973862-9979862;9973862-9976944	9973731-9973862;9976746-9977900;9979707-9980748;9981594-9982718;9988796-9989660;9991872-9992697;9997245-9998087;10002677-10003782		http://genome.ucsc.edu/cgi-bin/hgTracks?db=danRer11&position=9%3A10003782-9973731
dnm1b	gene:ENSDARG00000009281	gene:ENSDARG00000009281:s:63698496-63698582	-0.3302293033722094;0.33022930256610683	0.9975810194542607;0.9975810127532452	6.339104683061869e-06;6.3459016883870355e-06	0.600;0.400	0.265;0.735	s|1e1.1o1|i	FALSE	FALSE	FALSE	2	2	0;1	5	+	63698582-63699409;63698583-63699408	63698496-63698582;63699409-63699479	63698583-63699408	http://genome.ucsc.edu/cgi-bin/hgTracks?db=danRer11&position=5%3A63699479-63698496
dnm1b	gene:ENSDARG00000009281	gene:ENSDARG00000009281:s:63699409-63699479	-0.3335193743818147;0.3335193438171261	0.9994527531195161;0.9994527574763665	8.959653765572284e-07;8.964131539201726e-07	0.521;0.479	0.187;0.813	s|1e1.1o1|i	FALSE	FALSE	FALSE	2	2	0;1	5	+	63699479-63701193;63699480-63701192	63699409-63699479;63701193-63701244	63699480-63701192	http://genome.ucsc.edu/cgi-bin/hgTracks?db=danRer11&position=5%3A63701244-63699409
dnm1b	gene:ENSDARG00000009281	gene:ENSDARG00000009281:t:63720598-63720707	-0.3734426783931682;2.1454117573650856e-08;0.3730521369468233	0.9996102157425125;6.104937625966569e-21;0.9995973725872795	4.4784904169592465e-06;0.47506623903739054;4.610784190539949e-06	0.735;0.001;0.263	0.356;0.001;0.642	t|1e1.1o1|1e2.1o1|i	FALSE	FALSE	TRUE	3	3	0;0;1	5	+	63707636-63720598;63708286-63720598;63708287-63720597	63707523-63707636;63708205-63708286;63720598-63720707	63708287-63720597	http://genome.ucsc.edu/cgi-bin/hgTracks?db=danRer11&position=5%3A63720707-63707523
mob2b	gene:ENSDARG00000012005	gene:ENSDARG00000012005:t:50028425-50028585	0.19340036401110178;0.013323996976927578;-0.22381912615060834	0.7803380778392524;0.0006747821504976899;0.9148746686878757	9.147793501875522e-06;0.0007522114325860547;1.7045006679428099e-06	0.413;0.154;0.430	0.622;0.181;0.198	t|1e1.1o1|1e2.1o1|1e3.1o1	FALSE	FALSE	TRUE	3	4	0;1;1	18	+	49969966-50028425;50004880-50028425;50017026-50028425	nan-50004880;nan-50017026;49969568-49969966;50028425-50028585		http://genome.ucsc.edu/cgi-bin/hgTracks?db=danRer11&position=18%3A50028585-49969568
agfg1b	gene:ENSDARG00000019526	gene:ENSDARG00000019526:t:16472164-16472296	-0.21925951009567535;0.2192595519834162	0.9157480438021609;0.9157481617863641	1.6740573668405645e-06;1.6739202094610196e-06	0.487;0.513	0.266;0.734	t|1e1.1o1|1e2.1o1	FALSE	FALSE	TRUE	2	3	1;0	2	+	16466748-16472164;16470012-16472164	16466598-16466748;16469896-16470012;16472164-16472296		http://genome.ucsc.edu/cgi-bin/hgTracks?db=danRer11&position=2%3A16472296-16466598
pfkpa	gene:ENSDARG00000028000	gene:ENSDARG00000028000:s:3974370-3974478	-0.3005582481663498;0.300558196079182	0.9999403905077222;0.9999403910665511	9.992007221626409e-16;3.5673464972859194e-16	0.702;0.298	0.402;0.598	s|1e1.1o1|1e2.1o1	FALSE	FALSE	TRUE	2	3	0;0	24	+	3974478-3975010;3974478-3978184	3974370-3974478;3975010-3975105;3978184-3978279		http://genome.ucsc.edu/cgi-bin/hgTracks?db=danRer11&position=24%3A3978279-3974370
pfkpa	gene:ENSDARG00000028000	gene:ENSDARG00000028000:t:3981966-3982058	-0.32414595527478873;0.32414592287881094	0.9998749852474358;0.9998749855272536	5.473399511402022e-14;5.740738337891398e-14	0.654;0.346	0.330;0.670	t|1e1.1o1|1e2.1o1	FALSE	FALSE	TRUE	2	3	0;0	24	+	3975105-3981966;3978279-3981966	3975010-3975105;3978184-3978279;3981966-3982058		http://genome.ucsc.edu/cgi-bin/hgTracks?db=danRer11&position=24%3A3982058-3975010
rab41	gene:ENSDARG00000029885	gene:ENSDARG00000029885:t:33284018-33284084	0.21867567550735748;-0.21867565478390108	0.9328624471359191;0.9328625440898594	1.0163833517882436e-08;1.01665169616183e-08	0.455;0.545	0.669;0.331	t|1e1.1o1|1e2.1o1	FALSE	FALSE	TRUE	2	3	0;0	14	-	33284084-33288062;33284084-33285143	33284018-33284084;33285143-33285236;33288062-33288155		http://genome.ucsc.edu/cgi-bin/hgTracks?db=danRer11&position=14%3A33288155-33284018
arhgef12a	gene:ENSDARG00000030532	gene:ENSDARG00000030532:s:22483607-22483701	-0.26668036630246195;0.26668039984987124	0.9754960595456262;0.9754960589055587	7.86131695962311e-07;7.860442277637317e-07	0.354;0.646	0.077;0.923	s|1e1.1o1|1e2.1o1	FALSE	FALSE	TRUE	2	3	0;0	15	+	22483701-22487899;22483701-22495074	22483607-22483701;22487899-22487955;22495074-22495172		http://genome.ucsc.edu/cgi-bin/hgTracks?db=danRer11&position=15%3A22495172-22483607
rgs3b	gene:ENSDARG00000035132	gene:ENSDARG00000035132:t:63848219-63848983	-0.28931822370990556;0.28931819782712104	0.9757206250712785;0.975720593194575	2.3892369281908188e-06;2.389046974600204e-06	0.840;0.160	0.534;0.466	t|1e1.1o1|1e2.1o1	FALSE	FALSE	TRUE	2	3	0;1	5	+	63839434-63848219;63842421-63848219	nan-63842421;63839312-63839434;63848219-63848983		http://genome.ucsc.edu/cgi-bin/hgTracks?db=danRer11&position=5%3A63848983-63839312
fryl	gene:ENSDARG00000040001	gene:ENSDARG00000040001:s:23374384-23374652	0.37139089697729344;-0.3713908290550996	0.9963214632590348;0.9963215525758998	5.930517971700449e-06;5.930383993435484e-06	0.017;0.983	0.410;0.590	s|1e1.1o1|1e2.1o1	FALSE	FALSE	TRUE	2	3	1;0	20	+	23374652-23375089;23374652-23376032	23374384-23374652;23375089-nan;23376032-23376172		http://genome.ucsc.edu/cgi-bin/hgTracks?db=danRer11&position=20%3A23376172-23374384
nbn	gene:ENSDARG00000040303	gene:ENSDARG00000040303:s:23922353-23922411	0.1384898162834635;1.1776939759383234e-06;0.09221215711660076;0.6978214896929061;-0.9743557363979716	0.3991737675501671;6.1053462334763765e-21;0.08448270558954529;1.0;1.0	0.0002662054294456237;0.4380936358657657;0.0019325729432940475;5.977314093233702e-08;0.004963598678469294	0.004;0.001;0.001;0.012;0.982	0.167;0.002;0.125;0.704;0.002	s|1e1.1o1|2e2.1o1|3e3.1o1|4e4.1o1|i	TRUE	FALSE	TRUE	5	5	1;1;1;1;1	16	+	23922374-23947844;23922380-23947857;23922396-23947891;23922411-23947905;23922412-23922432	23922353-23922411;23947844-nan;23947857-nan;23947891-nan;23947905-nan	23922412-23922432	http://genome.ucsc.edu/cgi-bin/hgTracks?db=danRer11&position=16%3A23947915-23922353
nbn	gene:ENSDARG00000040303	gene:ENSDARG00000040303:s:23922499-23922597	0.035580025701273846;-0.2813261778573759;0.18619284750077997	0.041797360084761884;0.9622183517250993;0.6721125009191862	0.00019519235467396062;6.422259963390076e-06;3.8651889791419154e-05	0.157;0.411;0.432	0.229;0.116;0.654	s|1e1.1o1|1e2.1o1|1e3.1o1	FALSE	FALSE	TRUE	3	4	1;1;1	16	+	23922597-23948058;23922597-23948115;23922597-23948157	23922499-23922597;23948058-nan;23948115-nan;23948157-nan		http://genome.ucsc.edu/cgi-bin/hgTracks?db=danRer11&position=16%3A23948167-23922499
myo6b	gene:ENSDARG00000042141	gene:ENSDARG00000042141:t:36790489-36790669	0.36510226122212747;-0.3651022533658044	0.988309002739431;0.9883089792308507	7.418158100857432e-06;7.4187876749620685e-06	0.442;0.558	0.819;0.181	t|1e1.1o1|1e2.1o1	FALSE	FALSE	TRUE	2	3	0;0	17	-	36790669-36798062;36790669-36793404	36790489-36790669;36793404-36793412;36798062-36798142		http://genome.ucsc.edu/cgi-bin/hgTracks?db=danRer11&position=17%3A36798142-36790489
grid1b	gene:ENSDARG00000044161	gene:ENSDARG00000044161:t:12771385-12771511	0.4274018770244838;-0.4274018067201233	0.9994483499813772;0.9994483550743001	7.994388390284201e-07;7.994817387002584e-07	0.341;0.659	0.769;0.231	t|1e1.1o1|1e2.1o1	FALSE	FALSE	TRUE	2	3	1;1	12	+	12770836-12771385;12771208-12771385	nan-12770836;nan-12771208;12771385-12771511		http://genome.ucsc.edu/cgi-bin/hgTracks?db=danRer11&position=12%3A12771511-12770826
ablim1b	gene:ENSDARG00000045064	gene:ENSDARG00000045064:t:30129227-30129361	0.32160913289811677;-0.3216091532296812	0.9680649679223949;0.9680649973675831	1.1082345150310002e-05;1.1083233248943003e-05	0.270;0.730	0.611;0.389	t|1e1.1o1|1e2.1o1	FALSE	FALSE	TRUE	2	3	0;0	12	+	30046549-30129227;30109905-30129227	30046320-30046549;30109698-30109905;30129227-30129361		http://genome.ucsc.edu/cgi-bin/hgTracks?db=danRer11&position=12%3A30129361-30046320
ablim1b	gene:ENSDARG00000045064	gene:ENSDARG00000045064:t:30179228-30179315	-0.31082781797901626;0.3108277432199448	0.9974376455003805;0.9974376477151163	3.788974256568878e-08;3.7871263917226564e-08	0.518;0.482	0.206;0.794	t|1e1.1o1|1e2.1o1	FALSE	FALSE	TRUE	2	3	0;0	12	+	30163072-30179228;30168442-30179228	30162979-30163072;30168330-30168442;30179228-30179315		http://genome.ucsc.edu/cgi-bin/hgTracks?db=danRer11&position=12%3A30179315-30162979
col4a6	gene:ENSDARG00000052061	gene:ENSDARG00000052061:t:50958351-50958404	-0.24616024532481198;0.24616021625598267	0.9087739038146447;0.908773818249157	9.423505999528459e-06;9.422716835668216e-06	0.802;0.198	0.536;0.464	t|1e1.1o1|1e2.1o1	FALSE	FALSE	TRUE	2	3	0;0	7	-	50958404-50964360;50958404-50961205	50958351-50958404;50961205-50961297;50964360-50964446		http://genome.ucsc.edu/cgi-bin/hgTracks?db=danRer11&position=7%3A50964446-50958351
dcdc2b	gene:ENSDARG00000053744	gene:ENSDARG00000053744:s:33304187-33304356	0.044594579318470925;0.006323235590279803;0.13185924206400856;-0.25205657069797843	0.03832221842216338;3.01502240759266e-05;0.43469367284170046;0.9031351144114278	0.00017796832661448776;0.0037310111190241926;6.198139545353625e-05;1.318585816179052e-05	0.076;0.023;0.432;0.469	0.155;0.045;0.610;0.193	s|1e1.1o2|1e1.2o2|2e1.1o2|2e1.2o2	TRUE	TRUE	FALSE	4	2	0;0;1;1	13	+	33304343-33304509;33304343-33304535;33304356-33304509;33304356-33304535	33304187-33304356;33304509-33304619		http://genome.ucsc.edu/cgi-bin/hgTracks?db=danRer11&position=13%3A33304619-33304187
sash1b	gene:ENSDARG00000058853	gene:ENSDARG00000058853:s:7028043-7028080	0.3086055757828119;-0.3086055409399735	0.9738456496897574;0.9738456559459379	6.436849377067272e-06;6.43738501315827e-06	0.395;0.605	0.713;0.287	s|1e1.1o2|1e1.2o2	FALSE	TRUE	FALSE	2	2	0;0	17	-	7025391-7028043;7025388-7028043	7025305-7025391;7028043-7028080		http://genome.ucsc.edu/cgi-bin/hgTracks?db=danRer11&position=17%3A7028080-7025305
si:dkey-253i9.4	gene:ENSDARG00000061459	gene:ENSDARG00000061459:t:21163410-21163532	9.411673008873048e-05;0.4932049037752302;-0.4945308422763737	2.485361521031913e-07;0.9999960896052335;0.9999974851275827	0.007753190103413335;5.632323162665892e-08;4.061618208428541e-08	0.003;0.475;0.521	0.005;0.957;0.038	t|1e1.1o1|1e2.1o1|1e3.1o1	FALSE	FALSE	TRUE	3	4	0;1;0	1	-	21163532-21171264;21163532-21169246;21163532-21165547	21163410-21163532;21165547-21165771;21169246-nan;21171264-21171431		http://genome.ucsc.edu/cgi-bin/hgTracks?db=danRer11&position=1%3A21171431-21163410
ank3b	gene:ENSDARG00000061736	gene:ENSDARG00000061736:s:20709198-20709378	0.24472211680214173;-0.24472211221318865	0.9668149476922919;0.966814913530975	8.499877791634613e-08;8.501260384541354e-08	0.305;0.695	0.555;0.445	s|1e1.1o1|1e2.1o1	FALSE	FALSE	TRUE	2	3	0;0	17	-	20708703-20709198;20704596-20709198	20704510-20704596;20708638-20708703;20709198-20709378		http://genome.ucsc.edu/cgi-bin/hgTracks?db=danRer11&position=17%3A20709378-20704510
thtpa	gene:ENSDARG00000063049	gene:ENSDARG00000063049:t:14588731-14588791	0.2863018975614652;-0.2863019268306073	0.9905286254263492;0.9905286391536774	2.1368024273610546e-05;2.136349148085248e-05	0.356;0.644	0.647;0.353	t|1e1.1o1|i	FALSE	FALSE	FALSE	2	2	1;1	24	+	14585807-14588731;14581996-14588730	nan-14585807;14588731-14588791	14581996-14588730	http://genome.ucsc.edu/cgi-bin/hgTracks?db=danRer11&position=24%3A14588791-14585797
pak2a	gene:ENSDARG00000068177	gene:ENSDARG00000068177:t:36619974-36620206	0.21499665211485477;7.771559810791053e-16;-0.2128795936279036	0.9015403684472612;6.504620708668031e-21;0.8873704650078692	2.1927286656171217e-07;0.9999999992608511;1.4892869948379683e-07	0.378;0.012;0.610	0.599;0.008;0.394	t|1e1.1o1|1e2.1o1|1e3.1o1	FALSE	FALSE	TRUE	3	4	0;1;0	2	+	36609306-36619974;36609856-36619974;36616902-36619974	36608387-36609306;36609838-36609856;36616830-36616902;36619974-36620206		http://genome.ucsc.edu/cgi-bin/hgTracks?db=danRer11&position=2%3A36620206-36608387
zgc:162936	gene:ENSDARG00000069957	gene:ENSDARG00000069957:s:895496-895531	0.0005113350830407102;0.6216354480567499;0.0001371187971119878;-0.6212430807454544	1.75532161028676e-08;1.0;1.5070478198770308e-09;1.0	0.3612975400840867;1.673216560172978e-09;0.4071100073215792;6.245118827630236e-07	0.003;0.359;0.011;0.627	0.023;0.959;0.016;0.002	s|1e1.1o1|1e2.1o1|1e3.1o1|i	FALSE	FALSE	TRUE	4	4	1;1;1;1	15	-	878941-895496;871118-895496;855969-895496;894266-895495	nan-855969;871021-871118;878805-878941;895496-895531	894266-895495	http://genome.ucsc.edu/cgi-bin/hgTracks?db=danRer11&position=15%3A895531-855959
zgc:162936	gene:ENSDARG00000069957	gene:ENSDARG00000069957:t:895496-895531	0.5221597935637095;-0.5221597973070298	0.9999990384902623;0.9999990525994739	6.425962403392537e-05;5.140449528984181e-05	0.466;0.534	0.987;0.013	t|1e1.1o1|i	FALSE	FALSE	FALSE	2	2	1;1	15	-	895531-903063;895532-920253	895496-895531;903063-nan	895532-920253	http://genome.ucsc.edu/cgi-bin/hgTracks?db=danRer11&position=15%3A903073-895496
cep170b	gene:ENSDARG00000074636	gene:ENSDARG00000074636:s:1585088-1585863	-0.30423473254184097;0.30423470280312637	0.9772505241159399;0.9772505146935869	4.609995587157023e-06;4.609645804228853e-06	0.698;0.302	0.380;0.620	s|1e1.1o1|1e2.1o1	FALSE	FALSE	TRUE	2	3	0;0	17	+	1585863-1588390;1585863-1589500	1585088-1585863;1588390-1588560;1589500-1589638		http://genome.ucsc.edu/cgi-bin/hgTracks?db=danRer11&position=17%3A1589638-1585088
tbc1d30	gene:ENSDARG00000075281	gene:ENSDARG00000075281:t:4495470-4495531	0.29879894839217724;-0.08851206711353818;-0.14849878202613742	0.9766254238882702;0.24694779656914972;0.5084611414921031	3.711969570452323e-06;9.029901148260855e-05;3.0155540867715658e-05	0.115;0.640;0.246	0.430;0.493;0.075	t|1e1.1o1|1e2.1o1|1e3.1o1	FALSE	FALSE	TRUE	3	4	0;1;0	4	-	4495531-4501681;4495531-4498129;4495531-4496688	4495470-4495531;4496688-4496791;4498129-nan;4501681-4501845		http://genome.ucsc.edu/cgi-bin/hgTracks?db=danRer11&position=4%3A4501845-4495470
wwc1	gene:ENSDARG00000076041	gene:ENSDARG00000076041:s:36501228-36501793	0.010818642745116892;0.3475224331256957;-0.3691417713680415	3.975628800831644e-05;0.9979544224254973;0.9989610288287162	0.001796697268296843;3.6995938779074667e-07;2.6876900582895047e-07	0.055;0.206;0.739	0.074;0.560;0.369	s|1e1.1o1|2e1.1o1|3e2.1o1	TRUE	FALSE	TRUE	3	3	1;1;0	21	-	36497843-36501283;36497843-36501278;36496206-36501228	nan-36497843;36496089-36496206;36501228-36501793		http://genome.ucsc.edu/cgi-bin/hgTracks?db=danRer11&position=21%3A36501793-36496089
unm_hu7910	gene:ENSDARG00000078703	gene:ENSDARG00000078703:t:58218071-58218114	-2.2400184735669146e-06;-1.3414413655498097e-05;-0.0332723180913949;-0.006863629966730721;-0.47089161802098534;-8.859313254515487e-10;0.542831805423558	6.105792316480105e-21;6.110124927264614e-21;1.8999114088287523e-20;8.768472166880985e-21;1.0;6.104920779362891e-21;1.0	0.47500064999049063;0.47500010851574404;0.4013122254767023;0.4746674424430567;5.10702591327572e-15;0.4766384009888489;3.869059455661347e-13	0.022;0.025;0.062;0.046;0.830;0.013;0.000	0.010;0.004;0.018;0.027;0.373;0.011;0.556	t|1e1.1o1|2e2.1o1|3e3.1o1|3e4.2o2|3e5.1o1|4e6.1o1|i	FALSE	TRUE	TRUE	7	7	1;1;1;1;1;1;1	7	-	58218114-58218175;58218103-58218134;58218100-58218401;58218100-58218221;58218100-58218191;58218096-58218422;58218115-58218133	58218071-58218114;58218134-58218161;58218175-58218190;58218191-58218221;58218221-58218250;58218401-58218409;58218422-58218430	58218115-58218133	http://genome.ucsc.edu/cgi-bin/hgTracks?db=danRer11&position=7%3A58218430-58218071
cntn1a	gene:ENSDARG00000087843	gene:ENSDARG00000087843:s:131443-131554	-0.2380968186281256;0.23809684678128323	0.9354735758721658;0.9354735533590693	9.17563339282168e-05;9.174714402612969e-05	0.382;0.618	0.138;0.862	s|1e1.1o1|i	FALSE	FALSE	FALSE	2	2	1;1	25	+	131554-131755;131555-134505	131443-131554;131755-nan	131555-134505	http://genome.ucsc.edu/cgi-bin/hgTracks?db=danRer11&position=25%3A131765-131443
si:ch73-92e7.4	gene:ENSDARG00000092849	gene:ENSDARG00000092849:s:2459591-2460607	0.31184727913028987;1.506291660315822e-05;-0.3127054009374039	0.9664101240387769;1.0396221412679251e-08;0.9672435747298546	0.0005421327370823841;0.28416907871564834;0.0005356681658741369	0.418;0.003;0.579	0.740;0.004;0.256	s|1e1.1o1|1e2.1o2|i	FALSE	FALSE	TRUE	3	3	1;0;1	22	+	2460607-2466257;2460607-2626935;2460608-2473345	2459591-2460607;2466257-nan;2626935-2629471	2460608-2473345	http://genome.ucsc.edu/cgi-bin/hgTracks?db=danRer11&position=22%3A2629471-2459591
si:ch73-92e7.4	gene:ENSDARG00000092849	gene:ENSDARG00000092849:s:2473346-2473714	0.5081141458375666;-0.5081140520010347	0.9999999796150265;0.9999999810451963	1.3512953483196166e-06;4.859594957551394e-07	0.474;0.526	0.991;0.009	s|1e1.1o1|i	FALSE	FALSE	FALSE	2	2	1;1	22	+	2473714-2476246;2473715-2480860	2473346-2473714;2476246-nan	2473715-2480860	http://genome.ucsc.edu/cgi-bin/hgTracks?db=danRer11&position=22%3A2476256-2473346
si:ch73-92e7.4	gene:ENSDARG00000092849	gene:ENSDARG00000092849:s:2542550-2542729	0.29029524370113535;-0.29029526511642917	0.916059620791608;0.9160596089820332	2.2602706057213277e-05;2.2604596357611584e-05	0.437;0.563	0.761;0.239	s|1e1.1o1|1e2.1o1	FALSE	FALSE	TRUE	2	3	1;1	22	+	2542729-2542841;2542729-2576619	2542550-2542729;2542841-2542960;2576619-nan		http://genome.ucsc.edu/cgi-bin/hgTracks?db=danRer11&position=22%3A2576629-2542550
si:ch73-92e7.4	gene:ENSDARG00000092849	gene:ENSDARG00000092849:t:2473346-2473714	0.3536819813403771;-0.3536819523308568	0.972554054207983;0.972554087892289	0.000710938222515685;0.0007110067064604042	0.181;0.819	0.552;0.448	t|1e1.1o1|i	FALSE	FALSE	FALSE	2	2	1;1	22	+	2473012-2473346;2460608-2473345	nan-2473012;2473346-2473714	2460608-2473345	http://genome.ucsc.edu/cgi-bin/hgTracks?db=danRer11&position=22%3A2473714-2473002
si:dkey-7i4.21	gene:ENSDARG00000097180	gene:ENSDARG00000097180:s:895496-895531	0.0005113350830407102;0.6216354480567499;0.0001371187971119878;-0.6212430807454544	1.75532161028676e-08;1.0;1.5070478198770308e-09;1.0	0.3612975400840867;1.673216560172978e-09;0.4071100073215792;6.245118827630236e-07	0.003;0.359;0.011;0.627	0.023;0.959;0.016;0.002	s|1e1.1o1|1e2.1o1|1e3.1o1|i	FALSE	FALSE	TRUE	4	4	1;1;1;1	15	-	878941-895496;871118-895496;855969-895496;894266-895495	nan-855969;871021-871118;878805-878941;895496-895531	894266-895495	http://genome.ucsc.edu/cgi-bin/hgTracks?db=danRer11&position=15%3A895531-855959
BX005085.2	gene:ENSDARG00000098122	gene:ENSDARG00000098122:s:7083053-7083143	0.446230565364297;-0.44623048455558534	0.9999998386890291;0.999999838119994	3.709437522523272e-08;2.061280257592557e-08	0.531;0.469	0.994;0.006	s|1e1.1o1|i	FALSE	FALSE	FALSE	2	2	1;1	3	-	7081986-7083053;7074184-7083052	nan-7081986;7083053-7083143	7074184-7083052	http://genome.ucsc.edu/cgi-bin/hgTracks?db=danRer11&position=3%3A7083143-7081976
BX005085.2	gene:ENSDARG00000098122	gene:ENSDARG00000098122:t:7074078-7074183	0.7008774946784635;-0.700877454592167	0.9999999242397046;0.9999999291456743	0.00022223912632061765;0.00016811432164831608	0.284;0.716	0.981;0.019	t|1e1.1o1|i	FALSE	FALSE	FALSE	2	2	1;1	3	-	7074183-7074920;7074184-7083052	7074078-7074183;7074920-nan	7074184-7083052	http://genome.ucsc.edu/cgi-bin/hgTracks?db=danRer11&position=3%3A7074930-7074078
pcdh1g18	gene:ENSDARG00000099447	gene:ENSDARG00000099447:s:21785249-21785596	0.11859278687386467;0.08141511613367691;0.014701832338017997;-0.27192560810159105	0.3013400794338252;0.19212175585849797;0.002809340023522527;0.9513933713113132	0.001469567701104282;0.0028080543115180127;0.016999936498687748;0.0003496817966489596	0.054;0.238;0.088;0.621	0.185;0.355;0.122;0.350	s|1e1.1o1|1e2.1o1|1e3.1o1|i	FALSE	FALSE	TRUE	4	4	1;1;1;1	10	+	21785596-21788918;21785596-21792195;21785596-21799525;21785597-21788312	21785249-21785596;21788918-nan;21792195-nan;21799525-nan	21785597-21788312	http://genome.ucsc.edu/cgi-bin/hgTracks?db=danRer11&position=10%3A21799535-21785249
pcdh1g18	gene:ENSDARG00000099447	gene:ENSDARG00000099447:s:21788313-21788917	0.009043374576546154;0.1682304283212311;0.069272258028773;-0.282883525113201	0.00033241871699765034;0.6291497342894645;0.01932598365213789;0.9821763791614786	0.03409965887101895;0.0009429549321800732;0.004878794058882844;0.00011259283607423232	0.067;0.331;0.027;0.574	0.095;0.518;0.105;0.283	s|1e1.1o1|1e2.3o3|2e3.1o1|i	TRUE	FALSE	TRUE	4	4	1;1;1;1	10	+	21788572-21791850;21788572-21802918;21788917-21792195;21788918-21791655	21788313-21788917;21791850-nan;21792195-nan;21802567-21803262	21788918-21791655	http://genome.ucsc.edu/cgi-bin/hgTracks?db=danRer11&position=10%3A21803262-21788313
pcdh1g18	gene:ENSDARG00000099447	gene:ENSDARG00000099447:s:21791656-21791849	0.3682184370160717;-0.006618414537573992;-0.3463802409294321	0.9983579485027714;0.00013689608581231075;0.9952207063997041	3.825808068704066e-05;0.02957963206255665;0.00010116454665998198	0.229;0.089;0.684	0.602;0.071;0.325	s|1e1.2o3|2e1.3o3|i	TRUE	TRUE	FALSE	3	2	1;1;1	10	+	21791744-21802813;21791849-21802918;21791850-21795347	21791656-21791849;21802567-21803262	21791850-21795347	http://genome.ucsc.edu/cgi-bin/hgTracks?db=danRer11&position=10%3A21803262-21791656
pcdh1g18	gene:ENSDARG00000099447	gene:ENSDARG00000099447:t:21788313-21788917	0.025002542394237093;0.10549203712340093;0.07674708528928748;-0.2775081825635094	0.005309819490994407;0.25086376871272753;0.17013999978374808;0.9676065002351427	0.012515074573027961;0.0018822378691340832;0.002907177334901354;0.00021522690884934192	0.070;0.113;0.242;0.571	0.122;0.237;0.354;0.295	t|1e1.1o1|2e2.1o1|3e3.2o2|i	FALSE	TRUE	TRUE	4	4	1;1;1;1	10	+	21781870-21788313;21778687-21788379;21785143-21788468;21785597-21788312	nan-21778687;nan-21781870;21784379-21785143;21788313-21788917	21785597-21788312	http://genome.ucsc.edu/cgi-bin/hgTracks?db=danRer11&position=10%3A21788917-21778677
pcdh1g18	gene:ENSDARG00000099447	gene:ENSDARG00000099447:t:21791656-21791849	0.33457060544920014;-0.33457059997903854	0.9947035511703537;0.9947035765232268	5.544188908623726e-05;5.544341158125743e-05	0.158;0.842	0.501;0.499	t|1e1.1o2|i	FALSE	FALSE	FALSE	2	2	1;1	10	+	21785054-21791656;21788918-21791655	21784379-21785143;21791656-21791849	21788918-21791655	http://genome.ucsc.edu/cgi-bin/hgTracks?db=danRer11&position=10%3A21791849-21784379
pcdh1g18	gene:ENSDARG00000099447	gene:ENSDARG00000099447:t:21798986-21799179	0.32111619165464733;0.006194238144897185;-0.3405088425224956	0.9911496793863709;0.0014179300873788242;0.9963511161476911	0.00012122634435725016;0.023102743990884633;7.694092979493306e-05	0.251;0.135;0.615	0.573;0.152;0.277	t|1e1.1o1|1e2.1o1|i	FALSE	FALSE	TRUE	3	3	1;1;1	10	+	21791655-21798986;21795347-21798986;21795887-21798985	nan-21791655;nan-21795347;21798986-21799179	21795887-21798985	http://genome.ucsc.edu/cgi-bin/hgTracks?db=danRer11&position=10%3A21799179-21791645
pcdh1g18	gene:ENSDARG00000099447	gene:ENSDARG00000099447:t:21802567-21803262	0.003075579219585948;0.1465738105568274;-1.6995695978136666e-05;0.07363462073229436;-0.0028322366456996367;-0.0040180926886971766;0.03582420652061903;-0.2717010677971642	9.63471114002355e-09;0.47315186599959935;6.111525061010869e-21;0.11295387444631667;7.748931446782937e-21;7.739990999510649e-21;0.015464056674323037;0.984399203463698	0.3950326782370882;0.000365238502383736;0.4750000855843147;0.002868037689570455;0.47018136468541677;0.47428435096468113;0.006150069965573212;1.0670724882033689e-05	0.016;0.112;0.023;0.247;0.044;0.044;0.105;0.409	0.040;0.265;0.001;0.342;0.030;0.020;0.167;0.140	t|1e1.1o1|2e2.1o2|3e3.1o1|3e4.1o2|3e2.2o2|3e5.1o2|3e6.1o1|i	TRUE	TRUE	TRUE	8	7	1;1;1;1;1;1;1;1	10	+	21798828-21802567;21791744-21802813;21782130-21802918;21788572-21802918;21791849-21802918;21795541-21802918;21799179-21802918;21799180-21802566	nan-21798828;21781937-21782130;21788313-21788917;21791656-21791849;21795348-21795886;21798986-21799179;21802567-21803262	21799180-21802566	http://genome.ucsc.edu/cgi-bin/hgTracks?db=danRer11&position=10%3A21803262-21781937
chl1b	gene:ENSDARG00000103109	gene:ENSDARG00000103109:s:44914760-44914956	-0.3548219816098478;0.3548219675565383	0.9999938990235748;0.9999939002806244	3.574918139293004e-14;1.3025627636029295e-14	0.776;0.224	0.423;0.577	s|1e1.1o1|1e2.1o1	FALSE	FALSE	TRUE	2	3	0;1	6	+	44914956-44917179;44914956-44919380	44914760-44914956;44917179-44917196;44919380-44919488		http://genome.ucsc.edu/cgi-bin/hgTracks?db=danRer11&position=6%3A44919488-44914760
chl1b	gene:ENSDARG00000103109	gene:ENSDARG00000103109:s:44926315-44926485	0.2831912592045363;-0.2831912415996072	0.9993143986150079;0.9993143963331113	1.675234854153797e-12;1.8096635301390052e-12	0.409;0.591	0.690;0.310	s|1e1.1o1|1e2.1o1	FALSE	FALSE	TRUE	2	3	0;0	6	+	44926485-44926748;44926485-44928002	44926315-44926485;44926748-44926792;44928002-44928113		http://genome.ucsc.edu/cgi-bin/hgTracks?db=danRer11&position=6%3A44928113-44926315
chl1b	gene:ENSDARG00000103109	gene:ENSDARG00000103109:s:44961445-44961621	-0.07056859408545374;-0.15763438386981676;7.771559810791053e-16;0.23310342824972813	0.0007695486346499944;0.577982360836204;6.504620708668031e-21;0.9804465894149765	0.00011429664721818167;1.0135697501301166e-06;0.9999999992608511;1.0411818413375459e-13	0.150;0.297;0.017;0.537	0.084;0.139;0.010;0.766	s|1e1.1o1|1e2.1o1|1e3.1o1|1e4.1o1	FALSE	FALSE	TRUE	4	5	0;0;1;1	6	+	44961621-44963539;44961621-44967690;44961621-44969996;44961621-44970512	44961445-44961621;44963539-44963568;44967690-44967797;44969996-44970157;44970512-44970643		http://genome.ucsc.edu/cgi-bin/hgTracks?db=danRer11&position=6%3A44970643-44961445
chl1b	gene:ENSDARG00000103109	gene:ENSDARG00000103109:t:44928002-44928113	-0.24993828414875224;0.2499382951434563	0.957917978866324;0.9579179090877376	3.411700392197403e-07;3.411384635317622e-07	0.731;0.269	0.477;0.523	t|1e1.1o1|1e2.1o1	FALSE	FALSE	TRUE	2	3	0;0	6	+	44926485-44928002;44926792-44928002	44926315-44926485;44926748-44926792;44928002-44928113		http://genome.ucsc.edu/cgi-bin/hgTracks?db=danRer11&position=6%3A44928113-44926315
rtn4b	gene:ENSDARG00000104347	gene:ENSDARG00000104347:t:217823-217971	7.771559935359643e-16;0.3335582632831966;-0.34555580786614937	6.104918499314147e-21;0.9999999996043999;0.9999999999997585	0.9999999917241441;2.1506257724978655e-18;0.0	0.004;0.532;0.464	0.012;0.859;0.128	t|1e1.1o1|2e2.1o1|i	FALSE	TRUE	TRUE	3	3	1;0;1	13	-	217971-218010;217961-219252;217972-218009	217823-217971;218010-218095;219252-219459	217972-218009	http://genome.ucsc.edu/cgi-bin/hgTracks?db=danRer11&position=13%3A219459-217823
nbeab	gene:ENSDARG00000105184	gene:ENSDARG00000105184:s:33080697-33080843	0.2545177397700313;-0.25451770278628855	0.9412357712711584;0.9412358023732853	0.0002569325301809015;0.0002569563906336114	0.025;0.975	0.300;0.700	s|1e1.1o1|i	FALSE	FALSE	FALSE	2	2	0;1	15	-	33074018-33080697;33074019-33080696	33073882-33074018;33080697-33080843	33074019-33080696	http://genome.ucsc.edu/cgi-bin/hgTracks?db=danRer11&position=15%3A33080843-33073882
nbeab	gene:ENSDARG00000105184	gene:ENSDARG00000105184:s:33177718-33177835	0.3047524634827158;-0.2819198093568026;-0.0005817584265268434	0.9855693261791015;0.9696844550344683;4.179258159125946e-09	2.053067394438327e-06;3.6213638144877436e-06;0.07105390847770465	0.385;0.593;0.023	0.701;0.297;0.003	s|1e1.1o1|1e2.1o1|2e3.1o2	TRUE	FALSE	TRUE	3	4	1;1;0	15	-	33160035-33177743;33159839-33177743;33169935-33177718	nan-33159839;nan-33160035;33169808-33169935;33177718-33177835		http://genome.ucsc.edu/cgi-bin/hgTracks?db=danRer11&position=15%3A33177835-33159829
CABZ01015815.2	gene:ENSDARG00000105672	gene:ENSDARG00000105672:s:76857086-76857135	0.5845176035909614;-0.584517644735727	0.9999985463868525;0.9999985640688773	0.00020228971409453895;0.00019057687680212876	0.398;0.602	0.984;0.016	s|1e1.1o1|i	FALSE	FALSE	FALSE	2	2	1;1	4	+	76857135-76857331;76857136-76865613	76857086-76857135;76857331-nan	76857136-76865613	http://genome.ucsc.edu/cgi-bin/hgTracks?db=danRer11&position=4%3A76857341-76857086
si:ch211-247n2.1	gene:ENSDARG00000001712	gene:ENSDARG00000001712:s:8319821-8320868	0.3033617641419378;-0.30336175596019627	0.9360282998750301;0.9360282841757447	1.8453088880191816e-05;1.8454635087095106e-05	0.433;0.567	0.767;0.233	s|1e1.1o2|1e1.2o2	FALSE	TRUE	FALSE	2	2	0;0	11	-	8316725-8319821;8316722-8319821	8316552-8316725;8319821-8320868		http://genome.ucsc.edu/cgi-bin/hgTracks?db=danRer11&position=11%3A8320868-8316552
stx3a	gene:ENSDARG00000001880	gene:ENSDARG00000001880:s:21733715-21733849	-0.016083715442014243;0.26467603213432156;-0.2528670054969046	1.0806682603110218e-20;0.9986427197501001;0.9970669100355233	0.12713092535439363;6.022237273247602e-13;1.0619283230539622e-12	0.052;0.673;0.277	0.029;0.941;0.031	s|1e1.1o1|1e2.2o2|1e3.1o1	FALSE	FALSE	TRUE	3	4	1;0;0	14	+	21733849-21733971;21733849-21739618;21733849-21739854	21733715-21733849;21733971-nan;21739616-21739728;21739854-21739964		http://genome.ucsc.edu/cgi-bin/hgTracks?db=danRer11&position=14%3A21739964-21733715
lmo7a	gene:ENSDARG00000004930	gene:ENSDARG00000004930:s:21933322-21933562	0.25962024727443933;0.00016055032204564671;-0.14364405673972;-0.08488482793822799	0.9362264957898416;3.2599256887865752e-09;0.4837116076902095;0.17647680488733533	6.856432278989903e-06;0.09138517500687882;3.6815023349401343e-05;7.926960045712139e-05	0.368;0.011;0.347;0.270	0.652;0.020;0.180;0.151	s|1e1.2o2|1e2.1o1|1e3.1o1|1e4.1o1	FALSE	FALSE	TRUE	4	5	0;0;0;0	9	-	21931889-21933322;21930176-21933322;21923362-21933322;21920560-21933322	21920440-21920560;21923333-21923362;21929934-21930176;21931526-21931891;21933322-21933562		http://genome.ucsc.edu/cgi-bin/hgTracks?db=danRer11&position=9%3A21933562-21920440
rbfox3a	gene:ENSDARG00000010083	gene:ENSDARG00000010083:t:33187794-33187854	0.31469024977253146;-0.31469031459701613	0.9964844723441149;0.996484443830667	1.7421366274342337e-07;1.7430264087625602e-07	0.029;0.971	0.355;0.645	t|1e1.1o1|1e2.1o1	FALSE	FALSE	TRUE	2	3	1;0	12	+	33169255-33187794;33183677-33187794	33169109-33169255;33183585-33183677;33187794-33187854		http://genome.ucsc.edu/cgi-bin/hgTracks?db=danRer11&position=12%3A33187854-33169109
brf1a	gene:ENSDARG00000017835	gene:ENSDARG00000017835:s:33392469-33392541	0.5447671935922345;-0.544767216799932	0.9999999876764892;0.9999999867030124	9.01197991087062e-13;2.5786039969943886e-12	0.445;0.555	0.997;0.003	s|1e1.1o1|i	FALSE	FALSE	FALSE	2	2	0;1	13	+	33392541-33402264;33392542-33402263	33392469-33392541;33402264-33402413	33392542-33402263	http://genome.ucsc.edu/cgi-bin/hgTracks?db=danRer11&position=13%3A33402413-33392469
acot7	gene:ENSDARG00000018653	gene:ENSDARG00000018653:t:46883605-46883722	-0.2658224531577091;0.2658224793587075	0.9938258329066137;0.9938258339990235	4.291233146602735e-09;4.2806106346842865e-09	0.964;0.036	0.698;0.302	t|1e1.1o1|1e2.1o1	FALSE	FALSE	TRUE	2	3	0;1	8	-	46883722-46894216;46883722-46886432	46883605-46883722;46886432-nan;46894216-46894362		http://genome.ucsc.edu/cgi-bin/hgTracks?db=danRer11&position=8%3A46894362-46883605
bsg	gene:ENSDARG00000019881	gene:ENSDARG00000019881:s:18938621-18938900	7.771559935359643e-16;0.3040891542244847;-0.0030773314408568137;-0.3061325962726881	6.104918499314147e-21;0.9999999999004558;1.2617665540319387e-20;1.0	0.9999999917241441;3.6088460119934016e-19;0.3419842874916702;0.0	0.000;0.495;0.154;0.352	0.001;0.799;0.147;0.050	s|1e1.1o1|1e2.1o2|1e2.2o2|i	FALSE	TRUE	TRUE	4	3	1;0;1;1	22	+	18938900-18939025;18938900-18942342;18938900-18942354;18938901-18939024	18938621-18938900;18939025-18939140;18942342-18942366	18938901-18939024	http://genome.ucsc.edu/cgi-bin/hgTracks?db=danRer11&position=22%3A18942366-18938621
dock4b	gene:ENSDARG00000024874	gene:ENSDARG00000024874:s:6946763-6946848	-0.2931672260748574;0.293167187960159	0.9301466344853632;0.9301466356763168	1.8359127452627355e-05;1.8357600317688938e-05	0.496;0.504	0.175;0.825	s|1e1.1o1|1e2.1o1	FALSE	FALSE	TRUE	2	3	0;0	4	+	6946848-6948710;6946848-6948858	6946763-6946848;6948710-6948736;6948858-6948953		http://genome.ucsc.edu/cgi-bin/hgTracks?db=danRer11&position=4%3A6948953-6946763
dock4b	gene:ENSDARG00000024874	gene:ENSDARG00000024874:t:6948858-6948953	0.28326277442671244;-0.28326278780557557	0.9325380509299795;0.9325380817934138	1.3395668347493658e-05;1.3396812994503904e-05	0.613;0.387	0.924;0.076	t|1e1.1o1|1e2.1o1	FALSE	FALSE	TRUE	2	3	0;0	4	+	6946848-6948858;6948736-6948858	6946763-6946848;6948710-6948736;6948858-6948953		http://genome.ucsc.edu/cgi-bin/hgTracks?db=danRer11&position=4%3A6948953-6946763
hltf	gene:ENSDARG00000026053	gene:ENSDARG00000026053:s:24961829-24962820	0.2609803740163118;-0.2609803499552824	0.927614129981739;0.9276140601912197	9.160952748512488e-06;9.16173843890089e-06	0.120;0.880	0.395;0.605	s|1e1.1o2|1e1.2o2	FALSE	TRUE	FALSE	2	2	1;0	2	-	24961641-24961829;24961598-24961829	24961545-24961641;24961829-24962820		http://genome.ucsc.edu/cgi-bin/hgTracks?db=danRer11&position=2%3A24962820-24961545
dnm3a	gene:ENSDARG00000032238	gene:ENSDARG00000032238:t:14877848-14877961	-0.4646311464831531;0.10682002025636686;0.3037319611743966	0.9998251667190142;0.2929018979210698;0.9814176599127499	6.391140054962108e-07;6.031193817966727e-05;2.9079026333842974e-06	0.837;0.095;0.069	0.376;0.237;0.389	t|1e1.1o1|1e2.1o2|1e2.2o2	TRUE	FALSE	TRUE	3	3	0;1;1	20	-	14877961-14888301;14877961-14885285;14877961-14885268	14877848-14877961;14885268-14885314;14888301-14888352		http://genome.ucsc.edu/cgi-bin/hgTracks?db=danRer11&position=20%3A14888352-14877848
ndrg1a	gene:ENSDARG00000032849	gene:ENSDARG00000032849:t:34968472-34968577	0.2032035630209877;-0.20320357980372347	0.9190581166882829;0.9190581267200124	3.5687273707396926e-13;3.574918139293004e-13	0.724;0.276	0.929;0.071	t|1e1.1o1|1e2.1o1	FALSE	FALSE	TRUE	2	3	0;0	19	-	34968577-34973948;34968577-34970178	34968472-34968577;34970178-34970312;34973948-34973983		http://genome.ucsc.edu/cgi-bin/hgTracks?db=danRer11&position=19%3A34973983-34968472
tmx3a	gene:ENSDARG00000038894	gene:ENSDARG00000038894:t:27320633-27321086	0.25350465413189965;-0.25350464528047056	0.9566167945962317;0.9566168580491718	1.0841958930308133e-06;1.084261628592209e-06	0.033;0.967	0.296;0.704	t|1e1.1o1|2e2.1o1	FALSE	TRUE	TRUE	2	3	1;0	2	-	27321086-27323397;27320731-27323921	27320633-27321086;27323397-nan;27323921-27323987		http://genome.ucsc.edu/cgi-bin/hgTracks?db=danRer11&position=2%3A27323987-27320633
mmp9	gene:ENSDARG00000042816	gene:ENSDARG00000042816:t:24291124-24291601	0.3776189225904091;-0.0076040877144591245;-0.3609387776941051	0.9999981633491296;1.5405549743946885e-08;0.9999867062737205	4.743949532814339e-11;0.3828193786387246;1.4015406613054893e-09	0.243;0.048;0.706	0.613;0.032;0.356	t|1e1.1o1|1e2.1o1|i	FALSE	FALSE	TRUE	3	3	0;1;1	8	+	24283699-24291124;24290344-24291124;24283700-24291123	nan-24290344;24283551-24283699;24291124-24291601	24283700-24291123	http://genome.ucsc.edu/cgi-bin/hgTracks?db=danRer11&position=8%3A24291601-24283551
wwp2	gene:ENSDARG00000061345	gene:ENSDARG00000061345:t:34775764-34775818	0.2950189457873508;-0.29501897240047137	0.9995376367481326;0.9995376399649876	5.329082889918123e-15;5.551115123125783e-15	0.592;0.408	0.891;0.109	t|1e1.1o1|1e2.1o1	FALSE	FALSE	TRUE	2	3	0;0	25	+	34765774-34775764;34775671-34775764	34765600-34765774;34775558-34775671;34775764-34775818		http://genome.ucsc.edu/cgi-bin/hgTracks?db=danRer11&position=25%3A34775818-34765600
ccny	gene:ENSDARG00000063677	gene:ENSDARG00000063677:s:4407271-4407305	-0.28105919692140874;0.2810591757043521	0.9462324309566952;0.9462324124504479	1.0102595622285548e-05;1.0101746893262309e-05	0.393;0.607	0.092;0.908	s|1e1.1o1|1e2.2o2	FALSE	FALSE	TRUE	2	3	0;0	24	+	4407305-4407617;4407305-4408848	4407271-4407305;4407617-4407640;4408816-4408951		http://genome.ucsc.edu/cgi-bin/hgTracks?db=danRer11&position=24%3A4408951-4407271
zgc:153372	gene:ENSDARG00000068967	gene:ENSDARG00000068967:s:29799722-29800006	0.5049878624011837;-0.50498786360026	0.999999995596255;0.9999999963079524	5.662598504557942e-07;2.469422244466557e-08	0.482;0.518	0.991;0.009	s|1e1.1o1|i	FALSE	FALSE	FALSE	2	2	1;1	15	+	29800006-29809419;29800007-29809278	29799722-29800006;29809419-29809715	29800007-29809278	http://genome.ucsc.edu/cgi-bin/hgTracks?db=danRer11&position=15%3A29809715-29799722
znf740a	gene:ENSDARG00000070939	gene:ENSDARG00000070939:t:2279557-2279640	-0.283619204275938;0.28361920940912855	0.9598984354739147;0.9598984087126335	7.023205693901247e-06;7.022628103753048e-06	0.829;0.171	0.528;0.472	t|1e1.1o1|1e2.1o1	FALSE	FALSE	TRUE	2	3	1;1	11	-	2279640-2283856;2279640-2282967	2279557-2279640;2282967-2283050;2283856-2283939		http://genome.ucsc.edu/cgi-bin/hgTracks?db=danRer11&position=11%3A2283939-2279557
ip6k1	gene:ENSDARG00000073744	gene:ENSDARG00000073744:s:39054012-39054968	0.00016939040756420046;-0.24029781273835707;0.22933297981062012	1.3689901101627712e-08;0.9092923514771661;0.8773088886230931	0.03285659021917504;6.9933085431461706e-06;9.672811366039906e-06	0.003;0.379;0.617	0.013;0.116;0.870	s|1e1.1o1|2e2.2o2|2e1.1o1	TRUE	FALSE	TRUE	3	3	0;1;1	22	+	39054708-39068384;39054968-39058766;39054968-39068384	39054012-39054968;39058269-39058917;39068384-39068787		http://genome.ucsc.edu/cgi-bin/hgTracks?db=danRer11&position=22%3A39068787-39054012
apba1b	gene:ENSDARG00000074328	gene:ENSDARG00000074328:s:15788480-15788625	-0.20885706878125251;0.20885700315504158	0.9146281766421271;0.91462782456043	1.389438009091748e-09;1.3863558220891256e-09	0.294;0.706	0.093;0.907	s|1e1.1o1|1e2.1o1	FALSE	FALSE	TRUE	2	3	0;0	10	+	15788625-15789107;15788625-15789322	15788480-15788625;15789107-15789139;15789322-15789411		http://genome.ucsc.edu/cgi-bin/hgTracks?db=danRer11&position=10%3A15789411-15788480
si:dkey-71b5.7	gene:ENSDARG00000080675	gene:ENSDARG00000080675:s:21974178-21974235	0.27960733201000265;-0.279607329973934	0.9066171157801488;0.9066170498340059	0.0009410010564818174;0.0009410938154541526	0.522;0.478	0.810;0.190	s|1e1.1o1|i	FALSE	FALSE	FALSE	2	2	1;1	16	-	21960735-21974178;21958597-21974177	nan-21960735;21974178-21974235	21958597-21974177	http://genome.ucsc.edu/cgi-bin/hgTracks?db=danRer11&position=16%3A21974235-21960725
BX005101.1	gene:ENSDARG00000097631	gene:ENSDARG00000097631:s:46243635-46243735	0.029757973526430687;0.907719778813999;-0.9739225119748405	0.012581268053879269;1.0;1.0	0.010930892906430784;0.00017452876394638984;0.004991813277357315	0.000;0.013;0.987	0.083;0.911;0.006	s|1e1.1o1|1e2.1o1|i	FALSE	FALSE	TRUE	3	3	1;1;1	6	-	46243395-46243635;46243381-46243635;46242546-46243634	nan-46243381;nan-46243395;46243635-46243735	46242546-46243634	http://genome.ucsc.edu/cgi-bin/hgTracks?db=danRer11&position=6%3A46243735-46243371
elmo1	gene:ENSDARG00000098753	gene:ENSDARG00000098753:t:33960505-33960555	0.23974022045210736;-0.239740179415403	0.9605053662442343;0.9605053240746534	2.1868105692210213e-07;2.1870507749266466e-07	0.502;0.498	0.744;0.256	t|1e1.2o2|1e2.1o1	FALSE	FALSE	TRUE	2	3	0;0	19	-	33960555-33963725;33960555-33960683	33960505-33960555;33960683-33960726;33963725-33963803		http://genome.ucsc.edu/cgi-bin/hgTracks?db=danRer11&position=19%3A33963803-33960505
pkma	gene:ENSDARG00000099730	gene:ENSDARG00000099730:s:939323-939475	-0.21930014801760836;0.21930013385673355	0.9206084411412978;0.92060838898876	8.897487119852165e-06;8.896766454672524e-06	0.545;0.455	0.322;0.678	s|1e1.1o1|1e2.1o1	FALSE	FALSE	TRUE	2	3	0;0	18	+	939475-944374;939475-946440	939323-939475;944374-944540;946440-946606		http://genome.ucsc.edu/cgi-bin/hgTracks?db=danRer11&position=18%3A946606-939323
pkma	gene:ENSDARG00000099730	gene:ENSDARG00000099730:t:948776-948957	-0.23692288072472784;0.2187667844055028;0.0115616540165211	0.969066560606713;0.9209219156017777;9.727248474559543e-21	0.0;1.306326495928918e-11;0.4726783720171551	0.599;0.328;0.069	0.366;0.553;0.086	t|1e1.1o1|1e2.1o1|i	FALSE	FALSE	TRUE	3	3	0;0;1	18	+	944540-948776;946606-948776;946607-948775	944374-944540;946440-946606;948776-948957	946607-948775	http://genome.ucsc.edu/cgi-bin/hgTracks?db=danRer11&position=18%3A948957-944374
pcdh1g26	gene:ENSDARG00000099931	gene:ENSDARG00000099931:t:21812551-21812609	-0.002618823101379291;-0.25106582809200845;4.916167741416308e-07;-0.07851849081625764;0.01466816966182918;0.34681871151464577	4.867450526411549e-10;0.9691385134688278;6.1051022808170184e-21;0.020356832303343952;0.004631831279405227;0.9962877430997931	0.4462140605326784;4.6378746375141944e-05;0.4592678253144904;0.0021161001728052797;0.014120245324646577;6.115324877492732e-05	0.040;0.346;0.001;0.114;0.126;0.375	0.001;0.092;0.001;0.024;0.159;0.726	t|1e1.1o4|1e1.4o4|1e2.1o1|1e3.1o1|1e4.1o1|i	TRUE	FALSE	TRUE	6	5	0;0;1;1;1;1	10	+	21786935-21812551;21789139-21812551;21790152-21812551;21797479-21812551;21801223-21812551;21803263-21812550	nan-21790152;nan-21797479;nan-21801223;21786656-21789139;21812551-21812609	21803263-21812550	http://genome.ucsc.edu/cgi-bin/hgTracks?db=danRer11&position=10%3A21812609-21786656
ptk2aa	gene:ENSDARG00000100456	gene:ENSDARG00000100456:s:1811152-1811216	0.00539666106908678;-0.2541052372525363;0.23922338793396097	4.769388939681131e-05;0.934169007070442;0.8962478656979217	0.0015254732379892666;5.356438610215619e-06;9.266901807309693e-06	0.069;0.501;0.430	0.082;0.236;0.681	s|1e1.1o1|1e2.1o1|1e3.1o1	FALSE	FALSE	TRUE	3	4	1;1;0	19	+	1811216-1811293;1811216-1813676;1811216-1815493	1811152-1811216;1811293-1811382;1813676-1813693;1815493-1815549		http://genome.ucsc.edu/cgi-bin/hgTracks?db=danRer11&position=19%3A1815549-1811152
ptk2aa	gene:ENSDARG00000100456	gene:ENSDARG00000100456:s:1815493-1815549	-0.32614577650966153;0.32614576458613775	0.9945226176548239;0.9945226436624384	7.517470892448586e-07;7.51660442312901e-07	0.523;0.477	0.183;0.817	s|1e1.1o1|1e2.1o1	FALSE	FALSE	TRUE	2	3	1;0	19	+	1815549-1819491;1815549-1821632	1815493-1815549;1819491-1819514;1821632-1821729		http://genome.ucsc.edu/cgi-bin/hgTracks?db=danRer11&position=19%3A1821729-1815493
pcdh1gb2	gene:ENSDARG00000101307	gene:ENSDARG00000101307:s:21785249-21785596	0.11859278687386467;0.08141511613367691;0.014701832338017997;-0.27192560810159105	0.3013400794338252;0.19212175585849797;0.002809340023522527;0.9513933713113132	0.001469567701104282;0.0028080543115180127;0.016999936498687748;0.0003496817966489596	0.054;0.238;0.088;0.621	0.185;0.355;0.122;0.350	s|1e1.1o1|1e2.1o1|1e3.1o1|i	FALSE	FALSE	TRUE	4	4	1;1;1;1	10	+	21785596-21788918;21785596-21792195;21785596-21799525;21785597-21788312	21785249-21785596;21788918-nan;21792195-nan;21799525-nan	21785597-21788312	http://genome.ucsc.edu/cgi-bin/hgTracks?db=danRer11&position=10%3A21799535-21785249
pcdh1gb2	gene:ENSDARG00000101307	gene:ENSDARG00000101307:s:21788313-21788917	0.009043374576546154;0.1682304283212311;0.069272258028773;-0.282883525113201	0.00033241871699765034;0.6291497342894645;0.01932598365213789;0.9821763791614786	0.03409965887101895;0.0009429549321800732;0.004878794058882844;0.00011259283607423232	0.067;0.331;0.027;0.574	0.095;0.518;0.105;0.283	s|1e1.1o1|1e2.3o3|2e3.1o1|i	TRUE	FALSE	TRUE	4	4	1;1;1;1	10	+	21788572-21791850;21788572-21802918;21788917-21792195;21788918-21791655	21788313-21788917;21791850-nan;21792195-nan;21802567-21803262	21788918-21791655	http://genome.ucsc.edu/cgi-bin/hgTracks?db=danRer11&position=10%3A21803262-21788313
pcdh1gb2	gene:ENSDARG00000101307	gene:ENSDARG00000101307:s:21791656-21791849	0.3682184370160717;-0.006618414537573992;-0.3463802409294321	0.9983579485027714;0.00013689608581231075;0.9952207063997041	3.825808068704066e-05;0.02957963206255665;0.00010116454665998198	0.229;0.089;0.684	0.602;0.071;0.325	s|1e1.2o3|2e1.3o3|i	TRUE	TRUE	FALSE	3	2	1;1;1	10	+	21791744-21802813;21791849-21802918;21791850-21795347	21791656-21791849;21802567-21803262	21791850-21795347	http://genome.ucsc.edu/cgi-bin/hgTracks?db=danRer11&position=10%3A21803262-21791656
pcdh1gb2	gene:ENSDARG00000101307	gene:ENSDARG00000101307:t:21788313-21788917	0.025002542394237093;0.10549203712340093;0.07674708528928748;-0.2775081825635094	0.005309819490994407;0.25086376871272753;0.17013999978374808;0.9676065002351427	0.012515074573027961;0.0018822378691340832;0.002907177334901354;0.00021522690884934192	0.070;0.113;0.242;0.571	0.122;0.237;0.354;0.295	t|1e1.1o1|2e2.1o1|3e3.2o2|i	FALSE	TRUE	TRUE	4	4	1;1;1;1	10	+	21781870-21788313;21778687-21788379;21785143-21788468;21785597-21788312	nan-21778687;nan-21781870;21784379-21785143;21788313-21788917	21785597-21788312	http://genome.ucsc.edu/cgi-bin/hgTracks?db=danRer11&position=10%3A21788917-21778677
pcdh1gb2	gene:ENSDARG00000101307	gene:ENSDARG00000101307:t:21791656-21791849	0.33457060544920014;-0.33457059997903854	0.9947035511703537;0.9947035765232268	5.544188908623726e-05;5.544341158125743e-05	0.158;0.842	0.501;0.499	t|1e1.1o2|i	FALSE	FALSE	FALSE	2	2	1;1	10	+	21785054-21791656;21788918-21791655	21784379-21785143;21791656-21791849	21788918-21791655	http://genome.ucsc.edu/cgi-bin/hgTracks?db=danRer11&position=10%3A21791849-21784379
pcdh1gb2	gene:ENSDARG00000101307	gene:ENSDARG00000101307:t:21798986-21799179	0.32111619165464733;0.006194238144897185;-0.3405088425224956	0.9911496793863709;0.0014179300873788242;0.9963511161476911	0.00012122634435725016;0.023102743990884633;7.694092979493306e-05	0.251;0.135;0.615	0.573;0.152;0.277	t|1e1.1o1|1e2.1o1|i	FALSE	FALSE	TRUE	3	3	1;1;1	10	+	21791655-21798986;21795347-21798986;21795887-21798985	nan-21791655;nan-21795347;21798986-21799179	21795887-21798985	http://genome.ucsc.edu/cgi-bin/hgTracks?db=danRer11&position=10%3A21799179-21791645
pcdh1gb2	gene:ENSDARG00000101307	gene:ENSDARG00000101307:t:21802567-21803262	0.003075579219585948;0.1465738105568274;-1.6995695978136666e-05;0.07363462073229436;-0.0028322366456996367;-0.0040180926886971766;0.03582420652061903;-0.2717010677971642	9.63471114002355e-09;0.47315186599959935;6.111525061010869e-21;0.11295387444631667;7.748931446782937e-21;7.739990999510649e-21;0.015464056674323037;0.984399203463698	0.3950326782370882;0.000365238502383736;0.4750000855843147;0.002868037689570455;0.47018136468541677;0.47428435096468113;0.006150069965573212;1.0670724882033689e-05	0.016;0.112;0.023;0.247;0.044;0.044;0.105;0.409	0.040;0.265;0.001;0.342;0.030;0.020;0.167;0.140	t|1e1.1o1|2e2.1o2|3e3.1o1|3e4.1o2|3e2.2o2|3e5.1o2|3e6.1o1|i	TRUE	TRUE	TRUE	8	7	1;1;1;1;1;1;1;1	10	+	21798828-21802567;21791744-21802813;21782130-21802918;21788572-21802918;21791849-21802918;21795541-21802918;21799179-21802918;21799180-21802566	nan-21798828;21781937-21782130;21788313-21788917;21791656-21791849;21795348-21795886;21798986-21799179;21802567-21803262	21799180-21802566	http://genome.ucsc.edu/cgi-bin/hgTracks?db=danRer11&position=10%3A21803262-21781937
p3h4	gene:ENSDARG00000104089	gene:ENSDARG00000104089:s:18463638-18463753	0.4941851592124686;-0.4941851527657186	0.9735436624274604;0.9735436239733343	0.000797299950663336;0.000797374798205075	0.442;0.558	0.979;0.021	s|1e1.1o1|i	FALSE	FALSE	FALSE	2	2	1;1	19	-	18463545-18463638;18441550-18463637	nan-18463545;18463638-18463753	18441550-18463637	http://genome.ucsc.edu/cgi-bin/hgTracks?db=danRer11&position=19%3A18463753-18463535
p3h4	gene:ENSDARG00000104089	gene:ENSDARG00000104089:s:18477055-18477413	0.5014803989215633;-0.5014803413196239	0.999987659201904;0.9999876596697171	3.545726581065998e-18;0.0	0.472;0.528	0.999;0.001	s|1e1.1o1|i	FALSE	FALSE	FALSE	2	2	0;1	19	-	18441549-18477285;18463754-18477054	18441404-18441549;18477055-18477413	18463754-18477054	http://genome.ucsc.edu/cgi-bin/hgTracks?db=danRer11&position=19%3A18477413-18441404
zcchc4	gene:ENSDARG00000104531	gene:ENSDARG00000104531:t:22657124-22657530	-0.5526483320683918;0.552648348734762	0.9999999980642706;0.999999997998782	2.1992407894799726e-11;2.456519524272892e-11	0.818;0.182	0.275;0.725	t|1e1.1o1|2e2.1o1	FALSE	TRUE	TRUE	2	3	1;0	12	-	22657530-22657925;22657196-22667421	22657124-22657530;22657925-nan;22667421-22667501		http://genome.ucsc.edu/cgi-bin/hgTracks?db=danRer11&position=12%3A22667501-22657124
PHF21B	gene:ENSDARG00000109502	gene:ENSDARG00000109502:s:74880615-74880669	-0.43514652835996126;0.43514663205119763	0.9911657706350843;0.9911658396337306	1.4528445958505998e-05;1.4527028213528483e-05	0.680;0.320	0.239;0.761	s|1e1.1o1|1e2.1o1	FALSE	FALSE	TRUE	2	3	0;1	4	-	74879430-74880615;74875855-74880615	74875697-74875855;74879408-74879430;74880615-74880669		http://genome.ucsc.edu/cgi-bin/hgTracks?db=danRer11&position=4%3A74880669-74875697
si:dkey-28k24.2	gene:ENSDARG00000110878	gene:ENSDARG00000110878:t:62544638-62547360	-1.4041794370353234e-05;0.017306252257185243;0.15121593255834825;-0.23219476589465401;0.01518059305114604	6.190108864568475e-21;0.00013408578542223115;0.530677881139737;0.9435819219344774;0.009615804821181864	0.4646110865054871;0.049515941320223786;0.0009908485335662473;2.3429670034325056e-05;0.010000654374589066	0.018;0.081;0.240;0.321;0.337	0.029;0.111;0.399;0.086;0.364	t|1e1.1o1|2e2.1o1|3e3.1o1|4e4.1o1|i	FALSE	TRUE	TRUE	5	5	1;1;1;0;1	4	-	62547360-62556352;62547067-62557610;62546771-62557309;62546459-62559616;62547361-62559615	62544638-62547360;62556352-nan;62557309-nan;62557610-nan;62559616-62560151	62547361-62559615	http://genome.ucsc.edu/cgi-bin/hgTracks?db=danRer11&position=4%3A62560151-62544638
vill	gene:ENSDARG00000001909	gene:ENSDARG00000001909:s:20423584-20423772	0.2491485750164419;-0.24914855507076264	0.9030932172297085;0.9030931800899281	1.0852862525349351e-05;1.0853784482178774e-05	0.551;0.449	0.824;0.176	s|1e1.1o1|1e2.1o1	FALSE	FALSE	TRUE	2	3	0;1	24	-	20421388-20423584;20421192-20423584	20420968-20421192;20421329-20421388;20423584-20423772		http://genome.ucsc.edu/cgi-bin/hgTracks?db=danRer11&position=24%3A20423772-20420968
cacnb1	gene:ENSDARG00000002167	gene:ENSDARG00000002167:t:16194556-16194675	0.2532515911676668;-0.2532515904831461	0.9833906248031953;0.9833906417109141	4.413713259942432e-08;4.415004684066304e-08	0.627;0.373	0.884;0.116	t|1e1.1o1|1e2.1o1	FALSE	FALSE	TRUE	2	3	0;1	3	-	16194675-16217757;16194675-16206195	16194556-16194675;16206195-nan;16217757-16217843		http://genome.ucsc.edu/cgi-bin/hgTracks?db=danRer11&position=3%3A16217843-16194556
tenm3	gene:ENSDARG00000005479	gene:ENSDARG00000005479:s:39705326-39705511	1.3470790762395503e-05;-0.2362645713468557;0.23520468327022037	1.3596100911848637e-09;0.9138147868975999;0.9096570604900427	0.03696395136101828;5.428327738310479e-06;5.886693009858388e-06	0.003;0.330;0.667	0.004;0.078;0.919	s|1e1.1o1|1e2.1o1|1e3.1o1	FALSE	FALSE	TRUE	3	4	0;1;0	1	+	39705511-39712980;39705511-39719452;39705511-39721528	39705326-39705511;39712980-39713394;39719452-nan;39721528-39721674		http://genome.ucsc.edu/cgi-bin/hgTracks?db=danRer11&position=1%3A39721674-39705326
atp11a	gene:ENSDARG00000008413	gene:ENSDARG00000008413:t:46271670-46271988	0.4011752063963251;-0.1642311804299907;-0.20525264561362366	0.999493308335506;0.6109977256145935;0.7847802699757763	2.4222667262749727e-07;8.601895290394346e-06;1.6966832221188e-05	0.364;0.201;0.434	0.764;0.027;0.208	t|1e1.1o2|1e2.2o2|1e3.2o2	FALSE	FALSE	TRUE	3	4	0;0;1	1	-	46271988-46282729;46271988-46276014;46271988-46273542	46271670-46271988;46273542-46273641;46276014-46276156;46282594-46282894		http://genome.ucsc.edu/cgi-bin/hgTracks?db=danRer11&position=1%3A46282894-46271670
tnfsf13b	gene:ENSDARG00000012945	gene:ENSDARG00000012945:s:5329936-5330060	0.33066639693670713;-0.33066645073317313	0.9427741424207445;0.9427741803045688	2.384434195646561e-05;2.3846298317420356e-05	0.234;0.766	0.597;0.403	s|1e1.1o2|1e1.2o2	FALSE	TRUE	FALSE	2	2	0;1	9	-	5329848-5329936;5329833-5329936	5329683-5329848;5329936-5330060		http://genome.ucsc.edu/cgi-bin/hgTracks?db=danRer11&position=9%3A5330060-5329683
col12a1b	gene:ENSDARG00000019601	gene:ENSDARG00000019601:s:49681781-49681850	0.44819092307558817;-0.4481908977974937	0.999811335235397;0.9998113269468251	4.1520231414875793e-07;4.1556611007909083e-07	0.392;0.608	0.839;0.161	s|1e1.1o1|1e2.2o2	FALSE	FALSE	TRUE	2	3	0;1	20	-	49672351-49681781;49605188-49681781	49605039-49605494;49672235-49672351;49681781-49681850		http://genome.ucsc.edu/cgi-bin/hgTracks?db=danRer11&position=20%3A49681850-49605039
si:ch211-106a19.1	gene:ENSDARG00000022772	gene:ENSDARG00000022772:s:24675246-24675287	0.2961586466646378;-0.2961586607510697	0.9659610152648171;0.9659610430366254	7.170555694325593e-06;7.171126516047899e-06	0.387;0.613	0.696;0.304	s|1e1.1o1|1e2.1o1	FALSE	FALSE	TRUE	2	3	0;1	5	-	24670898-24675246;24612528-24675246	24612278-24612528;24670716-24670898;24675246-24675287		http://genome.ucsc.edu/cgi-bin/hgTracks?db=danRer11&position=5%3A24675287-24612278
mark4a	gene:ENSDARG00000023914	gene:ENSDARG00000023914:s:36810010-36810294	-0.42203064942984614;0.4188200011172185;0.0002210680568045351	0.9964984021157177;0.9962807089068034;3.3002726495193284e-06	4.6047704974627734e-06;4.592970318753336e-06;0.003589308319567351	0.863;0.133;0.004	0.433;0.560;0.007	s|1e1.1o1|1e2.1o1|1e3.1o2	FALSE	FALSE	TRUE	3	4	1;0;0	5	+	36810294-36818949;36810294-36819417;36810294-36821833	36810010-36810294;36818949-36819031;36819417-36819461;36821833-36822030		http://genome.ucsc.edu/cgi-bin/hgTracks?db=danRer11&position=5%3A36822030-36810010
mark4a	gene:ENSDARG00000023914	gene:ENSDARG00000023914:t:36819417-36819461	0.28708084707025555;-0.2870808745111825	0.9139421580155331;0.913942201719552	2.1632358132507427e-05;2.1634157777672414e-05	0.173;0.827	0.493;0.507	t|1e1.1o1|1e2.1o1	FALSE	FALSE	TRUE	2	3	0;1	5	+	36810294-36819417;36819031-36819417	36810010-36810294;36818949-36819031;36819417-36819461		http://genome.ucsc.edu/cgi-bin/hgTracks?db=danRer11&position=5%3A36819461-36810010
lrrfip1a	gene:ENSDARG00000030012	gene:ENSDARG00000030012:s:24088062-24088688	-0.23856085947874373;0.005409321839772381;0.19849161603018053	0.9361632943325545;7.795223446079314e-21;0.8005067654908979	1.7183920748564674e-06;0.3849682977488671;7.800206792350428e-06	0.620;0.005;0.376	0.373;0.044;0.585	s|1e1.1o1|1e2.1o1|1e3.1o1	FALSE	FALSE	TRUE	3	4	0;0;0	9	+	24088148-24092554;24088148-24094842;24088148-24095143	24088062-24088688;24092554-24092571;24094842-24094886;24095143-24095193		http://genome.ucsc.edu/cgi-bin/hgTracks?db=danRer11&position=9%3A24095193-24088062
lrrfip1a	gene:ENSDARG00000030012	gene:ENSDARG00000030012:t:24102263-24102298	0.24544782021757947;7.771559810791053e-16;6.144329403387692e-08;-0.2558749958975155	0.9641977671287938;6.504620708668031e-21;6.504638498388617e-21;0.9764349415255869	1.058855909633215e-06;0.9999999992608511;0.4869118255137193;6.513369418259529e-07	0.258;0.001;0.001;0.741	0.506;0.001;0.010;0.483	t|1e1.1o1|1e2.1o1|1e3.1o1|1e4.1o1	FALSE	FALSE	TRUE	4	5	0;0;0;1	9	+	24095193-24102263;24095737-24102263;24100897-24102263;24101409-24102263	24095143-24095193;24095677-24095737;24100820-24100897;24101287-24101409;24102263-24102298		http://genome.ucsc.edu/cgi-bin/hgTracks?db=danRer11&position=9%3A24102298-24095143
casz1	gene:ENSDARG00000037030	gene:ENSDARG00000037030:t:28959488-28960201	0.3065999892917908;-0.30660000336857723	0.90850174406055;0.9085017331358602	3.0761544659367764e-05;3.076405529200965e-05	0.363;0.637	0.705;0.295	t|1e1.1o1|1e2.1o1	FALSE	FALSE	TRUE	2	3	0;1	23	-	28960201-28961801;28960201-28960793	28959488-28960201;28960793-28961128;28961801-28962035		http://genome.ucsc.edu/cgi-bin/hgTracks?db=danRer11&position=23%3A28962035-28959488
ppfia4	gene:ENSDARG00000053205	gene:ENSDARG00000053205:s:22578735-22578915	-0.17148896451392015;-0.27561400019259563;0.5444843458874031	0.6252000433065575;0.8517592155371758;0.9997796030491763	3.7298202819835424e-05;3.826016017638434e-05;3.4958776033026347e-06	0.270;0.606;0.121	0.063;0.279;0.659	s|1e1.1o2|1e1.2o2|1e2.1o1	FALSE	TRUE	TRUE	3	3	1;0;0	11	+	22578915-22579162;22578915-22579165;22578915-22582078	22578735-22578915;22579162-22579257;22582078-22584452		http://genome.ucsc.edu/cgi-bin/hgTracks?db=danRer11&position=11%3A22584452-22578735
ppfia4	gene:ENSDARG00000053205	gene:ENSDARG00000053205:t:22582078-22584452	0.4960173838780657;-0.4960172838450224	0.9963371997889581;0.9963372105817838	1.4350437021371534e-05;1.4351452088057215e-05	0.184;0.816	0.684;0.316	t|1e1.1o1|1e2.1o1	FALSE	FALSE	TRUE	2	3	0;0	11	+	22578915-22582078;22579257-22582078	22578735-22578915;22579162-22579257;22582078-22584452		http://genome.ucsc.edu/cgi-bin/hgTracks?db=danRer11&position=11%3A22584452-22578735
elmsan1b	gene:ENSDARG00000053864	gene:ENSDARG00000053864:t:37316385-37318203	-0.30501586027762195;0.3050158227165303	0.9846702248509984;0.9846702370015932	1.9016914556413411e-06;1.9015243996975674e-06	0.450;0.550	0.130;0.870	t|1e1.1o1|1e2.2o2	FALSE	FALSE	TRUE	2	3	0;0	17	+	37302268-37316385;37311535-37316385	37301860-37302268;37310663-37311535;37316385-37318203		http://genome.ucsc.edu/cgi-bin/hgTracks?db=danRer11&position=17%3A37318203-37301860
cpeb4a	gene:ENSDARG00000056691	gene:ENSDARG00000056691:t:24105886-24106062	0.29947861732945097;-0.2994786613308299	0.9891483538033821;0.9891483659145438	7.161106297367075e-07;7.161349596662703e-07	0.250;0.750	0.555;0.445	t|1e1.1o1|1e2.1o1	FALSE	FALSE	TRUE	2	3	0;0	14	-	24106062-24107290;24106062-24106269	24105886-24106062;24106269-24106292;24107290-24107380		http://genome.ucsc.edu/cgi-bin/hgTracks?db=danRer11&position=14%3A24107380-24105886
adam22	gene:ENSDARG00000060532	gene:ENSDARG00000060532:s:43219363-43219427	-0.25893141355918026;0.2589314330954832	0.9574122166691089;0.9574122296406223	0.00014624652336669985;0.00014623330779032579	0.620;0.380	0.357;0.643	s|1e1.1o1|i	FALSE	FALSE	FALSE	2	2	0;1	16	+	43219427-43233944;43219428-43233943	43219363-43219427;43233944-43234013	43219428-43233943	http://genome.ucsc.edu/cgi-bin/hgTracks?db=danRer11&position=16%3A43234013-43219363
arhgap27l	gene:ENSDARG00000061798	gene:ENSDARG00000061798:s:22409257-22409343	-0.2522349498151609;0.2522349257153995	0.9420432288992321;0.9420432602864903	4.419742850148012e-06;4.4193720620920344e-06	0.681;0.319	0.418;0.582	s|1e1.1o1|1e2.1o1	FALSE	FALSE	TRUE	2	3	0;0	3	+	22409343-22410887;22409343-22412247	22409257-22409343;22410887-22410949;22412247-22412311		http://genome.ucsc.edu/cgi-bin/hgTracks?db=danRer11&position=3%3A22412311-22409257
dip2ca	gene:ENSDARG00000062154	gene:ENSDARG00000062154:s:27130946-27131071	0.292168697643356;-0.2921687005644005	0.904686135690261;0.904686162415318	2.660659009364548e-05;2.660878575244663e-05	0.336;0.664	0.666;0.334	s|1e1.1o2|1e1.2o2	FALSE	TRUE	FALSE	2	2	0;0	24	+	27131071-27133797;27131071-27133833	27130946-27131071;27133797-27134042		http://genome.ucsc.edu/cgi-bin/hgTracks?db=danRer11&position=24%3A27134042-27130946
nsd3	gene:ENSDARG00000062765	gene:ENSDARG00000062765:s:20557835-20557941	-0.2878617416407525;0.28786168780139204	0.9985721882408595;0.9985721819811996	8.427493147777909e-10;9.034808538751379e-10	0.961;0.039	0.674;0.326	s|1e1.1o1|i	FALSE	FALSE	FALSE	2	2	0;1	10	-	20546565-20557835;20546566-20557834	20546361-20546565;20557835-20557941	20546566-20557834	http://genome.ucsc.edu/cgi-bin/hgTracks?db=danRer11&position=10%3A20557941-20546361
psd2	gene:ENSDARG00000063036	gene:ENSDARG00000063036:s:8209323-8209383	0.3935091690187804;-0.39350910613235496	0.9996594289363556;0.9996594254518363	1.215031704829908e-07;1.214991991460579e-07	0.320;0.680	0.717;0.283	s|1e1.2o2|2e1.1o2	TRUE	TRUE	FALSE	2	2	0;1	14	+	8209381-8218187;8209383-8218186	8209323-8209383;8218186-8218276		http://genome.ucsc.edu/cgi-bin/hgTracks?db=danRer11&position=14%3A8218276-8209323
psd2	gene:ENSDARG00000063036	gene:ENSDARG00000063036:t:8202950-8203144	-0.29764600374258277;0.29764598154371713	0.997077354734849;0.9970773625511726	1.311492059397068e-08;1.3090047939364566e-08	0.531;0.469	0.230;0.770	t|1e1.1o1|1e2.1o1	FALSE	FALSE	TRUE	2	3	0;0	14	+	8156262-8202950;8174979-8202950	8155564-8156262;8174828-8174979;8202950-8203144		http://genome.ucsc.edu/cgi-bin/hgTracks?db=danRer11&position=14%3A8203144-8155564
lnx2b	gene:ENSDARG00000071478	gene:ENSDARG00000071478:t:32927323-32927869	0.30713313017517574;-0.07844984574878497;-0.20961839653818398	0.9926543246079519;0.05151683573617864;0.8412731790971021	5.521012694025283e-07;6.11484045387467e-05;7.4566638055273415e-06	0.495;0.127;0.378	0.811;0.033;0.156	t|1e1.1o1|1e2.1o1|1e3.1o1	FALSE	FALSE	TRUE	3	4	0;0;0	14	+	32918689-32927323;32919108-32927323;32926552-32927323	32918172-32918689;32918974-32919108;32926385-32926552;32927323-32927869		http://genome.ucsc.edu/cgi-bin/hgTracks?db=danRer11&position=14%3A32927869-32918172
smarcad1b	gene:ENSDARG00000073721	gene:ENSDARG00000073721:s:17587460-17587832	-0.2352094347842218;0.2352094736463457	0.9706007236456816;0.9706006824727423	6.676769026547902e-09;6.681203652299636e-09	0.373;0.627	0.135;0.865	s|1e1.1o2|1e1.2o2	FALSE	TRUE	FALSE	2	2	1;0	10	-	17583500-17587460;17583494-17587460	17583365-17583500;17587460-17587832		http://genome.ucsc.edu/cgi-bin/hgTracks?db=danRer11&position=10%3A17587832-17583365
plekhg4	gene:ENSDARG00000075964	gene:ENSDARG00000075964:t:34765378-34766291	-0.3353394361996743;0.33533942630463986	0.9999790103364998;0.9999790101310582	0.0;2.367941549064084e-18	0.736;0.264	0.403;0.597	t|1e1.1o1|1e2.1o1	FALSE	FALSE	TRUE	2	3	0;1	7	+	34747900-34765378;34753878-34765378	nan-34753878;34747709-34747900;34765378-34766291		http://genome.ucsc.edu/cgi-bin/hgTracks?db=danRer11&position=7%3A34766291-34747709
cables2a	gene:ENSDARG00000076964	gene:ENSDARG00000076964:s:30901974-30902066	0.24312495318810529;-0.2431249581663377	0.972367952601336;0.9723680027285629	7.120765469800387e-08;7.121905598594935e-08	0.642;0.358	0.892;0.108	s|1e1.1o1|1e2.1o1	FALSE	FALSE	TRUE	2	3	0;1	23	+	30902066-30906533;30902066-30910182	30901974-30902066;30906533-30906610;30910182-30910278		http://genome.ucsc.edu/cgi-bin/hgTracks?db=danRer11&position=23%3A30910278-30901974
zgc:173726	gene:ENSDARG00000077078	gene:ENSDARG00000077078:s:2512060-2512208	0.25804683709974896;-0.2580467966039831	0.932795496325195;0.9327954500490375	6.96937347983483e-06;6.969973076142999e-06	0.053;0.947	0.331;0.669	s|1e1.1o1|1e2.1o1	FALSE	FALSE	TRUE	2	3	1;0	22	+	2512208-2514035;2512208-2517807	2512060-2512208;2514035-2514147;2517807-2517932		http://genome.ucsc.edu/cgi-bin/hgTracks?db=danRer11&position=22%3A2517932-2512060
tmem258	gene:ENSDARG00000078785	gene:ENSDARG00000078785:t:3887541-3887639	-0.20819441441955727;-0.20816578406236924;0.43329826933547955	0.7847212592560058;0.85718543560863;0.9967687422076944	0.0008552932869144714;0.00026758510610547237;5.1654738468843845e-05	0.410;0.310;0.279	0.195;0.097;0.704	t|1e1.2o2|2e1.2o2|i	FALSE	TRUE	FALSE	3	2	1;1;1	25	-	3887639-3891905;3887627-3891905;3887640-3890522	3887541-3887639;3891905-3892014	3887640-3890522	http://genome.ucsc.edu/cgi-bin/hgTracks?db=danRer11&position=25%3A3892014-3887541
si:dkey-205h13.1	gene:ENSDARG00000079307	gene:ENSDARG00000079307:s:26519466-26519841	-0.41306490775315075;0.4130649456190386	0.995590118502885;0.9955901094898103	6.617349545545714e-06;6.616907235155992e-06	0.789;0.211	0.366;0.634	s|1e1.1o1|1e2.2o2	FALSE	FALSE	TRUE	2	3	0;0	23	-	26517377-26519784;26514654-26519784	26514507-26514894;26516898-26517377;26519466-26519841		http://genome.ucsc.edu/cgi-bin/hgTracks?db=danRer11&position=23%3A26519841-26514507
si:dkey-205h13.1	gene:ENSDARG00000079307	gene:ENSDARG00000079307:t:26514507-26514894	0.2507266406756798;-0.2507265704090157	0.9598558015348451;0.959855704013075	0.00010165468899219469;0.00010166400805344811	0.086;0.914	0.343;0.657	t|1e1.1o3|i	FALSE	FALSE	FALSE	2	2	0;1	23	-	26514654-26519784;26514895-26516897	26514507-26514894;26519466-26519841	26514895-26516897	http://genome.ucsc.edu/cgi-bin/hgTracks?db=danRer11&position=23%3A26519841-26514507
cdh26.2	gene:ENSDARG00000087641	gene:ENSDARG00000087641:t:952784-952933	-0.37313843531603547;0.3731385103577032	0.99999991645078;0.9999999158052214	0.0;5.161746488904997e-18	0.387;0.613	0.023;0.977	t|1e1.1o1|i	FALSE	FALSE	FALSE	2	2	0;1	23	-	952933-962627;952934-954994	952784-952933;962627-962749	952934-954994	http://genome.ucsc.edu/cgi-bin/hgTracks?db=danRer11&position=23%3A962749-952784
pcdh1gb9	gene:ENSDARG00000088475	gene:ENSDARG00000088475:s:21785249-21785596	0.11859278687386467;0.08141511613367691;0.014701832338017997;-0.27192560810159105	0.3013400794338252;0.19212175585849797;0.002809340023522527;0.9513933713113132	0.001469567701104282;0.0028080543115180127;0.016999936498687748;0.0003496817966489596	0.054;0.238;0.088;0.621	0.185;0.355;0.122;0.350	s|1e1.1o1|1e2.1o1|1e3.1o1|i	FALSE	FALSE	TRUE	4	4	1;1;1;1	10	+	21785596-21788918;21785596-21792195;21785596-21799525;21785597-21788312	21785249-21785596;21788918-nan;21792195-nan;21799525-nan	21785597-21788312	http://genome.ucsc.edu/cgi-bin/hgTracks?db=danRer11&position=10%3A21799535-21785249
pcdh1gb9	gene:ENSDARG00000088475	gene:ENSDARG00000088475:s:21788313-21788917	0.009043374576546154;0.1682304283212311;0.069272258028773;-0.282883525113201	0.00033241871699765034;0.6291497342894645;0.01932598365213789;0.9821763791614786	0.03409965887101895;0.0009429549321800732;0.004878794058882844;0.00011259283607423232	0.067;0.331;0.027;0.574	0.095;0.518;0.105;0.283	s|1e1.1o1|1e2.3o3|2e3.1o1|i	TRUE	FALSE	TRUE	4	4	1;1;1;1	10	+	21788572-21791850;21788572-21802918;21788917-21792195;21788918-21791655	21788313-21788917;21791850-nan;21792195-nan;21802567-21803262	21788918-21791655	http://genome.ucsc.edu/cgi-bin/hgTracks?db=danRer11&position=10%3A21803262-21788313
pcdh1gb9	gene:ENSDARG00000088475	gene:ENSDARG00000088475:s:21791656-21791849	0.3682184370160717;-0.006618414537573992;-0.3463802409294321	0.9983579485027714;0.00013689608581231075;0.9952207063997041	3.825808068704066e-05;0.02957963206255665;0.00010116454665998198	0.229;0.089;0.684	0.602;0.071;0.325	s|1e1.2o3|2e1.3o3|i	TRUE	TRUE	FALSE	3	2	1;1;1	10	+	21791744-21802813;21791849-21802918;21791850-21795347	21791656-21791849;21802567-21803262	21791850-21795347	http://genome.ucsc.edu/cgi-bin/hgTracks?db=danRer11&position=10%3A21803262-21791656
pcdh1gb9	gene:ENSDARG00000088475	gene:ENSDARG00000088475:t:21788313-21788917	0.025002542394237093;0.10549203712340093;0.07674708528928748;-0.2775081825635094	0.005309819490994407;0.25086376871272753;0.17013999978374808;0.9676065002351427	0.012515074573027961;0.0018822378691340832;0.002907177334901354;0.00021522690884934192	0.070;0.113;0.242;0.571	0.122;0.237;0.354;0.295	t|1e1.1o1|2e2.1o1|3e3.2o2|i	FALSE	TRUE	TRUE	4	4	1;1;1;1	10	+	21781870-21788313;21778687-21788379;21785143-21788468;21785597-21788312	nan-21778687;nan-21781870;21784379-21785143;21788313-21788917	21785597-21788312	http://genome.ucsc.edu/cgi-bin/hgTracks?db=danRer11&position=10%3A21788917-21778677
pcdh1gb9	gene:ENSDARG00000088475	gene:ENSDARG00000088475:t:21791656-21791849	0.33457060544920014;-0.33457059997903854	0.9947035511703537;0.9947035765232268	5.544188908623726e-05;5.544341158125743e-05	0.158;0.842	0.501;0.499	t|1e1.1o2|i	FALSE	FALSE	FALSE	2	2	1;1	10	+	21785054-21791656;21788918-21791655	21784379-21785143;21791656-21791849	21788918-21791655	http://genome.ucsc.edu/cgi-bin/hgTracks?db=danRer11&position=10%3A21791849-21784379
pcdh1gb9	gene:ENSDARG00000088475	gene:ENSDARG00000088475:t:21798986-21799179	0.32111619165464733;0.006194238144897185;-0.3405088425224956	0.9911496793863709;0.0014179300873788242;0.9963511161476911	0.00012122634435725016;0.023102743990884633;7.694092979493306e-05	0.251;0.135;0.615	0.573;0.152;0.277	t|1e1.1o1|1e2.1o1|i	FALSE	FALSE	TRUE	3	3	1;1;1	10	+	21791655-21798986;21795347-21798986;21795887-21798985	nan-21791655;nan-21795347;21798986-21799179	21795887-21798985	http://genome.ucsc.edu/cgi-bin/hgTracks?db=danRer11&position=10%3A21799179-21791645
pcdh1gb9	gene:ENSDARG00000088475	gene:ENSDARG00000088475:t:21802567-21803262	0.003075579219585948;0.1465738105568274;-1.6995695978136666e-05;0.07363462073229436;-0.0028322366456996367;-0.0040180926886971766;0.03582420652061903;-0.2717010677971642	9.63471114002355e-09;0.47315186599959935;6.111525061010869e-21;0.11295387444631667;7.748931446782937e-21;7.739990999510649e-21;0.015464056674323037;0.984399203463698	0.3950326782370882;0.000365238502383736;0.4750000855843147;0.002868037689570455;0.47018136468541677;0.47428435096468113;0.006150069965573212;1.0670724882033689e-05	0.016;0.112;0.023;0.247;0.044;0.044;0.105;0.409	0.040;0.265;0.001;0.342;0.030;0.020;0.167;0.140	t|1e1.1o1|2e2.1o2|3e3.1o1|3e4.1o2|3e2.2o2|3e5.1o2|3e6.1o1|i	TRUE	TRUE	TRUE	8	7	1;1;1;1;1;1;1;1	10	+	21798828-21802567;21791744-21802813;21782130-21802918;21788572-21802918;21791849-21802918;21795541-21802918;21799179-21802918;21799180-21802566	nan-21798828;21781937-21782130;21788313-21788917;21791656-21791849;21795348-21795886;21798986-21799179;21802567-21803262	21799180-21802566	http://genome.ucsc.edu/cgi-bin/hgTracks?db=danRer11&position=10%3A21803262-21781937
fnbp1b	gene:ENSDARG00000101028	gene:ENSDARG00000101028:s:6341232-6341426	4.597499202617341e-06;0.26401277203817186;-0.24937453368017232;-0.006868320408353608;0.007115434655065309	3.6685792578081585e-09;0.957983648146594;0.8957593250131247;6.213689697998192e-05;0.001304725333863848	0.0250158263381855;2.390947790019049e-06;1.3588850803047947e-05;0.0028639060169992625;0.0007512982454866979	0.002;0.047;0.833;0.047;0.070	0.002;0.323;0.562;0.027;0.087	s|1e1.1o1|1e2.1o2|1e2.2o2|1e3.1o2|1e4.1o1	FALSE	TRUE	TRUE	5	5	0;0;1;1;0	21	+	6341426-6345891;6341426-6349544;6341426-6349640;6341426-6365146;6341426-6373858	6341232-6341426;6345891-6345971;6349544-6349759;6365146-6365459;6373858-6373967		http://genome.ucsc.edu/cgi-bin/hgTracks?db=danRer11&position=21%3A6373967-6341232
fnbp1b	gene:ENSDARG00000101028	gene:ENSDARG00000101028:s:6349544-6349759	5.357972499333198e-05;-0.3228310388186993;0.3217771423322694;5.357972499333198e-05	7.586767445128418e-07;0.9717896336359287;0.972734277929494;7.586767445128418e-07	0.005594770769071528;8.986842686575791e-06;8.36792197825856e-06;0.005594770769071528	0.004;0.895;0.097;0.004	0.005;0.550;0.441;0.005	s|1e1.1o1|1e2.1o2|1e2.2o2|2e3.1o1	TRUE	TRUE	TRUE	4	4	0;1;1;0	21	+	6349735-6357966;6349735-6365146;6349735-6365424;6349759-6373858	6349544-6349759;6357966-6358058;6365146-6365459;6373858-6373967		http://genome.ucsc.edu/cgi-bin/hgTracks?db=danRer11&position=21%3A6373967-6349544
fnbp1b	gene:ENSDARG00000101028	gene:ENSDARG00000101028:t:6365146-6365459	-0.009683091584293224;-0.280788118611517;0.3120190795576805	0.0009477864334575217;0.9208441246806787;0.9701650662975781	0.00099128291186934;1.710253849562804e-05;7.583416562986689e-06	0.063;0.844;0.093	0.041;0.532;0.427	t|1e1.1o1|1e2.1o2|2e2.1o2	FALSE	TRUE	TRUE	3	3	1;1;1	21	+	6341426-6365146;6349735-6365146;6349735-6365424	6341232-6341426;6349544-6349759;6365146-6365459		http://genome.ucsc.edu/cgi-bin/hgTracks?db=danRer11&position=21%3A6365459-6341232
LO018568.2	gene:ENSDARG00000103290	gene:ENSDARG00000103290:t:623383-623656	0.28901405501615346;-0.2890140640306538	0.991684116763548;0.9916841054697821	1.0468533197063374e-05;1.0461224525859514e-05	0.071;0.929	0.367;0.633	t|1e1.1o1|i	FALSE	FALSE	FALSE	2	2	1;1	14	+	623297-623383;620213-623382	nan-623297;623383-623656	620213-623382	http://genome.ucsc.edu/cgi-bin/hgTracks?db=danRer11&position=14%3A623656-623287
cfhl1	gene:ENSDARG00000105212	gene:ENSDARG00000105212:s:23703271-23703450	0.3906357656798086;-0.3906357324018955	0.9986357803130014;0.9986357683176598	1.4163980816138819e-06;1.4166208501809052e-06	0.088;0.912	0.480;0.520	s|1e1.1o1|1e2.1o1	FALSE	FALSE	TRUE	2	3	0;1	22	-	23698560-23703271;23694132-23703271	23693956-23694132;23698393-23698560;23703271-23703450		http://genome.ucsc.edu/cgi-bin/hgTracks?db=danRer11&position=22%3A23703450-23693956
ptk2ab	gene:ENSDARG00000004672	gene:ENSDARG00000004672:t:30753347-30753409	-0.37648183654648715;0.3619287379169233;0.00028730599203773973	0.9998219573733071;0.9996826971067183;6.578297597244602e-21	1.0042986442471147e-09;3.2895663469675384e-09;0.4750024188066877	0.759;0.223;0.018	0.383;0.584;0.031	t|1e1.1o1|1e2.1o1|2e2.1o1	FALSE	TRUE	TRUE	3	3	0;0;1	16	-	30753409-30757160;30753409-30753817;30753406-30753817	30753347-30753409;30753817-30753957;30757160-30757273		http://genome.ucsc.edu/cgi-bin/hgTracks?db=danRer11&position=16%3A30757273-30753347
coro2a	gene:ENSDARG00000005210	gene:ENSDARG00000005210:t:26626824-26627687	-0.3031815055079108;0.3031815132027967	0.9982551258287748;0.9982551274062695	1.8188239803151873e-09;1.8207145980607022e-09	0.609;0.391	0.305;0.695	t|1e1.1o1|1e2.1o1	FALSE	FALSE	TRUE	2	3	0;0	1	+	26605272-26626833;26622483-26626833	26605065-26605272;26622214-26622483;26626824-26627687		http://genome.ucsc.edu/cgi-bin/hgTracks?db=danRer11&position=1%3A26627687-26605065
pou2f1b	gene:ENSDARG00000007996	gene:ENSDARG00000007996:s:34374263-34374354	0.0939589311920582;0.11124939345823029;7.771559935359643e-16;-0.21685670047093897	0.11898613089845289;0.21918458220605885;6.104918499314147e-21;0.9418695481341088	0.0016951786383994551;0.0011669078150321846;0.9999999917241441;1.4360109101829721e-08	0.235;0.280;0.003;0.477	0.332;0.397;0.007;0.262	s|1e1.1o3|1e1.2o3|2e1.3o3|i	TRUE	TRUE	FALSE	4	2	1;1;1;1	9	+	34374353-34374433;34374353-34374449;34374354-34374459;34374355-34374432	34374263-34374354;34374433-34374579	34374355-34374432	http://genome.ucsc.edu/cgi-bin/hgTracks?db=danRer11&position=9%3A34374579-34374263
dusp8a	gene:ENSDARG00000009299	gene:ENSDARG00000009299:t:22982692-22982858	-0.21888464158647628;0.21888465500622284	0.908573020033987;0.9085730654816886	4.103745592232144e-07;4.10327000416903e-07	0.499;0.501	0.274;0.726	t|1e1.1o1|1e2.1o1	FALSE	FALSE	TRUE	2	3	0;1	25	-	22982858-23015608;22982858-22987977	22982692-22982858;22987977-nan;23015608-23015746		http://genome.ucsc.edu/cgi-bin/hgTracks?db=danRer11&position=25%3A23015746-22982692
sema3fa	gene:ENSDARG00000011163	gene:ENSDARG00000011163:s:42884215-42884334	-0.2740761946183621;0.2740761523396556	0.9911140167629837;0.9911140431311591	5.09956165073433e-08;5.097386668635973e-08	0.925;0.075	0.643;0.357	s|1e1.1o1|1e2.1o1	FALSE	FALSE	TRUE	2	3	0;0	6	+	42884334-42886045;42884334-42890511	42884215-42884334;42886045-42886134;42890511-42890604		http://genome.ucsc.edu/cgi-bin/hgTracks?db=danRer11&position=6%3A42890604-42884215
sema3fa	gene:ENSDARG00000011163	gene:ENSDARG00000011163:t:42890511-42890604	0.3327163540213748;-0.33271638719757296	0.9977895245744067;0.9977895130229306	1.453680576886527e-07;1.454329812133892e-07	0.121;0.879	0.455;0.545	t|1e1.1o1|1e2.1o1	FALSE	FALSE	TRUE	2	3	0;0	6	+	42884334-42890511;42886134-42890511	42884215-42884334;42886045-42886134;42890511-42890604		http://genome.ucsc.edu/cgi-bin/hgTracks?db=danRer11&position=6%3A42890604-42884215
msantd4	gene:ENSDARG00000018040	gene:ENSDARG00000018040:s:44486219-44486787	-0.02888767300055372;-0.1779694100077255;0.2566804281351477;-0.013270232633546743;0.012079794199758898	0.027313810533294312;0.6514397870783182;0.9269100366903124;0.018317096154189177;0.008472943822378756	0.00022941596735825964;3.321260944433302e-05;8.171720738667331e-06;0.0002978300515059651;0.0003875133615470483	0.182;0.361;0.080;0.246;0.129	0.121;0.148;0.358;0.214;0.159	s|1e1.1o1|2e2.2o4|3e2.3o4|4e2.4o4|5e3.1o1	TRUE	TRUE	TRUE	5	4	1;1;1;1;1	15	+	44486286-44487956;44486303-44487304;44486371-44487372;44486454-44487539;44486787-44486873	44486219-44486787;44486873-44487219;44487288-44487722;44487956-nan		http://genome.ucsc.edu/cgi-bin/hgTracks?db=danRer11&position=15%3A44487966-44486219
msantd4	gene:ENSDARG00000018040	gene:ENSDARG00000018040:t:44487288-44487722	0.024591754299629162;-0.19636299518216174;-0.036702261940533686;0.2640754370667151;-0.016842800504966393	0.02546256431078166;0.7220254278487522;0.026438111591090187;0.9335139960264595;0.025262898644728953	0.000248501607880508;3.0001620576647348e-05;0.00020247979637766367;8.952026850435556e-06;0.0002657901189611067	0.138;0.385;0.125;0.085;0.264	0.195;0.153;0.057;0.372;0.223	t|1e1.1o1|2e2.2o5|2e3.3o3|3e2.3o5|4e2.4o5	TRUE	TRUE	TRUE	5	4	1;1;1;1;1	15	+	44486202-44487288;44486303-44487304;44487219-44487304;44486371-44487372;44486454-44487539	nan-44486202;44486219-44486787;44486873-44487219;44487288-44487722		http://genome.ucsc.edu/cgi-bin/hgTracks?db=danRer11&position=15%3A44487722-44486192
gldc	gene:ENSDARG00000035120	gene:ENSDARG00000035120:s:66200415-66200510	0.287407940339629;-0.2874079285002754	0.9896614641493583;0.9896614805107266	4.303373944243208e-06;4.303087508428227e-06	0.345;0.655	0.635;0.365	s|1e1.1o1|i	FALSE	FALSE	FALSE	2	2	0;1	5	+	66200510-66201917;66200511-66201124	66200415-66200510;66201917-66202089	66200511-66201124	http://genome.ucsc.edu/cgi-bin/hgTracks?db=danRer11&position=5%3A66202089-66200415
si:ch211-81a5.5	gene:ENSDARG00000036412	gene:ENSDARG00000036412:s:9106401-9106489	0.4325657216754377;-0.4325657376742158	0.9966695613308272;0.9966696017679186	5.43261193708962e-06;5.432729412224724e-06	0.441;0.559	0.879;0.121	s|1e1.1o2|1e1.2o2	FALSE	TRUE	FALSE	2	2	0;1	19	+	9106489-9106563;9106489-9106582	9106401-9106489;9106563-9107063		http://genome.ucsc.edu/cgi-bin/hgTracks?db=danRer11&position=19%3A9107063-9106401
gab1	gene:ENSDARG00000037018	gene:ENSDARG00000037018:t:35561941-35562238	-0.24153557877481302;0.030077053292366984;-1.9199074671448187e-05;0.19648885476906433	0.95428067647336;0.000545591000822579;6.511493889426512e-21;0.8173783495780093	8.306142208480694e-07;0.0003971242852364307;0.4324369527797639;3.387029017375726e-06	0.794;0.046;0.014;0.148	0.543;0.093;0.012;0.351	t|1e1.1o1|1e2.1o1|1e3.1o1|1e4.1o1	FALSE	FALSE	TRUE	4	5	0;1;1;1	1	+	35495489-35561941;35530078-35561941;35532759-35561941;35556103-35561941	nan-35530078;nan-35532759;nan-35556103;35495368-35495489;35561941-35562238		http://genome.ucsc.edu/cgi-bin/hgTracks?db=danRer11&position=1%3A35562238-35495368
msrb3	gene:ENSDARG00000045658	gene:ENSDARG00000045658:s:12914062-12914307	0.12448053868738679;7.771559810791053e-16;9.92618685252544e-10;-0.2290105571301123;0.09300679909699282	0.3129849709146695;6.504620708668031e-21;6.504621145695406e-21;0.9523193193194083;0.1282129633855601	2.354792397625054e-05;0.9999999992608511;0.7845777441670356;8.357312730744582e-09;8.055466232836555e-05	0.191;0.016;0.004;0.686;0.099	0.321;0.006;0.017;0.457;0.197	s|1e1.1o3|1e1.2o3|1e1.3o3|1e2.2o2|1e3.1o1	FALSE	TRUE	TRUE	5	4	0;1;1;0;0	4	-	12909440-12914062;12909392-12914062;12909377-12914062;12907007-12914062;12902637-12914062	12902529-12902637;12906854-12907826;12909254-12909440;12914062-12914307		http://genome.ucsc.edu/cgi-bin/hgTracks?db=danRer11&position=4%3A12914307-12902529
msrb3	gene:ENSDARG00000045658	gene:ENSDARG00000045658:t:12902529-12902637	0.11433919750801377;0.11458401805299553;1.3234964406437876e-10;-0.24652841112616114	0.1663392338960359;0.2647045638495793;6.504620691880887e-21;0.9738790868429313	7.469641707718425e-06;4.058126229009625e-05;0.9554256375401121;1.2699729823317796e-08	0.112;0.191;0.007;0.691	0.231;0.308;0.014;0.444	t|1e1.1o1|1e2.1o1|1e3.2o3|1e3.3o3	TRUE	FALSE	TRUE	4	4	0;0;1;0	4	-	12902637-12914062;12902637-12909254;12902637-12906903;12902637-12906854	12902529-12902637;12906854-12907826;12909254-12909440;12914062-12914307		http://genome.ucsc.edu/cgi-bin/hgTracks?db=danRer11&position=4%3A12914307-12902529
zgc:112285	gene:ENSDARG00000053323	gene:ENSDARG00000053323:s:35061238-35061540	0.06153651389948475;0.13755941351174678;-0.24347252046264306	0.11636258552016543;0.4448592114591508;0.9173913682226671	0.0036266901836579848;0.001256244622764351;0.0004436733393979875	0.317;0.191;0.495	0.418;0.346;0.240	s|1e1.1o1|2e1.1o1|i	TRUE	FALSE	FALSE	3	2	1;1;1	12	-	35059645-35061444;35059645-35061238;35054355-35061237	nan-35059645;35061238-35061540	35054355-35061237	http://genome.ucsc.edu/cgi-bin/hgTracks?db=danRer11&position=12%3A35061540-35059635
syne2b	gene:ENSDARG00000053484	gene:ENSDARG00000053484:s:37206368-37206442	0.3744575288368619;-0.3744575509246369	0.9964349842980696;0.9964350186542722	0.00018443390701341434;0.00018443821797786697	0.383;0.617	0.767;0.233	s|1e1.1o1|i	FALSE	FALSE	FALSE	2	2	1;1	13	-	37206279-37206368;37201772-37206367	nan-37206279;37206368-37206442	37201772-37206367	http://genome.ucsc.edu/cgi-bin/hgTracks?db=danRer11&position=13%3A37206442-37206269
syne2b	gene:ENSDARG00000053484	gene:ENSDARG00000053484:t:37201607-37201771	0.3263227852419583;-0.32632290469041353	0.9952826477282333;0.9952826795275597	7.081400188623142e-05;7.080408995019383e-05	0.510;0.490	0.844;0.156	t|1e1.1o1|i	FALSE	FALSE	FALSE	2	2	1;1	13	-	37201771-37202338;37201772-37206367	37201607-37201771;37202338-nan	37201772-37206367	http://genome.ucsc.edu/cgi-bin/hgTracks?db=danRer11&position=13%3A37202348-37201607
samsn1a	gene:ENSDARG00000054543	gene:ENSDARG00000054543:t:29572326-29572406	-0.6013156945202289;0.6013157303916636	0.999999999999822;0.9999999999997413	7.771561172376096e-15;2.6181029228185785e-14	0.686;0.314	0.094;0.906	t|1e1.1o1|1e2.1o1	FALSE	FALSE	TRUE	2	3	0;0	15	-	29572406-29576270;29572406-29573107	29572326-29572406;29573107-29573267;29576270-29576598		http://genome.ucsc.edu/cgi-bin/hgTracks?db=danRer11&position=15%3A29576598-29572326
svila	gene:ENSDARG00000055075	gene:ENSDARG00000055075:s:23897233-23897365	-0.28873532155685044;0.16667875326466788;0.10961717184360278	0.9974165971376904;0.6388991863684256;0.2072654379885416	3.0240799864245105e-09;7.93592198969104e-06;3.0501519981253224e-05	0.603;0.237;0.165	0.308;0.410;0.280	s|1e1.1o1|1e2.1o1|1e3.1o2	FALSE	FALSE	TRUE	3	4	0;1;0	12	+	23897365-23900247;23897365-23901042;23897365-23903385	23897233-23897365;23900247-23900294;23901042-23901110;23903385-23903553		http://genome.ucsc.edu/cgi-bin/hgTracks?db=danRer11&position=12%3A23903553-23897233
cfap57	gene:ENSDARG00000058090	gene:ENSDARG00000058090:t:13668157-13668330	-0.23295803629345213;0.13187057866242985;0.07338395267531791	0.918537210592152;0.3953860005236475;0.0254450852550045	3.852754045796658e-06;2.8679636848181925e-05;0.0001104913563683903	0.917;0.069;0.015	0.674;0.218;0.111	t|1e1.1o1|1e2.1o1|1e3.1o1	FALSE	FALSE	TRUE	3	4	0;1;1	2	+	13619002-13668157;13631850-13668157;13631854-13668157	nan-13631850;nan-13631854;13618812-13619002;13668157-13668330		http://genome.ucsc.edu/cgi-bin/hgTracks?db=danRer11&position=2%3A13668330-13618812
bin1b	gene:ENSDARG00000058820	gene:ENSDARG00000058820:s:7011984-7012041	0.32160298544373267;-0.3216030444419874	0.9997650870011562;0.9997650866908174	2.7197518977718653e-12;2.273181642920008e-12	0.306;0.694	0.621;0.379	s|1e1.1o1|1e2.1o1	FALSE	FALSE	TRUE	2	3	0;0	6	-	7011201-7011984;7004044-7011984	7003979-7004044;7011070-7011201;7011984-7012041		http://genome.ucsc.edu/cgi-bin/hgTracks?db=danRer11&position=6%3A7012041-7003979
bin1b	gene:ENSDARG00000058820	gene:ENSDARG00000058820:s:7013241-7013296	-0.23012862075746238;0.23012870138132727	0.9389100584671819;0.938910191175513	7.207559408195507e-07;7.206816269835414e-07	0.920;0.080	0.682;0.318	s|1e1.1o1|1e2.1o1	FALSE	FALSE	TRUE	2	3	0;0	6	-	7013130-7013241;7012041-7013241	7011984-7012041;7013098-7013130;7013241-7013296		http://genome.ucsc.edu/cgi-bin/hgTracks?db=danRer11&position=6%3A7013296-7011984
bin1b	gene:ENSDARG00000058820	gene:ENSDARG00000058820:t:7003979-7004044	-0.2669601747456981;0.26680181108883566;7.771559810791053e-16	0.9885207772479037;0.988448079305512;6.504620708668031e-21	1.0960038654417303e-08;1.0949558501481509e-08;0.9999999992608511	0.841;0.158;0.001	0.572;0.427;0.001	t|1e1.1o1|1e2.1o1|1e3.1o1	FALSE	FALSE	TRUE	3	4	0;0;0	6	-	7004044-7011984;7004044-7011070;7004044-7004204	7003979-7004044;7004204-7004554;7011070-7011201;7011984-7012041		http://genome.ucsc.edu/cgi-bin/hgTracks?db=danRer11&position=6%3A7012041-7003979
arhgef28	gene:ENSDARG00000060415	gene:ENSDARG00000060415:s:34879589-34879631	-0.3357973651982823;0.33579736282980943	0.9762936897138608;0.9762937306870558	1.0240139346917587e-05;1.0239240714043358e-05	0.552;0.448	0.199;0.801	s|1e1.1o1|1e2.1o1	FALSE	FALSE	TRUE	2	3	0;0	5	-	34878215-34879589;34875858-34879589	34875735-34875858;34878114-34878215;34879589-34879631		http://genome.ucsc.edu/cgi-bin/hgTracks?db=danRer11&position=5%3A34879631-34875735
arhgef28	gene:ENSDARG00000060415	gene:ENSDARG00000060415:s:34883536-34883650	0.5514010424081794;-0.5514010563090966	0.9999199811399121;0.9999199911569803	2.704541879164697e-06;2.7019058150834496e-06	0.330;0.670	0.872;0.128	s|1e1.1o1|1e2.1o1	FALSE	FALSE	TRUE	2	3	1;0	5	-	34880567-34883536;34879631-34883536	34879589-34879631;34880481-34880567;34883536-34883650		http://genome.ucsc.edu/cgi-bin/hgTracks?db=danRer11&position=5%3A34883650-34879589
tmcc1b	gene:ENSDARG00000060954	gene:ENSDARG00000060954:t:18216289-18217051	0.3138708965490353;-0.12285093302869286;-0.032983895827678585;-0.0903061089767615	0.9792670295466037;0.39381502077453806;0.010919151896607887;0.11572190858721024	4.597146102925071e-06;6.10934203982838e-05;0.00026069984077203845;4.94548045837373e-05	0.273;0.470;0.118;0.139	0.600;0.309;0.060;0.031	t|1e1.1o1|1e2.1o1|1e3.1o1|2e1.1o1	FALSE	TRUE	TRUE	4	4	0;1;1;1	11	+	18212168-18216289;18212569-18216289;18215269-18216289;18212168-18216789	nan-18212569;nan-18215269;18212122-18212168;18216289-18217051		http://genome.ucsc.edu/cgi-bin/hgTracks?db=danRer11&position=11%3A18217051-18212122
ttc7b	gene:ENSDARG00000061207	gene:ENSDARG00000061207:t:26683465-26683605	0.24894944843055056;-0.211741899156685;-0.03241334825347137	0.9877008471729815;0.9369726431249856;6.16648847787882e-09	1.5539547021989474e-09;2.723019010275607e-08;0.03289566270383615	0.651;0.290;0.061	0.900;0.075;0.025	t|1e1.1o1|1e2.2o2|1e3.1o1	FALSE	FALSE	TRUE	3	4	0;1;1	17	+	26665630-26683465;26670148-26683465;26673206-26683465	26665533-26665630;26669984-26670148;26673156-26673206;26683465-26683605		http://genome.ucsc.edu/cgi-bin/hgTracks?db=danRer11&position=17%3A26683605-26665533
CU639469.1	gene:ENSDARG00000062790	gene:ENSDARG00000062790:t:28841725-28842048	-0.36901066675362726;0.3690106424017148	0.9935495927594704;0.9935495982182507	3.5071337347591935e-06;3.506863742754181e-06	0.761;0.239	0.381;0.619	t|1e1.1o1|1e2.1o1	FALSE	FALSE	TRUE	2	3	0;1	13	+	28827551-28841725;28841255-28841725	nan-28841255;28827313-28827551;28841725-28842048		http://genome.ucsc.edu/cgi-bin/hgTracks?db=danRer11&position=13%3A28842048-28827313
CABZ01020835.1	gene:ENSDARG00000063578	gene:ENSDARG00000063578:s:4651104-4651160	0.27635714898170305;-0.2763571537166141	0.945240573940601;0.9452405332692445	8.800204519888001e-06;8.800958749888288e-06	0.336;0.664	0.630;0.370	s|1e1.1o2|1e1.2o2	FALSE	TRUE	FALSE	2	2	1;0	4	-	4649778-4651104;4649775-4651104	4649710-4649778;4651104-4651160		http://genome.ucsc.edu/cgi-bin/hgTracks?db=danRer11&position=4%3A4651160-4649710
CABZ01020835.1	gene:ENSDARG00000063578	gene:ENSDARG00000063578:t:4657862-4657970	-0.33243670245936263;0.33243665935685696	0.9988572252620213;0.9988572303969627	2.4753195604354516e-08;2.4696318608292437e-08	0.873;0.127	0.538;0.462	t|1e1.1o1|1e2.1o1	FALSE	FALSE	TRUE	2	3	0;1	4	-	4657970-4706682;4657970-4665928	4657862-4657970;4665928-nan;4706682-4706893		http://genome.ucsc.edu/cgi-bin/hgTracks?db=danRer11&position=4%3A4706893-4657862
col2a1a	gene:ENSDARG00000069093	gene:ENSDARG00000069093:s:21195420-21195666	-0.25903382864239866;0.2590338510303918	0.9842381952012443;0.9842382001446563	1.5359983840390612e-08;1.5353415876452928e-08	0.726;0.274	0.467;0.533	s|1e1.1o1|1e2.1o1	FALSE	FALSE	TRUE	2	3	0;0	8	+	21195666-21198214;21195666-21200576	21195420-21195666;21198214-21198423;21200576-21200592		http://genome.ucsc.edu/cgi-bin/hgTracks?db=danRer11&position=8%3A21200592-21195420
col2a1a	gene:ENSDARG00000069093	gene:ENSDARG00000069093:t:21200576-21200592	0.3008999087097106;-0.3008999394425893	0.999700871105683;0.9997008725418878	3.619210542000885e-16;4.440892098500626e-16	0.195;0.805	0.496;0.504	t|1e1.1o1|1e2.1o1	FALSE	FALSE	TRUE	2	3	0;0	8	+	21195666-21200576;21198423-21200576	21195420-21195666;21198214-21198423;21200576-21200592		http://genome.ucsc.edu/cgi-bin/hgTracks?db=danRer11&position=8%3A21200592-21195420
osbpl9	gene:ENSDARG00000069298	gene:ENSDARG00000069298:s:16643433-16643483	0.269350576937458;-0.2693505498965277	0.9858324098877603;0.9858324024126351	9.539316123804782e-08;9.540922141226815e-08	0.470;0.530	0.748;0.252	s|1e1.1o1|1e2.1o1	FALSE	FALSE	TRUE	2	3	0;0	8	-	16642831-16643433;16639437-16643433	16639338-16639437;16642793-16642831;16643433-16643483		http://genome.ucsc.edu/cgi-bin/hgTracks?db=danRer11&position=8%3A16643483-16639338
wisp3	gene:ENSDARG00000071048	gene:ENSDARG00000071048:s:284779-284865	-0.7054788759692698;0.7054788226277161	0.9999999999999997;0.9999999999997282	6.933964513677893e-10;7.258497502401833e-07	0.716;0.284	0.011;0.989	s|1e1.1o1|i	FALSE	FALSE	FALSE	2	2	0;1	20	-	280798-284779;280799-284778	280546-280798;284779-284865	280799-284778	http://genome.ucsc.edu/cgi-bin/hgTracks?db=danRer11&position=20%3A284865-280546
slc12a7a	gene:ENSDARG00000073756	gene:ENSDARG00000073756:s:24033913-24034082	0.3116185354380302;-0.3116185756057388	0.9656945738793217;0.9656945421461275	9.418756928077217e-06;9.419546149969094e-06	0.529;0.471	0.864;0.136	s|1e1.1o1|1e2.1o1	FALSE	FALSE	TRUE	2	3	0;0	2	-	24033803-24033913;24031737-24033913	24031604-24031737;24033789-24033803;24033913-24034082		http://genome.ucsc.edu/cgi-bin/hgTracks?db=danRer11&position=2%3A24034082-24031604
aldh3a1	gene:ENSDARG00000074791	gene:ENSDARG00000074791:s:20799943-20800067	-0.4485018124994331;0.4485018772955336	0.9995282102794206;0.9995282189764836	9.843124575414919e-07;9.839197472723594e-07	0.489;0.511	0.041;0.959	s|1e1.1o2|1e1.2o2	FALSE	TRUE	FALSE	2	2	0;1	15	+	20800067-20801253;20800067-20801269	20799943-20800067;20801253-20801434		http://genome.ucsc.edu/cgi-bin/hgTracks?db=danRer11&position=15%3A20801434-20799943
arhgap21b	gene:ENSDARG00000075673	gene:ENSDARG00000075673:s:12307812-12307991	0.2765365138489745;-0.2765364889222347	0.9762305067732351;0.976230505051487	5.724926098807378e-05;5.7254460590572265e-05	0.281;0.719	0.559;0.441	s|1e1.2o2|i	FALSE	FALSE	FALSE	2	2	0;1	2	+	12307991-12349946;12307992-12309597	12307812-12307991;12349870-12350119	12307992-12309597	http://genome.ucsc.edu/cgi-bin/hgTracks?db=danRer11&position=2%3A12350119-12307812
nlrc8	gene:ENSDARG00000076819	gene:ENSDARG00000076819:t:41426407-41426577	0.4203289320376493;-0.4203289212622827	0.9818523284536299;0.9818523718938281	2.0007202128956747e-05;2.0008737077970018e-05	0.115;0.885	0.549;0.451	t|1e1.1o1|1e2.1o1	FALSE	FALSE	TRUE	2	3	1;0	15	-	41426577-41429873;41426577-41427073	41426407-41426577;41427073-41427243;41429873-41431663		http://genome.ucsc.edu/cgi-bin/hgTracks?db=danRer11&position=15%3A41431663-41426407
gdpd5b	gene:ENSDARG00000076962	gene:ENSDARG00000076962:s:29472757-29472839	-0.32570597748512176;0.32570597300292325	0.9975632211487341;0.997563229298716	1.1834141333544324e-07;1.18297226570635e-07	0.595;0.405	0.266;0.734	s|1e1.1o1|1e2.1o1	FALSE	FALSE	TRUE	2	3	0;0	15	+	29472839-29475407;29472839-29477543	29472757-29472839;29475407-29475421;29477543-29477655		http://genome.ucsc.edu/cgi-bin/hgTracks?db=danRer11&position=15%3A29477655-29472757
gdpd5b	gene:ENSDARG00000076962	gene:ENSDARG00000076962:s:29477543-29477655	0.28778320290456294;-0.2877831967200477	0.9974743207750734;0.9974743283207517	2.303655281577614e-09;2.3015448435970143e-09	0.193;0.807	0.480;0.520	s|1e1.1o1|1e2.1o1	FALSE	FALSE	TRUE	2	3	0;0	15	+	29477655-29478073;29477655-29481767	29477543-29477655;29478073-29478274;29481767-29484512		http://genome.ucsc.edu/cgi-bin/hgTracks?db=danRer11&position=15%3A29484512-29477543
gdpd5b	gene:ENSDARG00000076962	gene:ENSDARG00000076962:t:29481767-29484512	-0.2531987435898448;0.2531987396312378	0.9792802263862074;0.9792802049784889	5.475096653828615e-08;5.474242141251216e-08	0.745;0.255	0.495;0.505	t|1e1.1o1|1e2.2o2	FALSE	FALSE	TRUE	2	3	0;0	15	+	29477655-29481767;29478274-29481767	29477543-29477655;29478073-29478274;29481767-29484512		http://genome.ucsc.edu/cgi-bin/hgTracks?db=danRer11&position=15%3A29484512-29477543
myo9b	gene:ENSDARG00000077410	gene:ENSDARG00000077410:s:37704435-37704522	-0.25430180864188745;0.25430184878456114	0.9377312588248975;0.9377313348402567	5.63616291204827e-06;5.635686138370378e-06	0.461;0.539	0.186;0.814	s|1e1.1o1|1e2.1o1	FALSE	FALSE	TRUE	2	3	0;1	2	-	37701857-37704435;37699536-37704435	37699445-37699536;37701681-37701857;37704435-37704522		http://genome.ucsc.edu/cgi-bin/hgTracks?db=danRer11&position=2%3A37704522-37699445
si:ch211-80h18.1	gene:ENSDARG00000078522	gene:ENSDARG00000078522:t:3117462-3117503	-0.25262311000189014;0.252623082230931	0.9191946605225354;0.9191946539784979	1.2719644720049494e-05;1.2718559497622748e-05	0.343;0.657	0.081;0.919	t|1e1.1o1|1e2.1o1	FALSE	FALSE	TRUE	2	3	1;0	19	-	3117503-3122402;3117503-3120578	3117462-3117503;3120578-3120763;3122402-3122470		http://genome.ucsc.edu/cgi-bin/hgTracks?db=danRer11&position=19%3A3122470-3117462
slc5a8	gene:ENSDARG00000087120	gene:ENSDARG00000087120:s:5850929-5851128	0.3686290887931736;-0.3686290444805024	0.9763369292311161;0.9763369196113514	1.5802836186719837e-05;1.5804154925636027e-05	0.293;0.707	0.682;0.318	s|1e1.1o2|1e1.2o2	FALSE	TRUE	FALSE	2	2	0;1	4	-	5850861-5850929;5850850-5850929	5850758-5850861;5850929-5851128		http://genome.ucsc.edu/cgi-bin/hgTracks?db=danRer11&position=4%3A5851128-5850758
CABZ01015815.1	gene:ENSDARG00000099099	gene:ENSDARG00000099099:s:76857086-76857135	0.5845176035909614;-0.584517644735727	0.9999985463868525;0.9999985640688773	0.00020228971409453895;0.00019057687680212876	0.398;0.602	0.984;0.016	s|1e1.1o1|i	FALSE	FALSE	FALSE	2	2	1;1	4	+	76857135-76857331;76857136-76865613	76857086-76857135;76857331-nan	76857136-76865613	http://genome.ucsc.edu/cgi-bin/hgTracks?db=danRer11&position=4%3A76857341-76857086
si:ch211-235i11.7	gene:ENSDARG00000100587	gene:ENSDARG00000100587:t:50420307-50420421	0.32351573022919267;0.20224111522921473;-0.5672522245994585	0.9607618510539802;0.7564817869203416;0.9999999973453163	0.0007729488622283068;0.0007112238966293841;7.759886112568282e-07	0.359;0.060;0.581	0.707;0.286;0.007	t|1e1.1o1|2e2.1o1|i	FALSE	TRUE	TRUE	3	3	1;0;1	17	-	50420421-50422433;50420348-50454788;50420422-50449837	50420307-50420421;50422433-nan;50454788-50454957	50420422-50449837	http://genome.ucsc.edu/cgi-bin/hgTracks?db=danRer11&position=17%3A50454957-50420307
si:ch1073-209e23.1	gene:ENSDARG00000100805	gene:ENSDARG00000100805:t:67514-67663	0.386901770423442;-0.3869017651830201	0.9915768890250211;0.9915768834824663	7.106744019212623e-06;7.107282174789731e-06	0.295;0.705	0.694;0.306	t|1e1.1o1|1e2.1o1	FALSE	FALSE	TRUE	2	3	0;1	17	+	58423-67514;63374-67514	nan-63374;58211-58423;67514-67663		http://genome.ucsc.edu/cgi-bin/hgTracks?db=danRer11&position=17%3A67663-58211
pcdh1g2	gene:ENSDARG00000101232	gene:ENSDARG00000101232:s:21785249-21785596	0.11859278687386467;0.08141511613367691;0.014701832338017997;-0.27192560810159105	0.3013400794338252;0.19212175585849797;0.002809340023522527;0.9513933713113132	0.001469567701104282;0.0028080543115180127;0.016999936498687748;0.0003496817966489596	0.054;0.238;0.088;0.621	0.185;0.355;0.122;0.350	s|1e1.1o1|1e2.1o1|1e3.1o1|i	FALSE	FALSE	TRUE	4	4	1;1;1;1	10	+	21785596-21788918;21785596-21792195;21785596-21799525;21785597-21788312	21785249-21785596;21788918-nan;21792195-nan;21799525-nan	21785597-21788312	http://genome.ucsc.edu/cgi-bin/hgTracks?db=danRer11&position=10%3A21799535-21785249
pcdh1g2	gene:ENSDARG00000101232	gene:ENSDARG00000101232:s:21788313-21788917	0.009043374576546154;0.1682304283212311;0.069272258028773;-0.282883525113201	0.00033241871699765034;0.6291497342894645;0.01932598365213789;0.9821763791614786	0.03409965887101895;0.0009429549321800732;0.004878794058882844;0.00011259283607423232	0.067;0.331;0.027;0.574	0.095;0.518;0.105;0.283	s|1e1.1o1|1e2.3o3|2e3.1o1|i	TRUE	FALSE	TRUE	4	4	1;1;1;1	10	+	21788572-21791850;21788572-21802918;21788917-21792195;21788918-21791655	21788313-21788917;21791850-nan;21792195-nan;21802567-21803262	21788918-21791655	http://genome.ucsc.edu/cgi-bin/hgTracks?db=danRer11&position=10%3A21803262-21788313
pcdh1g2	gene:ENSDARG00000101232	gene:ENSDARG00000101232:s:21791656-21791849	0.3682184370160717;-0.006618414537573992;-0.3463802409294321	0.9983579485027714;0.00013689608581231075;0.9952207063997041	3.825808068704066e-05;0.02957963206255665;0.00010116454665998198	0.229;0.089;0.684	0.602;0.071;0.325	s|1e1.2o3|2e1.3o3|i	TRUE	TRUE	FALSE	3	2	1;1;1	10	+	21791744-21802813;21791849-21802918;21791850-21795347	21791656-21791849;21802567-21803262	21791850-21795347	http://genome.ucsc.edu/cgi-bin/hgTracks?db=danRer11&position=10%3A21803262-21791656
pcdh1g2	gene:ENSDARG00000101232	gene:ENSDARG00000101232:t:21788313-21788917	0.025002542394237093;0.10549203712340093;0.07674708528928748;-0.2775081825635094	0.005309819490994407;0.25086376871272753;0.17013999978374808;0.9676065002351427	0.012515074573027961;0.0018822378691340832;0.002907177334901354;0.00021522690884934192	0.070;0.113;0.242;0.571	0.122;0.237;0.354;0.295	t|1e1.1o1|2e2.1o1|3e3.2o2|i	FALSE	TRUE	TRUE	4	4	1;1;1;1	10	+	21781870-21788313;21778687-21788379;21785143-21788468;21785597-21788312	nan-21778687;nan-21781870;21784379-21785143;21788313-21788917	21785597-21788312	http://genome.ucsc.edu/cgi-bin/hgTracks?db=danRer11&position=10%3A21788917-21778677
pcdh1g2	gene:ENSDARG00000101232	gene:ENSDARG00000101232:t:21791656-21791849	0.33457060544920014;-0.33457059997903854	0.9947035511703537;0.9947035765232268	5.544188908623726e-05;5.544341158125743e-05	0.158;0.842	0.501;0.499	t|1e1.1o2|i	FALSE	FALSE	FALSE	2	2	1;1	10	+	21785054-21791656;21788918-21791655	21784379-21785143;21791656-21791849	21788918-21791655	http://genome.ucsc.edu/cgi-bin/hgTracks?db=danRer11&position=10%3A21791849-21784379
pcdh1g2	gene:ENSDARG00000101232	gene:ENSDARG00000101232:t:21798986-21799179	0.32111619165464733;0.006194238144897185;-0.3405088425224956	0.9911496793863709;0.0014179300873788242;0.9963511161476911	0.00012122634435725016;0.023102743990884633;7.694092979493306e-05	0.251;0.135;0.615	0.573;0.152;0.277	t|1e1.1o1|1e2.1o1|i	FALSE	FALSE	TRUE	3	3	1;1;1	10	+	21791655-21798986;21795347-21798986;21795887-21798985	nan-21791655;nan-21795347;21798986-21799179	21795887-21798985	http://genome.ucsc.edu/cgi-bin/hgTracks?db=danRer11&position=10%3A21799179-21791645
pcdh1g2	gene:ENSDARG00000101232	gene:ENSDARG00000101232:t:21802567-21803262	0.003075579219585948;0.1465738105568274;-1.6995695978136666e-05;0.07363462073229436;-0.0028322366456996367;-0.0040180926886971766;0.03582420652061903;-0.2717010677971642	9.63471114002355e-09;0.47315186599959935;6.111525061010869e-21;0.11295387444631667;7.748931446782937e-21;7.739990999510649e-21;0.015464056674323037;0.984399203463698	0.3950326782370882;0.000365238502383736;0.4750000855843147;0.002868037689570455;0.47018136468541677;0.47428435096468113;0.006150069965573212;1.0670724882033689e-05	0.016;0.112;0.023;0.247;0.044;0.044;0.105;0.409	0.040;0.265;0.001;0.342;0.030;0.020;0.167;0.140	t|1e1.1o1|2e2.1o2|3e3.1o1|3e4.1o2|3e2.2o2|3e5.1o2|3e6.1o1|i	TRUE	TRUE	TRUE	8	7	1;1;1;1;1;1;1;1	10	+	21798828-21802567;21791744-21802813;21782130-21802918;21788572-21802918;21791849-21802918;21795541-21802918;21799179-21802918;21799180-21802566	nan-21798828;21781937-21782130;21788313-21788917;21791656-21791849;21795348-21795886;21798986-21799179;21802567-21803262	21799180-21802566	http://genome.ucsc.edu/cgi-bin/hgTracks?db=danRer11&position=10%3A21803262-21781937
ehmt2	gene:ENSDARG00000102325	gene:ENSDARG00000102325:s:1000365-1000460	0.35479218811177693;-0.35479216141216685	0.9699252873993877;0.969925301948999	1.664853612224219e-05;1.664989334326794e-05	0.321;0.679	0.700;0.300	s|1e1.1o2|1e1.2o2	FALSE	TRUE	FALSE	2	2	1;0	19	-	999904-1000365;999835-1000365	999696-999904;1000365-1000460		http://genome.ucsc.edu/cgi-bin/hgTracks?db=danRer11&position=19%3A1000460-999696
fam193a	gene:ENSDARG00000102787	gene:ENSDARG00000102787:s:37312580-37312888	-0.27679929671641457;0.27679930576982004	0.931207862807743;0.9312078990693441	1.3158336587881792e-05;1.3157226064574717e-05	0.439;0.561	0.145;0.855	s|1e1.1o1|1e2.1o1	FALSE	FALSE	TRUE	2	3	1;0	1	+	37312888-37312978;37312888-37320477	37312580-37312888;37312978-nan;37320477-37320545		http://genome.ucsc.edu/cgi-bin/hgTracks?db=danRer11&position=1%3A37320545-37312580
lztfl1	gene:ENSDARG00000105010	gene:ENSDARG00000105010:t:12195871-12195928	0.2930057597150073;-0.2930057644429528	0.9702987336294352;0.9702987138087619	3.858673455897141e-12;2.3242519020527652e-12	0.433;0.567	0.723;0.277	t|1e1.1o1|i	FALSE	FALSE	FALSE	2	2	0;1	24	+	12157820-12195871;12181346-12195870	12157768-12157820;12195871-12195928	12181346-12195870	http://genome.ucsc.edu/cgi-bin/hgTracks?db=danRer11&position=24%3A12195928-12157768
CU914811.1	gene:ENSDARG00000112159	gene:ENSDARG00000112159:s:na-66810953	-0.04037420733389185;-0.1474181161909912;0.2695005639502542	0.0902267916951541;0.502798372446807;0.934688416196826	0.00016666317168734235;5.791363273854877e-05;9.542947888648374e-06	0.457;0.454;0.088	0.364;0.255;0.380	s|1e1.1o1|1e2.1o1|1e3.1o1	FALSE	FALSE	TRUE	3	4	1;1;1	5	+	66810953-66811016;66810953-66811250;66810953-66811560	nan-66810953;66811016-nan;66811250-nan;66811560-nan		http://genome.ucsc.edu/cgi-bin/hgTracks?db=danRer11&position=5%3A66811570-66810943
zgc:113102	gene:ENSDARG00000113011	gene:ENSDARG00000113011:s:7058512-7058617	0.8375414543974435;-0.8375414282771957	0.9999999999999882;1.0	8.681316689253933e-07;1.65153009157315e-07	0.153;0.847	0.985;0.015	s|1e1.1o1|i	FALSE	FALSE	FALSE	2	2	1;1	3	-	7057712-7058512;7049545-7058511	nan-7057712;7058512-7058617	7049545-7058511	http://genome.ucsc.edu/cgi-bin/hgTracks?db=danRer11&position=3%3A7058617-7057702
zgc:113102	gene:ENSDARG00000113011	gene:ENSDARG00000113011:t:7074078-7074183	0.3703377542482441;-0.3703377964204153	0.9697915540507842;0.9697914999027781	0.0009349299438033507;0.0009350241750809563	0.260;0.740	0.663;0.337	t|1e1.1o1|i	FALSE	FALSE	FALSE	2	2	1;1	3	-	7074183-7074920;7074184-7081294	7074078-7074183;7074920-nan	7074184-7081294	http://genome.ucsc.edu/cgi-bin/hgTracks?db=danRer11&position=3%3A7074930-7074078
CU570894.2	gene:ENSDARG00000116814	gene:ENSDARG00000116814:s:2542550-2542729	0.29029524370113535;-0.29029526511642917	0.916059620791608;0.9160596089820332	2.2602706057213277e-05;2.2604596357611584e-05	0.437;0.563	0.761;0.239	s|1e1.1o1|1e2.1o1	FALSE	FALSE	TRUE	2	3	1;1	22	+	2542729-2542841;2542729-2576619	2542550-2542729;2542841-2542960;2576619-2576745		http://genome.ucsc.edu/cgi-bin/hgTracks?db=danRer11&position=22%3A2576745-2542550
CU570894.2	gene:ENSDARG00000116814	gene:ENSDARG00000116814:s:2566586-2566948	0.3326480611425262;-0.3326480505831867	0.9998840511741788;0.9998840531465848	2.183491964289192e-07;2.128796040556935e-07	0.643;0.357	0.994;0.006	s|1e1.1o1|i	FALSE	FALSE	FALSE	2	2	1;1	22	+	2566948-2569132;2566949-2576618	2566586-2566948;2569132-nan	2566949-2576618	http://genome.ucsc.edu/cgi-bin/hgTracks?db=danRer11&position=22%3A2569142-2566586
cpne2	gene:ENSDARG00000007753	gene:ENSDARG00000007753:t:17667196-17667398	-0.2278858595015063;0.22788589102908696	0.9530959161161192;0.9530958383379957	1.57331245032033e-07;1.5732948595800141e-07	0.971;0.029	0.740;0.260	t|1e1.1o1|1e2.1o1	FALSE	FALSE	TRUE	2	3	0;0	18	+	17660590-17667196;17663934-17667196	17660158-17660590;17663898-17663934;17667196-17667398		http://genome.ucsc.edu/cgi-bin/hgTracks?db=danRer11&position=18%3A17667398-17660158
si:ch73-63e15.2	gene:ENSDARG00000016188	gene:ENSDARG00000016188:t:17714883-17715029	-0.6788786793548739;0.6229410788318968;0.02437638252545042	0.9999999999824921;0.9999999989283518;1.3844179208402512e-06	5.125919366744114e-08;1.2236582794832823e-09;0.17035218924193485	0.873;0.120;0.006	0.212;0.730;0.060	t|1e1.1o1|1e2.1o1|i	FALSE	FALSE	TRUE	3	3	0;0;1	22	-	17715029-17743472;17715029-17729719;17715030-17729718	17714883-17715029;17729719-17729778;17743472-17743565	17715030-17729718	http://genome.ucsc.edu/cgi-bin/hgTracks?db=danRer11&position=22%3A17743565-17714883
rab11fip3	gene:ENSDARG00000016490	gene:ENSDARG00000016490:t:37752290-37752459	-0.26812736868180814;0.2706282661852313;-0.00011049038519558504	0.9152571035742569;0.9214309368152763;8.218310389616196e-07	1.6051082592505317e-05;1.5038768033024576e-05;0.005842218037718672	0.880;0.114;0.006	0.584;0.412;0.004	t|1e1.1o1|1e2.1o1|2e3.1o1	FALSE	TRUE	TRUE	3	4	0;1;0	24	+	37746132-37752290;37749723-37752290;37741296-37752327	nan-37749723;37741203-37741296;37746059-37746132;37752290-37752459		http://genome.ucsc.edu/cgi-bin/hgTracks?db=danRer11&position=24%3A37752459-37741203
rhbdf1b	gene:ENSDARG00000017367	gene:ENSDARG00000017367:t:20251099-20251312	-0.5242995882156585;0.5242996224344341	0.9999979509417747;0.9999979430862981	5.8394086011048785e-08;5.732017684997987e-08	0.990;0.010	0.459;0.541	t|1e1.1o1|1e2.1o1	FALSE	FALSE	TRUE	2	3	0;1	12	-	20251312-20263877;20251312-20254385	20251099-20251312;20254385-nan;20263877-20264019		http://genome.ucsc.edu/cgi-bin/hgTracks?db=danRer11&position=12%3A20264019-20251099
hoxb3a	gene:ENSDARG00000029263	gene:ENSDARG00000029263:s:23735319-23735404	-0.3842564304292019;0.3842563628622413	0.9994347074980765;0.9994346916807052	3.01661987879287e-05;3.0192988654192826e-05	0.568;0.432	0.181;0.819	s|1e1.1o1|i	FALSE	FALSE	FALSE	2	2	1;1	3	+	23735404-23740141;23735405-23737794	23735319-23735404;23740141-23740207	23735405-23737794	http://genome.ucsc.edu/cgi-bin/hgTracks?db=danRer11&position=3%3A23740207-23735319
pard3bb	gene:ENSDARG00000034555	gene:ENSDARG00000034555:t:15070776-15070959	0.2671373718289155;-0.26713734557030633	0.979939401851628;0.9799393551964604	5.81313617053982e-07;5.814716117491514e-07	0.698;0.302	0.990;0.010	t|1e1.1o1|1e2.1o1	FALSE	FALSE	TRUE	2	3	0;1	9	-	15070959-15175396;15070959-15072730	15070776-15070959;15072730-nan;15175396-15175497		http://genome.ucsc.edu/cgi-bin/hgTracks?db=danRer11&position=9%3A15175497-15070776
si:ch73-49o8.1	gene:ENSDARG00000038270	gene:ENSDARG00000038270:s:3784164-3784355	0.34063091323564;-0.3406309320659938	0.9967954529708208;0.9967954700759132	4.02889837273143e-07;4.027882996027188e-07	0.010;0.990	0.379;0.621	s|1e1.1o1|1e2.1o1	FALSE	FALSE	TRUE	2	3	1;0	14	-	3761208-3784164;3741174-3784164	nan-3761208;3740856-3741174;3784164-3784355		http://genome.ucsc.edu/cgi-bin/hgTracks?db=danRer11&position=14%3A3784355-3740856
ppp1r1c	gene:ENSDARG00000038941	gene:ENSDARG00000038941:t:44488478-44488636	-0.7478033847215486;0.7478034787372198	0.9999999999998314;0.9999999999999187	3.806296611230664e-09;2.3636708261226564e-10	0.991;0.009	0.242;0.758	t|1e1.1o2|1e2.1o1	FALSE	FALSE	TRUE	2	3	0;1	9	+	44469334-44488478;44479621-44488478	nan-44479621;44469268-44469429;44488478-44488636		http://genome.ucsc.edu/cgi-bin/hgTracks?db=danRer11&position=9%3A44488636-44469268
si:dkey-7c18.24	gene:ENSDARG00000041433	gene:ENSDARG00000041433:s:46042252-46042400	-0.17230974000154659;0.35571689266615436;-0.125692108425692;-1.8562420791382983e-05	0.5992381986670233;0.9849906841342756;0.36513448014299715;3.603030556874591e-08	5.096180544517104e-05;7.847066045321658e-06;3.8748514890940555e-05;0.01432201182224413	0.599;0.215;0.187;0.004	0.375;0.584;0.040;0.003	s|1e1.1o1|2e2.4o4|3e1.1o1|4e2.3o4	TRUE	TRUE	TRUE	4	3	1;1;1;0	20	+	46042306-46042433;46042346-46042914;46042369-46042433;46042400-46042906	46042252-46042400;46042433-46042495;46042811-46042996		http://genome.ucsc.edu/cgi-bin/hgTracks?db=danRer11&position=20%3A46042996-46042252
eml1	gene:ENSDARG00000042840	gene:ENSDARG00000042840:s:31005950-31005976	-0.4197433071663544;0.18682110566516502;0.2092004471743557	0.9997331975490036;0.7407373495507515;0.791280968902207	2.3750817071732655e-05;0.00037436137221693515;0.0007931424046251353	0.713;0.040;0.248	0.297;0.229;0.473	s|1e1.1o1|1e2.1o1|i	FALSE	FALSE	TRUE	3	3	0;0;1	17	-	31000368-31005950;30997883-31005950;31000369-31005949	30997754-30997883;30999720-31000368;31005950-31005976	31000369-31005949	http://genome.ucsc.edu/cgi-bin/hgTracks?db=danRer11&position=17%3A31005976-30997754
eml1	gene:ENSDARG00000042840	gene:ENSDARG00000042840:t:30999720-31000368	0.1946859847221034;-0.3709745028473892;0.14719841096144384	0.7700503375709908;0.9994238994333978;0.5052984454001649	0.0004981054375361128;1.2250317972140046e-05;0.0012077577215393743	0.182;0.604;0.212	0.392;0.236;0.379	t|1e1.1o1|1e2.1o1|i	FALSE	FALSE	TRUE	3	3	1;0;1	17	-	31000368-31008988;31000368-31005950;31000369-31005949	30999720-31000368;31005950-31005976;31008988-31009016	31000369-31005949	http://genome.ucsc.edu/cgi-bin/hgTracks?db=danRer11&position=17%3A31009016-30999720
kif5ab	gene:ENSDARG00000059818	gene:ENSDARG00000059818:t:58781596-58781834	-0.4166209888162011;0.41662098921908103	0.9656566780243715;0.9656566845200573	3.1757092536222054e-05;3.175455573237607e-05	0.725;0.275	0.281;0.719	t|1e1.1o2|2e2.1o1	FALSE	TRUE	TRUE	2	3	1;1	6	-	58781834-58783093;58781832-58782105	58781596-58781834;58782105-nan;58783037-58783412		http://genome.ucsc.edu/cgi-bin/hgTracks?db=danRer11&position=6%3A58783412-58781596
kif21a	gene:ENSDARG00000061131	gene:ENSDARG00000061131:s:35744432-35744634	0.30192077021396674;-0.30192075163283716	0.9760365969960705;0.9760366069490515	5.023980582069651e-06;5.024406644071888e-06	0.598;0.402	0.917;0.083	s|1e1.1o1|1e2.1o1	FALSE	FALSE	TRUE	2	3	0;0	25	+	35744634-35746461;35744634-35749565	35744432-35744634;35746461-35746592;35749565-35749710		http://genome.ucsc.edu/cgi-bin/hgTracks?db=danRer11&position=25%3A35749710-35744432
hoxc3a	gene:ENSDARG00000070339	gene:ENSDARG00000070339:s:36087219-36087407	0.08399369086507288;0.10480455026922683;0.04438617726443799;-0.23946169928370659	0.03965263050452339;0.2548695973230609;0.0024919050966768887;0.9143044763310163	0.0011912044706803362;0.0019367441944292876;0.014420665447245901;4.885881542437964e-05	0.037;0.627;0.073;0.262	0.123;0.741;0.132;0.001	s|1e1.1o1|1e2.1o1|1e3.2o2|i	FALSE	FALSE	TRUE	4	4	1;0;1;1	23	+	36087407-36096966;36087407-36127223;36087407-36145024;36087408-36106789	36087219-36087407;36096966-nan;36127223-36127274;36144487-36145326	36087408-36106789	http://genome.ucsc.edu/cgi-bin/hgTracks?db=danRer11&position=23%3A36145326-36087219
ncoa6	gene:ENSDARG00000071272	gene:ENSDARG00000071272:s:2710673-2710807	0.2292240739437812;-0.2292240509013162	0.9265852838998043;0.9265852491040875	7.48595955881695e-07;7.486562765279814e-07	0.734;0.266	0.992;0.008	s|1e1.1o1|2e1.1o1	TRUE	FALSE	FALSE	2	2	0;0	23	+	2710801-2711864;2710807-2711864	2710673-2710807;2711864-2712716		http://genome.ucsc.edu/cgi-bin/hgTracks?db=danRer11&position=23%3A2712716-2710673
tmem237b	gene:ENSDARG00000074248	gene:ENSDARG00000074248:t:9901318-9901349	0.24301672361516372;-0.2430167670393941	0.9709167476223106;0.970916806780613	1.693545881579081e-07;1.6938277491718168e-07	0.648;0.352	0.894;0.106	t|1e1.1o1|1e2.1o1	FALSE	FALSE	TRUE	2	3	0;0	6	+	9899031-9901318;9901236-9901318	9898981-9899031;9901124-9901236;9901318-9901349		http://genome.ucsc.edu/cgi-bin/hgTracks?db=danRer11&position=6%3A9901349-9898981
lzts2a	gene:ENSDARG00000074597	gene:ENSDARG00000074597:t:18803600-18804136	-0.22932094612281656;0.2295575388791054;-3.805020113804454e-09	0.9310863584124128;0.9314006488488618;6.5046201253159075e-21	9.83494762296644e-07;1.0009481549228473e-06;0.5992792434525512	0.350;0.648;0.001	0.118;0.881;0.001	t|1e1.1o1|1e2.1o1|1e3.1o1	FALSE	FALSE	TRUE	3	4	0;0;0	13	-	18804136-18863156;18804136-18835117;18804136-18828957	18803600-18804136;18828957-18829027;18835117-18835278;18863156-18863680		http://genome.ucsc.edu/cgi-bin/hgTracks?db=danRer11&position=13%3A18863680-18803600
crfb17	gene:ENSDARG00000074771	gene:ENSDARG00000074771:s:53854029-53854180	-0.24317779023040126;0.24317781769310648	0.9355436605941527;0.9355436193648226	3.4533090798039012e-06;3.4530308253330073e-06	0.757;0.243	0.505;0.495	s|1e1.1o1|2e1.1o1	TRUE	FALSE	FALSE	2	2	0;1	1	+	53854174-53856389;53854180-53856389	53854029-53854180;53856389-53856548		http://genome.ucsc.edu/cgi-bin/hgTracks?db=danRer11&position=1%3A53856548-53854029
phldb2b	gene:ENSDARG00000074843	gene:ENSDARG00000074843:t:25099614-25099743	0.3239680755348053;-0.32396813633934	0.9989782492828565;0.998978260778898	1.7983616021652486e-08;1.7887233472180242e-08	0.475;0.525	0.806;0.194	t|1e1.1o1|1e2.1o1	FALSE	FALSE	TRUE	2	3	0;1	24	-	25099743-25103218;25099743-25102345	25099614-25099743;25102345-nan;25103218-25103416		http://genome.ucsc.edu/cgi-bin/hgTracks?db=danRer11&position=24%3A25103416-25099614
mical2a	gene:ENSDARG00000075608	gene:ENSDARG00000075608:t:65629283-65629473	0.26287410714588877;-0.2628741203455329	0.9537555579546049;0.9537556133839156	2.2653041044512392e-06;2.265445111948594e-06	0.640;0.360	0.915;0.085	t|1e1.1o1|1e2.1o1	FALSE	FALSE	TRUE	2	3	0;1	7	+	65600643-65629283;65626550-65629283	nan-65626550;65600506-65600643;65629283-65629473		http://genome.ucsc.edu/cgi-bin/hgTracks?db=danRer11&position=7%3A65629473-65600506
mkl1b	gene:ENSDARG00000076229	gene:ENSDARG00000076229:t:18768021-18768086	-0.22845352029460336;0.29352688238063085;-0.049099138381136935	0.9273277955389186;0.9949158709120025;8.736317946620283e-05	1.4279972361253002e-06;6.127127637919614e-08;0.0011686937147940002	0.524;0.395;0.080	0.284;0.699;0.017	t|1e1.1o1|1e2.1o1|1e3.1o1	FALSE	FALSE	TRUE	3	4	0;0;1	12	+	18732905-18768021;18744712-18768021;18765970-18768021	nan-18765970;18732707-18732905;18744610-18744712;18768021-18768086		http://genome.ucsc.edu/cgi-bin/hgTracks?db=danRer11&position=12%3A18768086-18732707
micu3a	gene:ENSDARG00000078599	gene:ENSDARG00000078599:s:16422778-16422849	-0.3269812014389347;0.3269811516943131	0.9936586916446388;0.9936586771824871	9.206481580426029e-07;9.206462107886341e-07	0.722;0.278	0.387;0.613	s|1e1.1o1|1e2.1o1	FALSE	FALSE	TRUE	2	3	0;0	1	+	16422849-16427927;16422849-16440841	16422778-16422849;16427927-16427968;16440841-16440935		http://genome.ucsc.edu/cgi-bin/hgTracks?db=danRer11&position=1%3A16440935-16422778
atr	gene:ENSDARG00000079625	gene:ENSDARG00000079625:s:16435874-16436124	-0.34032618247961444;0.3403261212002917	0.9875541114072398;0.9875540800633413	4.87219225675517e-06;4.871863677076224e-06	0.683;0.317	0.330;0.670	s|1e1.1o1|2e2.1o1	TRUE	FALSE	TRUE	2	3	1;0	2	-	16434375-16435901;16435700-16435874	nan-16434375;16435513-16435700;16435874-16436124		http://genome.ucsc.edu/cgi-bin/hgTracks?db=danRer11&position=2%3A16436124-16434365
plekhg6	gene:ENSDARG00000086056	gene:ENSDARG00000086056:t:17007089-17007719	0.08437643004047811;0.06150388720461993;-0.28800238353842833;0.10179091211133137	0.13649652251577343;0.0236699495570023;0.992589397231221;0.18832132102712032	7.671281677316444e-05;0.00011473880296715678;2.015062042781679e-07;5.3946979251256514e-05	0.195;0.047;0.659;0.096	0.301;0.121;0.366;0.210	t|1e1.1o1|1e2.1o1|2e1.1o1|2e2.1o1	FALSE	TRUE	TRUE	4	3	1;1;0;1	16	-	17007719-17014177;17007719-17009139;17007716-17014177;17007716-17009139	17007089-17007719;17009139-17009203;17014177-17015516		http://genome.ucsc.edu/cgi-bin/hgTracks?db=danRer11&position=16%3A17015516-17007089
zgc:173915	gene:ENSDARG00000088745	gene:ENSDARG00000088745:t:59088495-59088702	0.23296462585304878;1.5072765708408958e-05;-0.23338934626395583	0.913693676202037;9.515098709010501e-10;0.9127987066171348	2.380689074816067e-06;0.037752621957463574;2.494049074264204e-06	0.043;0.003;0.954	0.283;0.004;0.713	t|1e1.1o1|2e2.1o1|2e1.1o1	FALSE	TRUE	TRUE	3	3	1;0;0	1	+	59088409-59088495;59073343-59088502;59088409-59088502	59073203-59073343;59088372-59088409;59088495-59088702		http://genome.ucsc.edu/cgi-bin/hgTracks?db=danRer11&position=1%3A59088702-59073203
nhsl2	gene:ENSDARG00000089066	gene:ENSDARG00000089066:t:51473787-51476276	-0.2876144407945208;0.28761445763132276	0.9440962571215791;0.944096244883322	1.0644451260533039e-05;1.0643566906677265e-05	0.922;0.078	0.609;0.391	t|1e1.1o1|1e2.1o1	FALSE	FALSE	TRUE	2	3	0;0	7	-	51476276-51480422;51476276-51476543	51473787-51476276;51476543-51476680;51480422-51480611		http://genome.ucsc.edu/cgi-bin/hgTracks?db=danRer11&position=7%3A51480611-51473787
nhsl2	gene:ENSDARG00000089066	gene:ENSDARG00000089066:t:51483261-51483403	-0.37711197612429037;0.37711200218048246	0.9917097472405338;0.9917096899458241	5.915595220007397e-06;5.915325717248409e-06	0.814;0.186	0.425;0.575	t|1e1.1o1|1e2.1o1	FALSE	FALSE	TRUE	2	3	0;0	7	-	51483403-51493005;51483403-51485651	51483261-51483403;51485651-51485727;51493005-51493157		http://genome.ucsc.edu/cgi-bin/hgTracks?db=danRer11&position=7%3A51493157-51483261
lipcb	gene:ENSDARG00000090486	gene:ENSDARG00000090486:s:166625-167127	0.3104791384308605;0.03252393995440328;-0.3509489277774398	0.999021160518987;0.01153791672775367;0.9999999998486203	6.084922638278321e-07;0.007839296174019019;0.0	0.470;0.160;0.376	0.783;0.215;0.001	s|1e1.1o1|2e2.1o1|i	TRUE	FALSE	TRUE	3	3	0;1;1	25	-	136058-166909;166536-166625;161746-166624	nan-166536;135932-136058;166625-167127	161746-166624	http://genome.ucsc.edu/cgi-bin/hgTracks?db=danRer11&position=25%3A167127-135932
lipcb	gene:ENSDARG00000090486	gene:ENSDARG00000090486:t:161503-161745	0.01668936639266608;0.48743733044641946;-0.5111960603914691	0.007577563700489617;0.9999977464004147;0.9999999999979059	0.012027092449470561;3.0009569469028893e-06;1.1801670751765414e-13	0.098;0.376;0.523	0.139;0.857;0.004	t|1e1.1o1|2e2.1o1|i	FALSE	TRUE	TRUE	3	3	1;1;1	25	-	161745-162094;161623-161747;161746-166624	161503-161745;161747-nan;162094-nan	161746-166624	http://genome.ucsc.edu/cgi-bin/hgTracks?db=danRer11&position=25%3A162104-161503
lrrfip1b	gene:ENSDARG00000095170	gene:ENSDARG00000095170:t:15537835-15537967	0.25589659547862187;-0.2558966022117709	0.9349973504970155;0.9349973589935159	6.368641130379657e-06;6.369188846999663e-06	0.275;0.725	0.544;0.456	t|1e1.1o1|1e2.1o1	FALSE	FALSE	TRUE	2	3	1;0	6	-	15537967-15540987;15537967-15538108	15537835-15537967;15538108-15538200;15540987-15541079		http://genome.ucsc.edu/cgi-bin/hgTracks?db=danRer11&position=6%3A15541079-15537835
BX248324.1	gene:ENSDARG00000096489	gene:ENSDARG00000096489:s:30031578-30034470	0.01783267266088796;0.9263312572845079;-0.9741672021506146	0.0020414578067261546;1.0;1.0	0.02097253958031094;0.006231586420536242;0.004976543195767347	0.001;0.003;0.997	0.067;0.928;0.005	s|1e1.1o1|2e2.1o1|i	TRUE	FALSE	TRUE	3	3	1;0;1	20	+	30034397-30034587;30034470-30059754;30034471-30034586	30031578-30034470;30034587-30034702;30059754-30059891	30034471-30034586	http://genome.ucsc.edu/cgi-bin/hgTracks?db=danRer11&position=20%3A30059891-30031578
CU861453.1	gene:ENSDARG00000097192	gene:ENSDARG00000097192:s:46428367-46428471	0.4180231917897035;-0.4180231958223198	0.9999964286249751;0.9999964265105279	2.2893157708282288e-07;1.8077048169473642e-07	0.572;0.428	0.993;0.007	s|1e1.1o1|i	FALSE	FALSE	FALSE	2	2	0;1	16	-	46402195-46428367;46402196-46428366	46397661-46402195;46428367-46428471	46402196-46428366	http://genome.ucsc.edu/cgi-bin/hgTracks?db=danRer11&position=16%3A46428471-46397661
ptprub	gene:ENSDARG00000101081	gene:ENSDARG00000101081:t:34989787-34989947	0.30192162678876894;-0.30192160663684425	0.9164865325911858;0.9164865663432574	2.56555316498103e-05;2.5657619667995846e-05	0.112;0.888	0.449;0.551	t|1e1.1o1|1e2.1o1	FALSE	FALSE	TRUE	2	3	0;0	16	-	34989947-34993791;34989947-34990162	34989787-34989947;34990162-34990191;34993791-34993929		http://genome.ucsc.edu/cgi-bin/hgTracks?db=danRer11&position=16%3A34993929-34989787
zgc:113363	gene:ENSDARG00000101206	gene:ENSDARG00000101206:s:7845691-7845930	0.3666281070841968;-0.36662813504435	0.9998562909619718;0.9998562896465738	2.7840538951330267e-07;2.89648575013679e-07	0.299;0.701	0.668;0.332	s|1e1.1o1|i	FALSE	FALSE	FALSE	2	2	0;1	8	-	7840914-7845691;7840915-7845690	7839208-7840914;7845691-7845930	7840915-7845690	http://genome.ucsc.edu/cgi-bin/hgTracks?db=danRer11&position=8%3A7845930-7839208
zgc:113363	gene:ENSDARG00000101206	gene:ENSDARG00000101206:s:7851489-7851590	0.25887011917840386;-0.2588701299505216	0.991946888955194;0.991946884384226	2.9039199860345617e-07;2.910993739391188e-07	0.280;0.720	0.545;0.455	s|1e1.1o2|i	FALSE	FALSE	FALSE	2	2	0;1	8	-	7847931-7851489;7847932-7851488	7847811-7847931;7851489-7851590	7847932-7851488	http://genome.ucsc.edu/cgi-bin/hgTracks?db=danRer11&position=8%3A7851590-7847811
BX842701.1	gene:ENSDARG00000101872	gene:ENSDARG00000101872:s:39440694-39440722	-0.3432842730778841;0.3432842644788541	0.9999955208781366;0.9999955201352215	1.6653345369377348e-15;1.871478447696322e-18	0.367;0.633	0.024;0.976	s|1e1.1o1|i	FALSE	FALSE	FALSE	2	2	0;1	7	-	39437841-39440694;39437842-39440693	39437384-39437841;39440694-39440722	39437842-39440693	http://genome.ucsc.edu/cgi-bin/hgTracks?db=danRer11&position=7%3A39440722-39437384
CR931813.2	gene:ENSDARG00000104899	gene:ENSDARG00000104899:t:7840624-7840893	0.009724068867886643;-0.3509027261050953;7.771559935359643e-16;0.3195666353094453	9.588320475006495e-21;0.9999726495375804;6.104918499314147e-21;0.9995424629074358	0.4655812162526773;4.22756896156784e-09;0.9999999917241441;1.2291912528180492e-07	0.021;0.695;0.001;0.284	0.050;0.347;0.001;0.602	t|1e1.2o2|2e1.1o2|2e2.1o1|i	TRUE	TRUE	TRUE	4	3	1;0;0;1	8	+	7836040-7840624;7836029-7840659;7836595-7840659;7836596-7840623	7835819-7836040;7836532-7836595;7840624-7840893	7836596-7840623	http://genome.ucsc.edu/cgi-bin/hgTracks?db=danRer11&position=8%3A7840893-7835819
CABZ01087623.1	gene:ENSDARG00000109443	gene:ENSDARG00000109443:s:2976414-2976546	0.24118227914285367;-0.24118230153903147	0.9299263979022196;0.9299264450798788	2.9279982650071626e-06;2.928230484311456e-06	0.472;0.528	0.723;0.277	s|1e1.1o1|1e2.1o1	FALSE	FALSE	TRUE	2	3	0;1	13	-	2974549-2976414;2965811-2976414	2965677-2965811;2974376-2974549;2976414-2976546		http://genome.ucsc.edu/cgi-bin/hgTracks?db=danRer11&position=13%3A2976546-2965677
FP326649.2	gene:ENSDARG00000117179	gene:ENSDARG00000117179:s:248776-248887	-0.01086927580754745;0.4981103456368635;-0.45246836512831945	0.0038596294283090426;0.9999903470384779;0.9999997344281287	0.014115821848527887;2.4648177161885692e-05;3.3604429738876007e-07	0.133;0.393;0.474	0.108;0.886;0.006	s|1e1.1o1|1e2.1o1|i	FALSE	FALSE	TRUE	3	3	1;1;1	3	+	248887-268470;248887-274760;248888-260838	248776-248887;268470-nan;274760-nan	248888-260838	http://genome.ucsc.edu/cgi-bin/hgTracks?db=danRer11&position=3%3A274770-248776
FP326649.2	gene:ENSDARG00000117179	gene:ENSDARG00000117179:t:260839-260992	0.5625388178429835;-0.562538736449874	0.9999999959385356;0.9999999962937757	2.7269116539879813e-06;7.43375073164465e-07	0.417;0.583	0.990;0.010	t|1e1.1o1|i	FALSE	FALSE	FALSE	2	2	1;1	3	+	258226-260839;248888-260838	nan-258226;260839-260992	248888-260838	http://genome.ucsc.edu/cgi-bin/hgTracks?db=danRer11&position=3%3A260992-258216
