# Supplementary material for: The Tumor Suppressor Adenomatous Polyposis Coli (apc) Is Required for Neural Crest-Dependent Craniofacial Development in Zebrafish
Source: J Dev Biol. 2023 Jun 29;11(3):29. doi: 10.3390/jdb11030029 (PMC10366761; doi:10.3390/jdb11030029)
Supplement: Supplementary file 1 [file jdb-11-00029-s001.zip › Supplemental Table S3 gsea_report_for_apc_1669500183744.xlsx]

## Sheet: gsea_report_for_apc_16695001837
NAME	SIZE	ES	NES	NOM p-val	FDR q-val	FWER p-val	RANK AT MAX	LEADING EDGE
HALLMARK_TNFA_SIGNALING_VIA_NFKB	143	0.603396	2.46985	0	0	0	1081	tags=36%, list=9%, signal=39%
HALLMARK_IL6_JAK_STAT3_SIGNALING	48	0.70755	2.45644	0	0	0	1598	tags=54%, list=13%, signal=62%
HALLMARK_APOPTOSIS	118	0.563935	2.26419	0	0	0	1364	tags=35%, list=11%, signal=39%
HALLMARK_UNFOLDED_PROTEIN_RESPONSE	92	0.56991	2.19997	0	0	0	2627	tags=46%, list=21%, signal=57%
HALLMARK_COAGULATION	96	0.571943	2.19679	0	0	0	1897	tags=48%, list=15%, signal=56%
HALLMARK_MYC_TARGETS_V2	51	0.616351	2.13056	0	0	0	2496	tags=61%, list=20%, signal=76%
HALLMARK_ALLOGRAFT_REJECTION	112	0.536151	2.12856	0	0	0	2371	tags=43%, list=19%, signal=52%
HALLMARK_INTERFERON_GAMMA_RESPONSE	115	0.5321	2.12545	0	0	0	2783	tags=46%, list=22%, signal=59%
HALLMARK_COMPLEMENT	144	0.510346	2.10409	0	0	0	1866	tags=38%, list=15%, signal=44%
HALLMARK_INTERFERON_ALPHA_RESPONSE	49	0.590533	2.01588	0	0	0	1923	tags=43%, list=15%, signal=50%
HALLMARK_IL2_STAT5_SIGNALING	149	0.440723	1.84597	0	0.000671	0.005	2002	tags=33%, list=16%, signal=39%
HALLMARK_INFLAMMATORY_RESPONSE	117	0.45464	1.80049	0	0.00107158	0.008	2139	tags=39%, list=17%, signal=47%
HALLMARK_EPITHELIAL_MESENCHYMAL_TRANSITION	152	0.431987	1.78474	0	0.0011153	0.009	820	tags=28%, list=7%, signal=29%
HALLMARK_P53_PATHWAY	149	0.434017	1.78366	0	0.00103564	0.009	1645	tags=26%, list=13%, signal=29%
HALLMARK_KRAS_SIGNALING_UP	139	0.439429	1.77769	0	0.00116284	0.011	988	tags=26%, list=8%, signal=28%
HALLMARK_HYPOXIA	171	0.4031	1.69114	0	0.00345469	0.037	1241	tags=23%, list=10%, signal=26%
HALLMARK_WNT_BETA_CATENIN_SIGNALING	33	0.527663	1.66838	0.00552486	0.0046125	0.052	883	tags=24%, list=7%, signal=26%
HALLMARK_PI3K_AKT_MTOR_SIGNALING	82	0.431486	1.62508	0.00185874	0.00729539	0.086	2542	tags=34%, list=20%, signal=43%
HALLMARK_MYC_TARGETS_V1	164	0.387712	1.60909	0.00525394	0.00914132	0.114	4008	tags=42%, list=32%, signal=61%
HALLMARK_UV_RESPONSE_UP	121	0.38815	1.53761	0.00363636	0.0182568	0.227	562	tags=12%, list=4%, signal=12%
HALLMARK_MTORC1_SIGNALING	176	0.35583	1.49135	0.003663	0.0261897	0.326	2905	tags=40%, list=23%, signal=51%
HALLMARK_TGF_BETA_SIGNALING	42	0.43624	1.47372	0.0397112	0.0281559	0.359	2708	tags=36%, list=22%, signal=45%
HALLMARK_REACTIVE_OXYGEN_SPECIES_PATHWAY	37	0.448201	1.45009	0.0530165	0.0333401	0.424	370	tags=11%, list=3%, signal=11%
HALLMARK_CHOLESTEROL_HOMEOSTASIS	57	0.389342	1.37743	0.0748663	0.0593617	0.622	1069	tags=18%, list=9%, signal=19%
HALLMARK_ESTROGEN_RESPONSE_EARLY	153	0.307669	1.27229	0.0558659	0.135176	0.9	1268	tags=17%, list=10%, signal=19%
HALLMARK_APICAL_JUNCTION	146	0.303184	1.24805	0.0826162	0.154748	0.923	1596	tags=22%, list=13%, signal=25%
HALLMARK_ESTROGEN_RESPONSE_LATE	155	0.298644	1.23582	0.0967153	0.162696	0.943	1603	tags=21%, list=13%, signal=23%
HALLMARK_UV_RESPONSE_DN	125	0.30634	1.23387	0.0862385	0.1588	0.944	2171	tags=25%, list=17%, signal=30%
HALLMARK_XENOBIOTIC_METABOLISM	146	0.279812	1.16255	0.171846	0.253018	0.994	925	tags=13%, list=7%, signal=14%
HALLMARK_GLYCOLYSIS	175	0.270093	1.12963	0.203448	0.299975	0.996	2348	tags=24%, list=19%, signal=29%
HALLMARK_ADIPOGENESIS	176	0.265449	1.106	0.226549	0.338451	1	1480	tags=14%, list=12%, signal=15%
HALLMARK_MYOGENESIS	169	0.263544	1.10426	0.229452	0.332156	1	1429	tags=17%, list=11%, signal=18%
HALLMARK_ANDROGEN_RESPONSE	83	0.286249	1.06912	0.32342	0.393088	1	1074	tags=16%, list=9%, signal=17%
HALLMARK_ANGIOGENESIS	23	0.360917	1.06243	0.371795	0.39625	1	972	tags=26%, list=8%, signal=28%
HALLMARK_PEROXISOME	88	0.276624	1.05513	0.332707	0.400225	1	895	tags=11%, list=7%, signal=12%
HALLMARK_PROTEIN_SECRETION	84	0.27097	1.0206	0.416667	0.468107	1	3302	tags=32%, list=26%, signal=43%
HALLMARK_OXIDATIVE_PHOSPHORYLATION	176	0.214185	0.894077	0.731978	0.772222	1	4997	tags=38%, list=40%, signal=62%
HALLMARK_HEME_METABOLISM	152	0.215721	0.886115	0.741259	0.770002	1	2888	tags=24%, list=23%, signal=31%
HALLMARK_BILE_ACID_METABOLISM	95	0.224043	0.860285	0.755515	0.808082	1	848	tags=11%, list=7%, signal=11%
HALLMARK_APICAL_SURFACE	28	0.285477	0.851429	0.6875	0.807852	1	2134	tags=29%, list=17%, signal=34%
HALLMARK_DNA_REPAIR	128	0.152146	0.61403	1	0.992991	1	4366	tags=34%, list=35%, signal=51%
